# Supplementary material for: Higher resolution pooled genome-wide CRISPR knockout screening in Drosophila cells using integration and anti-CRISPR (IntAC)
Source: Nat Commun. 2025 Jul 15;16:6498. doi: 10.1038/s41467-025-61692-3 (PMC12259957; doi:10.1038/s41467-025-61692-3)
Supplement: Supplementary file 3 — Supplementary Data 1 [file 41467_2025_61692_MOESM3_ESM.xlsx]

## Sheet: Legend
Supplementary Table 1
Tab	Description
Fitness sgRNA-level	sgRNA readcounts from v.2 library and v.2 CRISPR screens with or without anti-CRISPR
Fitness gene-level	Gene-level CRISPR screen data, processed using MAGeCK version 0.5.6, mle (maximum likelihood estimation) subprogram
Fitness genes 0.1pct FDR	Top fitness genes at a cutoff of 0.1% False Discovery Rate (FDR)
Fitness genes 2pct FDR	Top fitness genes at a cutoff of 2% FDR
Fitness genes 5pct FDR	Top fitness genes at a cutoff of 5% FDR
PA sgRNA level	sgRNA readcounts from IntAC CRISPR screens for proaerolysin (PA) resistance
PA gene level	Gene level CRISPR screen data for proaerolysin (PA) resistance, processed with MAGeCK version 0.5.6, test subprogram
Cytidine sgRNA-level	sgRNA readcounts from IntAC CRISPR screens for cytidine resistance
Cytidine gene-level	Gene level CRISPR screen data for cytidine resistance, processed with MAGeCK version 0.5.6, test subprogram

## Sheet: Fitness sgRNA-level
sgRNA	Gene	Symbol	PLASMID	v.2_60_days_without anti_CRISPR	v.2_IntAC_60_days_rep1	v.2_IntAC_60_days_rep2
AAAAAACAGGATGGTTACCA	FBgn0045476	Gr64e	34	2	12	31
AAAAAACATAACGGAGAATG	FBgn0051281	Tpl94D	18	2	12	0
AAAAAACATATCGCAGTATA	FBgn0051515	CG31515	24	0	24	0
AAAAAACTCCACCAGGTGTG	FBgn0261507	CG42655	111	21	93	78
AAAAAACTCTCAGATGAATA	FBgn0053766	CG33766	0	0	0	0
AAAAAAGGCCAAGATCAAGA	FBgn0052100	CG32100	0	0	0	0
AAAAAAGGCCAAGCGACCCT	FBgn0037669	Ibf2	70	0	33	39
AAAAAAGTACGGCTACCCGG	FBgn0032264	Lip4	128	11	148	106
AAAAAATCGGCAGTGATGGT	FBgn0286930	CG46427	437	322	395	264
AAAAAATGGGCGGTATCCAT	FBgn0053687	CG33687	88	0	89	54
AAAAAATGTGTCAATAAGCC	FBgn0083968	CG34132	0	0	0	0
AAAAACAACGGAGTTCGTAC	FBgn0013949	Elal	143	3	109	54
AAAAACAAGAAGTGCTCCCC	FBgn0086779	step	182	56	114	57
AAAAACAAGAGTTTCATCAA	FBgn0036018	CG3335	4	0	0	0
AAAAACACATCGATTCTGAT	FBgn0259989	CG42486	117	108	134	128
AAAAACCTACGAGAAAAGAA	FBgn0259710	CG42364	0	0	0	0
AAAAACCTACGCCATCACAA	FBgn0032189	Ripalpha	66	0	8	3
AAAAACGATAAGCCTATGTG	FBgn0261059	Sfp78E	144	69	113	48
AAAAACGGGCAGCTCGTTAA	FBgn0085201	CG34172	172	70	131	193
AAAAACGTGACATCCTTAGT	FBgn0260995	dpr21	326	57	233	110
AAAAACTGCAATAAGCAGCA	FBgn0051439	Muc96D	7	0	0	17
AAAAACTGTGAAACACAGCA	FBgn0052115	CG32115	25	0	22	6
AAAAACTGTGCACTGTAGTT	FBgn0045497	Gr22e	299	54	167	185
AAAAACTTGCCGCCCCTCTT	FBgn0032090	CG9582	252	538	270	198
AAAAACTTTAAGCCCATGTG	FBgn0262999	CG43307	27	0	15	11
AAAAAGAAGAACACACCGTA	FBgn0032221	CG5375	53	6	12	41
AAAAAGAAGAAGGATATGTG	FBgn0250849	CG32388	0	0	0	0
AAAAAGAGGATCCTTCAGAT	FBgn0051105	ppk22	36	0	2	11
AAAAAGATCTCCACCATGGT	FBgn0030859	CG12990	213	86	92	136
AAAAAGATGCACCTTTGCAA	FBgn0024362	CG11412	166	25	185	93
AAAAAGCAGGATACTTCCAC	FBgn0040098	lectin-29Ca	59	3	23	23
AAAAAGCTGACCTCCAGATA	FBgn0052298	CG32298	22	0	43	13
AAAAAGGACTGCATGCACTC	FBgn0038499	Brf	298	447	56	87
AAAAAGTGAACGCTACGTGG	FBgn0052554	CG32554	205	94	232	104
AAAAATAAATTGGTCTAAGT	FBgn0032200	CG5676	4	0	1	0
AAAAATATGATGGCCAATGG	FBgn0050018	mthl13	115	320	102	111
AAAAATCAGATAGGAATACA	FBgn0011559	Acp36DE	13	0	1	10
AAAAATCCGATCACCTGATG	FBgn0039598	aqrs	197	120	145	109
AAAAATCGATGCATTAGCTG	FBgn0262036	CG42847	317	15	246	247
AAAAATGGAGTAGCCGTAGA	FBgn0261353	Ccdc56	129	32	37	10
AAAAATGGTGAAACATACAA	FBgn0032240	CG17768	10	0	0	0
AAAAATGTACTGCGCCCTTG	intergenic	NA	372	119	249	278
AAAAATTAGGAGTATTAGAA	FBgn0265610	CG44428	8	0	16	8
AAAAATTGACAGTGCTTGAA	FBgn0267398	Yeti	112	2	128	36
AAAAATTGGAGGGGGACCAA	FBgn0010786	l(3)02640	50	41	50	26
AAAAATTGTGCAGCCGAGCA	FBgn0051832	CG31832	79	17	90	51
AAAAATTTAAAGGAACATGG	FBgn0053801	His1:CG33801	0	0	0	0
AAAAATTTAGAGGAACGTGG	FBgn0053807	His1:CG33807	22	0	29	7
AAAACAAAGTACAACGAGTC	FBgn0036476	sstn	106	32	176	80
AAAACAACATCAGATAGTAC	FBgn0040009	CG17490	44	0	8	48
AAAACAAGACATCGGTAACT	FBgn0262876	CG43231	128	119	112	58
AAAACAATTGGTGACAGATA	FBgn0036782	CG7320	29	0	34	1
AAAACACCTCCGATTCTGAA	FBgn0083985	CG34149	98	0	86	71
AAAACACGACAACGGCCCAA	FBgn0266431	CG45061	94	143	56	65
AAAACACGCGGCACACACTT	FBgn0031229	CG3436	545	118	135	69
AAAACACTCGGTGCAGTAGT	FBgn0031513	CG3347	270	33	143	110
AAAACAGAACCAGGAAATTG	FBgn0264740	CG43998	30	3	27	12
AAAACAGATCGCAACTCCAT	FBgn0051523	CG31523	176	450	29	80
AAAACAGCTAATGCCAGGCA	FBgn0037039	CG10587	379	151	398	343
AAAACAGTATACCTCTGGCT	FBgn0264694	mgr	103	6	9	3
AAAACATATTAGGGAAAACA	FBgn0033032	kune	0	0	0	0
AAAACATCTCATTACAAATG	FBgn0034737	CG11362	55	0	62	14
AAAACATGAAAAATGAATGC	FBgn0019828	dj	19	0	3	2
AAAACCAAAATAAAATACCT	FBgn0259230	lectin-22C	0	0	0	0
AAAACCACGCGCAATCGATC	FBgn0038697	CG3581	602	467	466	266
AAAACCAGGTGGAGTTTGAA	FBgn0025635	CG17829	188	0	5	29
AAAACCAGTGTGTTCCGTAG	FBgn0053510	CG33510	673	321	547	393
AAAACCATCACAATCACCAA	FBgn0035780	CG18417	51	0	8	16
AAAACCCAATATATCCCAGG	FBgn0039518	CG13978	55	3	55	45
AAAACCCAGCCGAGCTGGAT	FBgn0014465	Cp7Fb	129	5	94	60
AAAACCCTTAGAGATACCAT	FBgn0260397	Su(var)3-3	23	0	0	0
AAAACCGAAAGGAGAGCCAA	FBgn0040634	CG4186	57	3	25	66
AAAACCGAAGGTAACCAGCC	FBgn0032809	CG13078	88	0	78	79
AAAACCGAATGCATGGCCTG	FBgn0028956	mthl3	523	915	451	352
AAAACCGACCGGGTTTAGAA	FBgn0051769	CG31769	27	0	32	15
AAAACCGAGCAGAAGCGTCG	FBgn0052202	CG32202	116	23	66	53
AAAACCGAGTGGTCCAAGTT	FBgn0260222	CG42496	260	32	17	45
AAAACCGGCACTGCCAAGTC	FBgn0036928	Tom20	104	6	93	34
AAAACCTACGCGGAATTGAT	FBgn0029878	Pat1	124	0	48	30
AAAACCTCGGGAGCTGCGTA	FBgn0025625	Sik2	680	512	626	461
AAAACCTTGGCCGCTGTACC	FBgn0002733	E(spl)mbeta-HLH	918	375	828	412
AAAACCTTTGGGCTATGTGT	FBgn0033727	Or49a	124	0	74	116
AAAACGAATTCAGCATTTGG	FBgn0032513	CG6565	234	53	111	152
AAAACGAATTGCATCCAAAT	FBgn0034008	CG8152	19	0	6	6
AAAACGCATCGAGACGCAGT	FBgn0034744	Vps20	339	456	130	198
AAAACGCATTGTTTATACTT	FBgn0032209	Hand	39	0	12	18
AAAACGCCGCAGAACAGAGC	FBgn0037547	CG7910	46	11	11	17
AAAACGCCTTGAAACAGGGA	FBgn0026402	NiPp1	44	0	11	11
AAAACGCGAGTGCTACTCCC	FBgn0004052	Z600	287	38	481	131
AAAACGCTGGCCAGACGGTT	FBgn0260766	CG42564	492	530	317	260
AAAACGGCCTGGCTGAGATG	FBgn0001248	Idh	478	38	148	149
AAAACGGGGAAGGAAGCGCA	FBgn0039602	CG1647	137	0	63	124
AAAACGGGGAGCGGGCTTGG	FBgn0031039	Shawn	548	100	405	401
AAAACGGTATTGACTTGGAT	FBgn0038005	Cyp313a5	126	148	104	34
AAAACTACCCAATGCTGTGT	FBgn0287587	CG46457	693	549	437	410
AAAACTATGCCAGAGCAGGA	FBgn0051104	CG31104	101	77	75	91
AAAACTCAGACTGCCATTAA	FBgn0032087	CG9568	144	118	90	84
AAAACTGAAGGACTGACCCC	FBgn0263741	CG43666	192	68	169	140
AAAACTGACCGGCGCCGATG	FBgn0034259	P32	307	58	68	56
AAAACTGATGCCCGCCGGAA	FBgn0034902	CG5532	115	0	86	53
AAAACTGCTGGGTAGCATGT	FBgn0051870	CG31870	345	9	343	210
AAAACTGGCCAGCACGTGTG	FBgn0262140	CG42866	999	912	901	659
AAAACTGGTCAGGAGCCTGT	FBgn0026433	Grip128	293	313	53	89
AAAACTTAAGCAGTTGCTAA	FBgn0262535	CG43089	81	2	78	38
AAAACTTGGAGGAATGTCCA	FBgn0050484	CG30484	72	62	104	52
AAAACTTTGGGCGAATCCTG	FBgn0037015	cmpy	152	7	83	105
AAAAGAAAAAGGACGTGGAC	FBgn0033680	CG13186	104	0	80	64
AAAAGAAAGATGAAGTTAAG	FBgn0025692	CG3814	50	50	5	19
AAAAGAAAGCCAAAATTCAG	FBgn0052017	CG32017	33	0	46	20
AAAAGAACATGCCTATCGTT	FBgn0261523	CG42658	220	198	64	171
AAAAGAACATGTCTTATTTA	FBgn0262480	CG43070	36	0	14	32
AAAAGAAGCAACGCCACCCA	FBgn0036044	Zasp67	197	76	219	190
AAAAGAAGTGGAGCCCAATC	FBgn0043457	CG5180	184	57	39	26
AAAAGAATACAAGCTCCAAT	FBgn0026756	Ugt37a1	36	33	10	0
AAAAGAATATGATGCCACCT	FBgn0024236	foi	56	8	2	3
AAAAGAATGCAACAGTTACA	FBgn0030097	CG12115	62	0	7	45
AAAAGACACCCTAAACACCA	FBgn0031220	CG4822	84	12	47	42
AAAAGACAGGAGATATTATC	FBgn0032434	CG5421	79	4	58	29
AAAAGACGAAGGGCTACCAC	FBgn0032471	CG5122	218	17	125	175
AAAAGACGTGGCCTTCATAG	FBgn0031456	Trn-SR	150	0	40	25
AAAAGATAAATTAAAGACAA	FBgn0033019	CG10395	0	0	0	0
AAAAGATAGCAGCAAAAGAC	FBgn0053178	CG33178	45	0	19	16
AAAAGATCCCCATTTGAATG	FBgn0013681	mt:ND3	160	64	146	116
AAAAGCAAATGAAGTTCCCA	FBgn0038608	WRNexo	106	296	54	62
AAAAGCAAGAAAGCCCATAT	FBgn0264478	CG43886	97	0	48	70
AAAAGCACCGTACTTCGCCA	FBgn0033469	CG12133	377	33	405	186
AAAAGCAGATCCACCAGGAC	FBgn0061198	HSPC300	338	198	219	208
AAAAGCAGGTCCACCAAGCG	FBgn0083961	CG34125	172	180	121	92
AAAAGCCAAACCTCCAAAGG	FBgn0036193	CG14135	34	0	43	18
AAAAGCCAAAGGAGACTCAA	FBgn0026533	Dek	50	3	69	19
AAAAGCCACTGCCAATAAGC	FBgn0031564	CG2816	167	462	187	109
AAAAGCCAGTGCATATCCGT	FBgn0032891	Oseg5	1065	367	863	642
AAAAGCCGGTAAGTTGACCA	FBgn0266570	CG2982	231	33	186	101
AAAAGCCGGTGGCTCCAGTT	FBgn0038449	CG17562	221	99	199	141
AAAAGCGGAGTAGAGCCCAT	FBgn0039736	CG7912	226	31	195	84
AAAAGCTCTGGAACACGCCG	FBgn0037087	CG7519	197	0	42	24
AAAAGCTGATCCGGATGCGG	FBgn0030507	CG11164	377	28	413	196
AAAAGCTGGGAGTCCGGGGT	FBgn0040524	CG11052	244	48	204	173
AAAAGCTGTGGTGTACGCTT	FBgn0051473	CG31473	577	835	304	421
AAAAGCTTCTAAGCATTCTG	FBgn0262541	CG43095	56	160	29	49
AAAAGCTTTGATGACAACGG	FBgn0040849	Ir41a	41	157	20	7
AAAAGGAGCAGCAGTGTACT	FBgn0036871	CG14096	737	121	495	385
AAAAGGATGCAGGATTATAG	FBgn0050472	CG30472	102	5	91	63
AAAAGGGAAAGAACTTTGAG	FBgn0037382	Hpr1	23	5	10	0
AAAAGGGCCCTGGTGTTCGA	intergenic	NA	344	101	256	178
AAAAGGGCGAGGGGCCCATG	FBgn0039227	polybromo	105	0	77	64
AAAAGGGTGAGCAGATGAAC	FBgn0036217	CG5906	149	247	207	79
AAAAGTAACAGAGACTCAGT	FBgn0040373	CG3038	82	61	48	38
AAAAGTCAGGAGAATAACTC	FBgn0267337	rn	35	0	19	16
AAAAGTCGAAGGACACAATT	FBgn0032077	CG9515	15	1	0	2
AAAAGTCTGCGGATCCGCTG	FBgn0030746	CG9981	142	3	77	98
AAAAGTGCTTGACCACACCA	FBgn0053348	CheB42a	187	79	155	56
AAAAGTTGTGTGCGCCACAA	FBgn0083951	CG34115	245	60	256	196
AAAAGTTGTTGGACTAGTAC	FBgn0052024	CG32024	144	76	211	41
AAAATAAGACGCTGTTGCTG	FBgn0032725	Nedd8	218	24	28	15
AAAATAAGCTATGCCTTGAG	FBgn0013756	Mtor	234	31	163	103
AAAATAATACAAGCCAGATG	FBgn0043536	Obp57d	13	0	10	1
AAAATACAGAGCAATCGGAT	FBgn0053632	CG33632	209	8	211	101
AAAATACATTCCACCCACGA	FBgn0052463	Tengl2	40	0	15	56
AAAATACGGAGTGACTGCCA	FBgn0029656	CG10793	116	159	40	49
AAAATACGTAACATCTTATT	FBgn0259967	Sfp53D	4	0	0	1
AAAATACTGCTGTCCATGTG	FBgn0262517	Ltn1	424	102	232	225
AAAATAGCTTCGATATAGCA	FBgn0036985	zye	19	0	6	15
AAAATAGGACACACAATATT	FBgn0034293	CG14495	79	2	47	15
AAAATATCGGGAAATCAGAT	FBgn0036153	CG7573	0	0	0	0
AAAATATGGGGTGCCCCGCT	FBgn0035904	GstO3	142	93	57	62
AAAATCAAATGATGCTGATA	FBgn0264426	CG43844	6	0	21	2
AAAATCAACGAAGAGCTGGA	FBgn0038772	mdlc	35	0	7	22
AAAATCAAGGGGCGACTCAT	FBgn0031522	CG3285	305	321	200	177
AAAATCACGAGGAGCAAAAG	FBgn0053977	CG33977	41	0	35	16
AAAATCAGTAAGGTTCTAAA	FBgn0050357	CG30357	17	0	9	6
AAAATCAGTGTGATAGGCCA	FBgn0034382	CG18609	209	589	231	122
AAAATCATCACCACCCAGCA	FBgn0029703	CG12692	134	8	128	134
AAAATCATCGATCGCTGGTT	FBgn0053687	CG33687	366	1325	444	223
AAAATCATTAACCCCAACAA	FBgn0051174	CG31174	0	0	0	0
AAAATCATTACGCAGCGTAG	FBgn0261396	Rpn3	176	30	144	97
AAAATCATTGTACACGTCCA	FBgn0035210	msd5	220	11	115	78
AAAATCCAATATGGGAGAAT	FBgn0015584	Acp53Ea	38	4	74	25
AAAATCCGAGCAGCCGGCAC	FBgn0028708	Mst85C	441	291	301	364
AAAATCCTGCAAGATGTCCG	FBgn0027090	Aats-gln	259	3	91	9
AAAATCCTGGACTTAACTAT	FBgn0011670	Mst57Dc	31	0	34	18
AAAATCGAACGAACTCGAGA	FBgn0034697	GM130	23	77	20	11
AAAATCGAAGTGGGATTGCG	FBgn0003900	twi	214	11	196	79
AAAATCGAATGGCTCAGAAG	FBgn0053095	CG33095	46	27	30	10
AAAATCGAGGGCAGCGACCA	FBgn0037972	CG10005	164	0	164	123
AAAATCGATCTGCAGAAGGT	FBgn0030985	Obp18a	177	0	41	67
AAAATCGCACTGGGATACTA	FBgn0051106	CG31106	269	190	180	152
AAAATCGCGAAAATACACTG	FBgn0021800	Reph	179	53	123	57
AAAATCGGATTCCTGATCAA	FBgn0034470	Obp56d	83	2	46	43
AAAATCGGCGCGGTCATACA	FBgn0284081	CG46303	506	87	266	251
AAAATCGGCTGCCTGCGCTT	FBgn0029733	CG6927	355	3	293	230
AAAATCGGTCCAGGACTCGT	FBgn0031719	CG18269	455	19	516	253
AAAATCGTCCGGAATCTAGG	FBgn0034144	CG5089	99	105	54	87
AAAATCGTGGTTGCCAAAGA	FBgn0033538	CG11883	52	210	10	10
AAAATCTCACAGAAGTTCAG	FBgn0032476	CG5439	27	0	6	4
AAAATCTCTGAGCCTGTCTG	FBgn0266364	CG45012	172	31	168	115
AAAATCTGGATTTCCAATGG	FBgn0034432	CG7461	53	3	57	26
AAAATCTTCAAGCATTACCC	FBgn0036016	CG3306	0	0	0	0
AAAATCTTGTGTGGCCTCAA	FBgn0085206	CG34177	116	8	90	104
AAAATGAATTTGTACCACCC	FBgn0034326	CG18540	22	0	26	10
AAAATGATTGAGGGCAACTT	FBgn0039053	CG6738	115	535	133	94
AAAATGCACCGGGACATCAA	FBgn0263395	hppy	133	1	220	235
AAAATGCTCAGTGCCCTATT	FBgn0013323	Ptth	181	93	60	105
AAAATGCTGTCGTACTTCCA	FBgn0042105	CG18748	319	13	190	123
AAAATGGACCTGGTGCCGGA	FBgn0037647	RagA-B	359	114	61	44
AAAATGGACGAGATTTCCTC	FBgn0034475	Obp56h	60	0	65	47
AAAATGGCGAAAAAGGAGAG	FBgn0013746	alien	68	37	6	17
AAAATGGGTCAGTGGCCAGA	FBgn0032385	CG16964	261	152	147	98
AAAATGTGGAGGACAAGAAG	FBgn0038235	CG8461	21	0	22	12
AAAATGTGGCGCAACTCCTC	FBgn0001099	gdl	251	172	205	86
AAAATGTTGCTTCAAGATCC	FBgn0262481	CG43071	126	0	112	82
AAAATTAAAGAGAGAGAATA	FBgn0037017	CG4074	9	0	0	6
AAAATTAAATAACACTATGG	FBgn0046323	ORY	0	0	0	0
AAAATTACAAAATTATTTAA	FBgn0013685	mt:ND6	9	0	4	1
AAAATTAGTTAGTCGAGTTA	FBgn0259917	CG42446	20	6	0	16
AAAATTATCAGCCTGGACAA	FBgn0051697	CG31697	48	152	27	20
AAAATTCAGCTGAGCCAGGT	FBgn0004687	Mlc-c	301	350	162	203
AAAATTCCAATGGTATCCCC	FBgn0038429	CG14882	165	46	91	161
AAAATTCCGAGCAGCTGCCC	FBgn0027554	CG8042	283	98	318	212
AAAATTCGGCAAGACTCAGG	FBgn0051216	Naam	198	15	131	143
AAAATTCGGCGAACCAGCGT	FBgn0032717	CG10600	353	105	265	313
AAAATTCGGGGTCTGTGATG	FBgn0267347	squ	266	487	125	105
AAAATTCGTAAACTCCAACT	FBgn0053721	CG33721	0	0	0	0
AAAATTCTGTACGAAGTATG	FBgn0037359	MED27	29	0	34	11
AAAATTGAGCAGCACCGAAC	FBgn0259739	CG42393	137	13	191	71
AAAATTGAGGTGGATAGTTT	FBgn0045471	Gr92a	116	32	73	79
AAAATTGCAATCCCAATTGT	FBgn0265785	CG44574	127	29	78	86
AAAATTGGCCAAGGCACCTT	FBgn0019949	Cdk9	153	5	36	3
AAAATTGGTTGGACGTTCTG	FBgn0037070	CG11309	161	57	163	88
AAAATTGTAATAAAATTTGT	FBgn0013685	mt:ND6	0	0	0	0
AAAATTTGACAAGTTCCCGC	FBgn0051804	CG31804	34	1	29	62
AAACAAAAAGGCCACCTACA	FBgn0036433	CG9628	41	0	33	26
AAACAAAAGTGATTCATCAG	FBgn0259711	CG42365	66	61	68	14
AAACAAACTGCAGGCAATCA	FBgn0038730	CG6300	195	374	204	175
AAACAAACTGCAGGCAATTA	FBgn0038731	CG11659	228	320	188	150
AAACAAAGAAGAGGTAGAAA	FBgn0015025	CkIIalpha-i1	0	0	0	0
AAACAAAGGGGAAAGCTTGT	FBgn0033185	CG1603	110	17	8	24
AAACAAAGTTCAAGAAGAAG	FBgn0034839	CG13540	31	0	5	15
AAACAAATATCCAGACTATG	FBgn0260007	CG42493	40	0	16	22
AAACAAATGCGCATCATTCA	FBgn0033756	CG17760	232	0	147	161
AAACAACAGGGTGCCACACA	FBgn0038261	CG14856	626	128	553	394
AAACAACATGGCCAACTCCT	FBgn0037654	CG11983	243	62	68	215
AAACAACGGCAGGGATCTTG	FBgn0034974	CG16786	474	335	453	296
AAACAACGGCCACTAAAGCA	FBgn0050430	CG30430	272	24	218	176
AAACAACTACGGAGCCTGAA	FBgn0262899	CG43254	208	76	107	101
AAACAAGCCGTTAAGCACAA	FBgn0259742	CG42360	105	0	79	32
AAACAAGGCGAGGACGGCGG	FBgn0033108	CG15236	370	387	443	326
AAACAATGTCACCTTAGTAA	FBgn0052568	CG32568	56	17	60	54
AAACACACAGTGGAGTTTAC	FBgn0032896	CG14400	296	18	262	236
AAACACATAAAGACCACCGG	FBgn0041180	Tep4	137	20	150	64
AAACACATGAACTTGATCCT	FBgn0262601	SmB	302	78	13	10
AAACACCACCTGTTGTGGTG	FBgn0039443	TwdlS	364	38	416	256
AAACACCACGAAGGATTCAA	FBgn0032032	CG17294	110	2	52	107
AAACACCAGCGAATAGACAG	FBgn0028844	CG15283	138	99	188	163
AAACACCGACGCGTTCAGCA	FBgn0038124	CG14380	669	104	339	333
AAACACCGCCAATTTCACCC	FBgn0017578	Max	181	238	81	74
AAACACCTCCCAGCAATCCA	FBgn0032699	CG10383	219	13	75	130
AAACACCTGCGTGCCACAGG	FBgn0031317	CG5118	934	385	373	337
AAACACGAGGAGCTCTCGTA	FBgn0261859	CG42788	365	21	136	98
AAACACGCGCTGAAGGATGA	FBgn0037723	SpdS	674	240	353	402
AAACACGCTATGGGATCCTG	FBgn0038492	Mur89F	607	224	448	286
AAACACGGGCGCAACTTCGT	FBgn0036975	CG5618	713	136	356	452
AAACACTGTATCCTCCGCGT	FBgn0052984	CG32984	546	209	314	207
AAACACTGTCATATCGACAC	FBgn0039593	Sid	198	57	273	95
AAACAGAAGGTCTTCCCCAA	FBgn0033159	Dscam1	32	0	17	2
AAACAGAGCGAAATCCACAA	FBgn0038186	CG14362	80	299	38	103
AAACAGATACTGGGTGAGTT	FBgn0036780	CG7330	201	207	161	112
AAACAGATGATCGTATAGAA	FBgn0002566	lt	12	0	1	0
AAACAGCAGGAAGGAGGCTC	FBgn0004629	Cys	290	5	164	265
AAACAGCCGATCCTCCATCA	FBgn0033799	GLaz	561	57	441	366
AAACAGCGACCGGTTTCCTT	FBgn0031562	CG3604	601	544	432	357
AAACAGCTGAAAGCGAGCCC	FBgn0053337	CG33337	181	149	110	141
AAACAGCTTTAAATACATGT	FBgn0053775	CG33775	83	0	27	57
AAACAGGACAAGCGGTACTG	FBgn0283440	solo	394	51	262	255
AAACAGGACGGGTACTCGCT	FBgn0038579	CG14313	584	324	298	180
AAACAGGATGATGCCGGCTA	FBgn0051301	CG31301	213	939	123	101
AAACAGGGCAAGCAGCAAAT	FBgn0036469	CG18649	226	7	205	113
AAACAGGGGGAAGAACAGAT	FBgn0035696	Best2	197	253	117	142
AAACAGGTGGGCGCCTCGTC	FBgn0001224	Hsp23	637	139	403	539
AAACAGTATCCAGCCCTCGA	FBgn0033378	tsu	284	31	23	22
AAACAGTTGAAGCTAAAACT	FBgn0013680	mt:ND2	48	23	63	40
AAACATAGGCGTTCTCATGT	FBgn0085217	CG34188	511	194	537	405
AAACATATCGGTGTTCGAGG	FBgn0034975	enok	234	1	31	19
AAACATCAGAACGAACTGGA	FBgn0051103	CG31103	234	246	152	193
AAACATCATGGGCAAGTTGT	FBgn0031082	CG17003	1017	105	752	632
AAACATCCGGGCTCACTCCT	FBgn0260932	cuff	427	254	283	227
AAACATCCTAAACTGCAATG	FBgn0035016	CG4612	308	26	208	170
AAACATCGATAGGTTCTGAA	FBgn0063670	CG40228	154	70	2	0
AAACATCTGTCATCGAAAAA	FBgn0260228	CG42502	8	4	7	1
AAACATGAACAGGTGAAAAG	FBgn0038404	CG8925	25	0	25	1
AAACATGATAAGGAATACTC	FBgn0034703	CG3045	28	4	17	8
AAACATGATAAGTTCAGCGT	FBgn0030239	CG17333	289	37	21	28
AAACATGCCCAGGTTCCAGG	FBgn0033349	CG8243	492	37	695	421
AAACATTAGGCCGTTCTCGT	FBgn0015791	Rab14	1093	445	967	623
AAACATTCTACGGTCAGTTG	FBgn0034296	CG10912	336	204	227	232
AAACATTCTCCGCATCGCCG	FBgn0031263	Tspo	270	61	145	162
AAACATTGACGAATCAGGAG	FBgn0050277	Oatp58Da	124	0	70	102
AAACATTGGAGATCCACATG	FBgn0004607	zfh2	162	1	67	114
AAACATTGGCATCTCCCACA	FBgn0042083	CG3267	318	29	105	120
AAACATTGGTAAACCCATAG	FBgn0259716	CG42370	35	1	7	7
AAACATTGTATACATATCCT	FBgn0263034	CG43329	67	186	59	49
AAACATTTGCAGGGGAACAA	FBgn0262845	CG43209	50	0	33	51
AAACCAAAGCTACCCAAGGG	FBgn0037985	ssp5	80	0	16	39
AAACCAAAGCTTAATTGTAA	FBgn0028875	nAChRalpha5	10	1	8	51
AAACCAAATACAGCTTGGTC	FBgn0033915	CG8485	439	138	520	242
AAACCAAGACGAGTGCACTG	FBgn0040291	Roc1b	413	255	281	256
AAACCAAGAGCGTTTCAGAT	FBgn0038327	Trax	240	47	143	110
AAACCAAGAGGTTCCAGTGT	FBgn0050104	NT5E-2	411	132	393	219
AAACCAAGGCGAGTGTGTCG	FBgn0039283	danr	862	298	544	699
AAACCAAGTCGCCCTCAGTT	FBgn0032822	CG10466	485	16	72	35
AAACCAATGCCAAAGCATTG	FBgn0051164	Ir94a	0	0	0	0
AAACCACACGTGCCCATATG	FBgn0053725	CG33725	506	251	310	499
AAACCACAGCCTATACGTGG	FBgn0033845	mars	608	89	275	211
AAACCACAGTTGCCCATATA	FBgn0053792	CG33792	88	126	52	41
AAACCAGGAAGTACCTTGAA	FBgn0050103	CG30103	143	7	148	79
AAACCAGGATGCTCCTTCAG	FBgn0035812	CG7457	299	174	83	146
AAACCATCGTCAACCAGCGT	FBgn0038020	GstD9	508	103	433	348
AAACCATGGTCTGTCCTACA	FBgn0030457	CG12096	672	662	394	389
AAACCATGTGCACTAGCTCG	FBgn0033469	CG12133	292	150	280	148
AAACCCAAACTGCTTTACAC	FBgn0025469	slv	366	171	115	193
AAACCCAAGCGAGATTACTG	FBgn0034659	CG4021	210	79	109	113
AAACCCACTGGCGGGGTGAT	FBgn0014018	Rel	630	39	294	176
AAACCCAGGAACGAAGAGAT	FBgn0267432	kl-3	131	2	109	88
AAACCCATACGCCCGGTGTG	FBgn0041579	AttC	633	300	228	168
AAACCCATCCCAGCAGGTAC	FBgn0034849	CG3500	603	396	566	242
AAACCCATTTGCACAACCTA	FBgn0085455	CG34426	277	43	251	339
AAACCCCCGAGTCCAGGCAG	FBgn0033344	CG8252	324	65	306	228
AAACCCGCTGAAATGGAGTA	FBgn0036990	mRpL15	208	1	35	46
AAACCCGGGCGAACCTTTCC	FBgn0036345	CG17300	299	74	271	138
AAACCCTACGAATCCCACCC	FBgn0010339	128up	55	3	20	12
AAACCCTATATAATACCCAA	FBgn0028542	NimB4	8	0	0	0
AAACCCTCGGCGTCCACCAG	FBgn0038166	CG9588	672	164	501	321
AAACCCTGAGTGGCTACACA	FBgn0039067	wda	412	21	42	52
AAACCCTGATCAGGTTTGTC	FBgn0024182	waw	290	127	169	211
AAACCCTTGACAAAGCACCC	FBgn0032032	CG17294	159	4	86	84
AAACCCTTGTAGGCGCTATA	FBgn0262513	Vha16-4	193	103	105	52
AAACCGCAACACAGCTATAT	FBgn0039937	fd102C	145	52	93	88
AAACCGCTCTAGGCGCTCTG	FBgn0015520	nonA-l	153	17	159	86
AAACCGGAAGGGGCTCTCAG	FBgn0264894	CG44085	366	496	311	203
AAACCGGAGAGCTAGCCGCC	FBgn0031632	CG15628	349	57	259	221
AAACCGGAGATCCCCGAGGA	FBgn0035906	GstO2	83	6	77	35
AAACCGGCTTCCTCTAGTGG	FBgn0035357	MEP-1	635	121	154	126
AAACCGGGCGAGGGACCAGC	FBgn0035976	PGRP-LC	372	150	188	149
AAACCGTGACCCAGCAACTT	FBgn0259699	CG42353	204	191	135	97
AAACCGTGTCGCGGTCACTG	FBgn0019809	gcm2	902	131	565	573
AAACCTACTGAGTTTACTTG	FBgn0261054	Sfp24Bc	362	182	330	421
AAACCTAGTGTTAGTTCTGG	FBgn0032122	CG31883	297	14	248	257
AAACCTCCGGCAGGCTTTAG	FBgn0031296	CG4415	421	219	422	307
AAACCTCTAACAGCGATCCA	FBgn0036830	CG14077	207	77	133	251
AAACCTCTGGAAGATTGCCC	FBgn0034389	Mctp	134	16	114	94
AAACCTGAAGATGCTCACCT	FBgn0039642	CG11882	299	12	163	153
AAACCTGCAGATACCAACCT	FBgn0039169	Spps	0	0	0	0
AAACCTGCCCATACCTTGAA	FBgn0085415	CG34386	42	2	45	16
AAACCTGGAGAAGCTGGCTG	FBgn0034744	Vps20	518	84	141	88
AAACCTGGAGGATCCCTCCA	FBgn0030391	Rab40	60	0	85	49
AAACCTGGTACGGTGTTCCG	FBgn0031759	lid	414	12	71	34
AAACCTGTAGAATATAAAGG	FBgn0085300	Cpr65Ay	0	0	0	0
AAACCTGTGGTGGAGTATAT	FBgn0031974	CG12560	88	9	116	70
AAACCTGTTCATTACAACAT	FBgn0261566	CG42680	108	0	92	98
AAACCTTCGTCGGTCTGGTG	FBgn0010051	Itp-r83A	1340	770	1096	739
AAACCTTGAATACCATTCCC	FBgn0037552	CG7800	153	3	115	112
AAACCTTGGGAGGTTCACCA	FBgn0034513	CG13423	105	1	65	107
AAACGAAGTCATGCCAGTGA	FBgn0051806	CG31806	325	58	213	194
AAACGAAGTTGCAGCCAGCT	FBgn0264291	Det	525	58	189	224
AAACGAATCCCGGGACCTGG	FBgn0261444	CG3638	506	63	227	183
AAACGAATTCACTAAGAGTG	FBgn0046879	Obp56c	52	1	32	24
AAACGACAAATCGGGAACAG	FBgn0036226	CG7252	139	181	106	143
AAACGACAGGGGTTTCAATG	FBgn0052651	CG32651	134	0	59	101
AAACGACGTCTGGGCAAATA	FBgn0036471	CG13460	109	49	37	31
AAACGACTAGCCAAACAGTA	FBgn0010482	l(2)01289	84	4	35	89
AAACGACTGCAGCTGCGATG	FBgn0261274	Ero1L	1406	638	583	640
AAACGAGAATAGCGGCACCA	FBgn0022343	CG3760	219	230	173	107
AAACGAGAGCTAGCGCAAAT	FBgn0039588	CG12413	174	23	33	29
AAACGAGGCAGTGCCCAAGG	FBgn0023521	CG3587	247	53	42	24
AAACGAGGGTCTTTGATAAT	FBgn0050192	CG30192	182	15	127	115
AAACGATCGCAAGGGATACC	FBgn0021764	sdk	86	114	51	79
AAACGATGACGGTCATCACT	FBgn0259098	CG42246	620	140	404	448
AAACGATGATGACCTACCGG	FBgn0038870	Oga	75	1	28	53
AAACGATGGTTGATCAGATA	FBgn0035970	CG4483	107	39	61	37
AAACGATGTCCTAACCGAGG	FBgn0261850	Xpd	299	147	57	84
AAACGATTACTTGACCACGC	FBgn0262983	CG43291	305	359	244	255
AAACGATTGTCCGAGATGTT	FBgn0032693	Cyp310a1	345	54	110	168
AAACGCAACGATGTTCCGTG	FBgn0034707	MED16	608	282	543	397
AAACGCAAGCAAGGCTAAGC	FBgn0038218	CG14841	249	107	142	189
AAACGCACGGCGACGTCGAG	FBgn0030290	CG11756	324	53	149	218
AAACGCACTATCCTCCATAA	FBgn0036494	Toll-6	121	54	45	118
AAACGCAGCCAAGTTCGATC	FBgn0038742	Arc42	601	121	360	337
AAACGCAGTGTTGACAAGGG	FBgn0045827	CG13245	488	157	403	413
AAACGCATGATGTATAAACA	FBgn0038499	Brf	23	3	3	0
AAACGCCAGCAATTGTACTG	FBgn0052834	CG32834	602	73	397	411
AAACGCCAGCCAGAACCAAC	FBgn0051954	CG31954	81	0	75	32
AAACGCCGTATAGCTGCCCT	FBgn0004370	Ptp10D	388	251	265	203
AAACGCCTGGGTCCCAACAG	FBgn0000346	comt	150	23	133	114
AAACGCGAGCTGTTCAACAT	FBgn0036875	CG9449	878	258	487	508
AAACGCGCAGGGGTGGTAGT	FBgn0030667	CG15599	1070	111	941	581
AAACGCGGCTAGCCACTACC	FBgn0031739	CG14005	311	26	205	197
AAACGCGGTGGCTACACCTC	FBgn0284442	Mcm3	383	2	95	115
AAACGCTACTAGGTCTCTGG	FBgn0262566	CG43106	682	269	420	502
AAACGCTGCCGGTTACCTGA	FBgn0033055	Tbce	982	498	479	422
AAACGCTGGCAAATGTAGTC	FBgn0028434	Ercc1	450	429	256	214
AAACGGAAAAGCACTCTTTA	FBgn0050039	CG30039	45	30	38	11
AAACGGAAAGCAGTTCGGAT	FBgn0002564	Lsp1gamma	620	321	266	320
AAACGGAAAGCCGTCAGCCA	FBgn0027608	CG2082	286	104	155	175
AAACGGACGCGGACATAGCC	FBgn0035522	CG1273	152	12	89	93
AAACGGATTAGCAAGCCATT	FBgn0264740	CG43998	375	27	174	102
AAACGGCACGCCGATCTTGG	FBgn0038965	mats	873	395	887	720
AAACGGCAGAGATGGCGCAG	FBgn0000357	Cp18	793	161	770	620
AAACGGCCATCAGCATGCAG	FBgn0033468	CG1418	612	151	453	352
AAACGGCGGAAGTCCATGGG	FBgn0015524	otp	744	132	560	470
AAACGGCGTAATGTGCACCT	FBgn0004391	shtd	526	24	115	93
AAACGGGACAGAAACTCCAT	FBgn0264693	ens	128	21	56	39
AAACGGGACGACGATTAACG	FBgn0031155	CG15446	137	19	52	99
AAACGGGCGATGAGCTGCTG	FBgn0033312	CG8642	264	54	257	238
AAACGGGCGCATAATCGCCA	FBgn0259683	Ir40a	142	6	84	44
AAACGGGCGTCGTTATTATG	FBgn0032089	Rcd-1r	419	128	204	183
AAACGGGGTAGCTGTGATGG	FBgn0000056	Adhr	1026	769	762	687
AAACGGGTGAACGAGAACAT	FBgn0038718	CG17752	36	0	5	4
AAACGGTGGCTGGACAGTGG	FBgn0034392	MFS15	565	315	276	358
AAACGTATGCGGCTGCGGAG	FBgn0020386	Pdk1	558	202	289	298
AAACGTCAAAGAATATTAAA	FBgn0051804	CG31804	0	0	0	0
AAACGTGGAACTGCGACGAA	FBgn0085315	CG34286	242	71	166	145
AAACGTGGCAAAGGATACTC	FBgn0065109	ppk11	42	10	49	42
AAACGTTCACGGGAGCTCCA	FBgn0027553	NELF-B	119	10	9	8
AAACGTTCTTTGGCGAAATG	FBgn0038795	CG4335	75	0	140	86
AAACGTTGACCGCGTGTGTG	FBgn0262976	lawc	2098	1187	1705	1407
AAACGTTGCTAAGTATCCGA	FBgn0259708	CG42362	332	109	217	154
AAACTAAGGTACAGCAGGTT	FBgn0039198	CG5768	765	749	713	529
AAACTAATCGCGGCACAAAC	FBgn0022224	ubl	500	110	71	43
AAACTAATGCGACACAATAA	FBgn0053688	CG33688	49	0	21	34
AAACTACAAGAAGTTTGTGG	FBgn0051040	Cog7	105	0	82	65
AAACTACAAGCACAACAACA	FBgn0001222	Hsf	55	6	1	0
AAACTACCTCTGGCGAAGTG	FBgn0030217	CG2124	233	90	48	60
AAACTACGAAGAAAGACTGG	FBgn0051211	CG31211	16	18	11	2
AAACTACGCCAAGTCCCAAC	FBgn0058298	CG40298	58	0	23	27
AAACTACGGGGGATCTGATG	FBgn0032749	Phlpp	270	48	290	125
AAACTACGTGCAACAATATG	FBgn0029946	CG15034	228	7	122	137
AAACTACTGCACTTTGGGAG	FBgn0263270	CG43396	484	119	229	327
AAACTACTTCAAGTGCCTGG	FBgn0011695	EbpIII	289	249	237	156
AAACTATGATGGCGCATATA	FBgn0040318	HGTX	182	1	104	63
AAACTATGGACCTGTTACCA	FBgn0037563	CG11672	43	11	68	18
AAACTCAAAAGAGCTTGCTT	FBgn0285911	Vps16A	14	0	0	0
AAACTCAAACTCGAGGCCCA	FBgn0040232	cmet	104	2	61	25
AAACTCAACCTCCGGATTGA	FBgn0083943	CG34107	28	7	29	5
AAACTCAAGTATCTGGTCGT	FBgn0004913	Gnf1	645	587	284	165
AAACTCACAGGGCATTGCTT	FBgn0262598	mtsh	568	87	525	282
AAACTCACATGCAGATCCAA	FBgn0036808	Dic4	248	21	221	132
AAACTCAGAAGATGTTGAGG	FBgn0266195	Tgs1	124	203	25	45
AAACTCAGGAGAATACGCTT	FBgn0050414	CG30414	124	20	37	26
AAACTCAGGGAGACCCATCT	FBgn0039636	Atg14	104	18	147	49
AAACTCATACGCGACATATC	FBgn0265267	CG18258	151	43	55	118
AAACTCATCTGCATCTGGGA	FBgn0262100	CG42853	578	689	382	320
AAACTCATGCAGGATCGTTC	FBgn0028950	CG15255	937	733	706	630
AAACTCCAATGTCTTCTCAC	FBgn0050495	CG30495	4	0	0	0
AAACTCCAGTAAACGGTCAA	FBgn0033712	CG13163	143	0	42	51
AAACTCCCTCGGACCTTCAA	FBgn0264075	tgo	88	92	40	44
AAACTCCGAGGCATGCCGTC	FBgn0034423	tbrd-2	371	231	240	170
AAACTCCGGCCGGACTGGCG	FBgn0283479	Alp1	516	322	461	448
AAACTCCTCCTCCTCATCCA	FBgn0000520	dwg	356	222	104	67
AAACTCCTGCATCACCGCCG	FBgn0283659	l(2)35Bc	598	99	50	44
AAACTCCTGCGGACGCAGTA	FBgn0036997	CG5955	18	0	2	13
AAACTCCTGGATGGACCTAC	FBgn0261984	Ire1	246	112	259	270
AAACTCCTGTAGAGCAGATA	FBgn0031951	r2d2	35	95	0	1
AAACTCGAAAAGTCCAGATT	FBgn0050074	Obp50d	10	2	11	4
AAACTCGAAGAAACTCTCAG	FBgn0031403	CG15387	0	0	0	0
AAACTCGACTGCCAATGCGC	FBgn0261614	CG42703	554	308	378	335
AAACTCGATTACCTGCTCCC	FBgn0011584	Trp1	231	100	197	114
AAACTCGTCGAGAGATCCCG	FBgn0052320	CG32320	128	135	122	43
AAACTCGTCTGTGCTTTGGT	FBgn0039863	CG1815	1381	287	620	448
AAACTCTACGACGAAATCAA	FBgn0004623	Gbeta76C	16	0	5	4
AAACTCTACTCCGAAGTGGA	FBgn0051155	Rpb7	83	2	5	6
AAACTCTAGCGCCACCATCG	FBgn0036730	qjt	301	31	178	200
AAACTCTCGATGGCCTTCAA	FBgn0027553	NELF-B	232	15	28	51
AAACTCTGCTGCACTGCGTC	FBgn0032640	Sgt	771	1093	715	472
AAACTCTGGAAGGACATCAA	FBgn0011227	ox	33	0	3	35
AAACTCTTGGGATGCTAGTG	FBgn0039560	CG5514	298	47	158	168
AAACTGAAGTCCAATTTCCG	FBgn0028858	CG10839	54	0	76	41
AAACTGAGATCCATTGGTAT	FBgn0036415	CG7768	145	60	80	97
AAACTGAGGCCCGCTCTAAG	FBgn0034400	CG15099	488	1131	265	232
AAACTGAGTACACAACACCC	FBgn0033523	CG12895	102	222	27	91
AAACTGATGGCTGGTGGCCA	FBgn0036656	CG13026	249	525	196	106
AAACTGCAAGCCATAGACGA	FBgn0035853	UbcE2M	266	15	12	19
AAACTGCACGACACCACGAA	FBgn0025741	PlexA	312	86	244	199
AAACTGCAGAGTGGTTGTGA	FBgn0036934	sNPF-R	552	43	506	303
AAACTGCGATGCCTTCGGCA	FBgn0250754	CG42232	161	209	67	106
AAACTGCGGGAAGGCTTACG	FBgn0053627	CG33627	363	49	119	178
AAACTGCTCACGATGCTCCT	FBgn0064237	Idgf5	517	480	531	384
AAACTGGAATGCCCACGGAA	FBgn0051424	Ir94b	77	0	53	43
AAACTGGACCATGATCATCC	FBgn0038611	CG14309	336	38	168	157
AAACTGGACCTGCCTGTGGG	FBgn0030555	Fbxl4	713	554	841	800
AAACTGGACGCCGTACACCA	FBgn0034335	GstE1	321	212	211	273
AAACTGGACGGAACCAGCGT	FBgn0030571	CG14414	471	28	125	64
AAACTGGACGTGCATCTAAA	FBgn0050100	CG30100	127	0	20	3
AAACTGGAGACTGCTCTGGA	FBgn0039197	CG17780	385	83	192	172
AAACTGGAGAGCGAAAACAC	FBgn0042119	Cpr65Au	61	13	47	42
AAACTGGAGCTACTGAGTCA	FBgn0004407	DNApol-gamma35	394	2	22	63
AAACTGGATCAGGAATATCG	FBgn0262518	Rab8	102	1	100	78
AAACTGGCCAAAATATTGCC	FBgn0032670	CG5783	65	0	29	39
AAACTGGCGGAAAACATCCT	FBgn0037708	CG9386	273	35	182	68
AAACTGGGCTTCGTTACGTA	FBgn0260431	CG42526	558	82	337	303
AAACTGGGGCGCTTGCATGA	FBgn0086906	sls	478	246	367	366
AAACTGGGTAGTCTCATCTT	FBgn0033615	CG7741	162	157	27	18
AAACTGGTCCGCGACCAGGA	FBgn0028689	Rpn6	24	0	38	11
AAACTGTACACAGAGAACCC	FBgn0053653	Cadps	26	36	21	15
AAACTGTACGGGCTCAGACC	FBgn0033698	CG8858	119	19	62	13
AAACTGTGCCGTACCTAAAC	FBgn0040096	lectin-33A	124	1	33	19
AAACTGTGTGAAGATCACTC	FBgn0029944	Dok	55	24	29	48
AAACTTAAAGAGAAAAGTAA	FBgn0086683	Spf45	0	0	0	0
AAACTTCAATGCCAGAGATA	FBgn0039069	CG6763	44	0	33	23
AAACTTCACCAGCTGCTTTA	FBgn0050010	CG30010	236	9	245	116
AAACTTCAGCTGAAGAATTT	FBgn0037456	CG1138	33	0	61	29
AAACTTCGCAGGACATACTT	FBgn0037591	Or85c	133	0	61	84
AAACTTCGCCACAGCTGAAA	FBgn0085252	CG34223	101	0	82	59
AAACTTCGCCGACATAACTG	FBgn0051961	CG31961	135	8	70	21
AAACTTCGTGCGAAGCTCGT	FBgn0027259	Kmn1	84	355	59	12
AAACTTCTCATACTCTTCAA	FBgn0043535	Obp57a	48	0	25	50
AAACTTCTTATAGAACTCGA	FBgn0024188	san	20	0	16	15
AAACTTGAAATAATTGCCAA	FBgn0043530	Obp51a	4	10	0	0
AAACTTGAAGTTGAACTGCC	FBgn0036239	Pop2	73	20	125	56
AAACTTGACGCAGTGGCAAC	FBgn0038045	NANS	295	13	124	102
AAACTTGCGGGTCAATGAAG	FBgn0038296	CG6752	143	30	87	36
AAACTTGCTATCCAGGACCT	FBgn0031871	Fgop2	193	121	49	36
AAACTTGGAGATGACAATCA	FBgn0028734	Fmr1	44	0	46	6
AAACTTGGCCGTTTACATCT	FBgn0003141	pr	285	28	252	231
AAACTTGGCGGCAAGCTGCT	FBgn0003204	ras	412	99	66	46
AAACTTGTCGCGGTCTTCTT	FBgn0003401	shu	1	0	0	0
AAACTTGTGGGCGTGCGGGA	FBgn0041097	robo3	310	134	287	153
AAACTTTACCTACTACATTA	FBgn0034283	CG14492	22	0	4	3
AAACTTTATCTGCCACCTGG	FBgn0038330	CG14868	102	84	84	88
AAACTTTCGAATGGAATCCA	FBgn0050495	CG30495	59	82	53	44
AAACTTTGATGAGTTATTCC	FBgn0032740	CG15172	70	11	51	29
AAACTTTGATGGTGGGCGTA	FBgn0260996	CG42597	266	0	174	158
AAACTTTGGAACCGTCACCG	FBgn0033996	CG11807	120	0	122	40
AAACTTTGGAGACCGAGTGG	FBgn0027930	MP1	42	2	6	23
AAACTTTGGGCACCGTGATG	FBgn0027835	Dp1	251	56	134	52
AAACTTTGGGGAGACTTACG	FBgn0086916	snky	52	1	15	54
AAAGAAAAGGCCGGAGGCAC	FBgn0035902	CG6683	47	12	21	36
AAAGAAAGAGAGAACATAAT	FBgn0031273	CG2839	0	0	0	0
AAAGAAATTGAGTACCATGG	FBgn0038183	CG9286	83	0	37	33
AAAGAACAGGTGGAAAAAGG	FBgn0262104	CG42857	7	0	0	16
AAAGAACGGCGACTTGTATG	FBgn0035179	CG12038	257	1	104	127
AAAGAACTGATTCTTATTAC	FBgn0047338	CG32148	73	56	134	64
AAAGAACTGGAAGGATCTGG	FBgn0034109	CG7747	195	3	105	67
AAAGAACTGTCCGTCCACCA	FBgn0031540	CG3238	398	235	389	242
AAAGAAGTAATAGAAGAACA	FBgn0259933	CG42456	8	0	5	0
AAAGAATCTCTAGTATTGTA	FBgn0263842	CG43703	36	0	15	19
AAAGAATGTGGACTCTGCTC	FBgn0035588	CG10672	203	6	59	57
AAAGAATTGCAAGATGTCAG	FBgn0261403	sxc	124	133	95	48
AAAGACACTCGCAATTCTGG	FBgn0039395	CG14546	371	100	268	241
AAAGACACTGGGTACCACCA	FBgn0043854	slam	145	4	99	65
AAAGACATACTAGCCCACTC	FBgn0260634	eIF4G2	185	101	229	106
AAAGACATATGACTACATGG	FBgn0260655	l(3)76BDm	223	1	27	74
AAAGACCAACTGCACCAGGT	FBgn0037846	CG6574	770	249	654	561
AAAGACCGAAAACTAAGTGC	FBgn0002863	Acp95EF	194	63	158	114
AAAGACCTGTGAGTCCCTGC	FBgn0037889	scpr-A	304	16	256	128
AAAGACGACGAGAAGATGGA	FBgn0031592	Art2	88	5	64	65
AAAGACGACTGGATGCCTAA	FBgn0034440	CG10073	244	80	173	108
AAAGACGGGATTAACCAAAC	intergenic	NA	14	0	8	6
AAAGACGTGGCCACATGGCG	FBgn0262360	CG43058	397	169	243	191
AAAGACTGGGCCGCTTCCTC	FBgn0003460	so	415	53	299	261
AAAGACTGTAGCGCCACCCG	FBgn0263198	Acn	568	81	93	96
AAAGAGACGAAGGCCCGCCT	FBgn0034537	DMAP1	518	23	115	63
AAAGAGATCAAAGCCCAGAA	FBgn0026386	Or47a	55	27	33	17
AAAGAGATTGTTGACCACAT	FBgn0036362	CG10725	136	15	86	62
AAAGAGCGGAGCTTGCAATG	FBgn0266710	hog	249	25	183	181
AAAGAGGACGCAGCCATGGC	FBgn0030538	betaNACtes1	491	113	288	196
AAAGAGGAGGCCTTTCAGTA	FBgn0051915	CG31915	252	24	138	102
AAAGAGGATAGTAACCGCAG	FBgn0051776	CG31776	0	0	0	0
AAAGAGGCACGCGAGTACGA	FBgn0030108	Gr8a	283	21	239	278
AAAGAGGCGACAGGACTGCC	FBgn0259733	tal-AA	483	13	545	266
AAAGAGGTGGACCCGGTGAC	FBgn0039149	CG18428	522	337	365	244
AAAGAGGTTTCCCCTCACCG	FBgn0053767	CG33767	263	124	201	171
AAAGAGTATGTAGTACATAA	FBgn0033640	CG13198	61	2	2	31
AAAGATCAAGGACATTTGGG	FBgn0035159	CG13896	183	3	84	60
AAAGATCCAATCAACCACGA	FBgn0050058	CG30058	102	2	14	152
AAAGATGAAGCAGACAGCTA	FBgn0054051	CG34051	60	77	80	41
AAAGATGCGACAGAAGGAAA	FBgn0004908	Arl2	40	0	10	10
AAAGATGTGCAGAAGGTATT	FBgn0000339	cni	120	65	29	39
AAAGATGTGGTGCAGAACCT	FBgn0085224	CG34195	164	0	105	93
AAAGATTCGCTGAGAAGTTT	FBgn0052598	betaNACtes6	5	0	4	2
AAAGATTGAAAGATCCATTC	FBgn0044812	TotC	10	74	3	0
AAAGCAAAAAACGATGATTG	FBgn0262568	CG43108	40	11	18	22
AAAGCAAAGCTATATCCATT	FBgn0036822	NijB	109	180	19	18
AAAGCAACGCGAATTCACCC	FBgn0016076	vri	117	21	58	54
AAAGCACAACGAAATTATCA	FBgn0003149	Prm	38	1	13	38
AAAGCACAATTGCTCCAAGG	FBgn0262007	CG42825	188	30	115	93
AAAGCACCAATCGCTCAACA	FBgn0036730	qjt	386	33	242	202
AAAGCACGAGGTGACCATCC	FBgn0029996	UbcE2H	348	146	107	131
AAAGCAGAGTATGGACTATG	FBgn0030983	CG15882	132	3	93	47
AAAGCAGTTGAAAAAGTCCA	FBgn0054005	CG34005	28	0	23	38
AAAGCATATTACCCCTTGTG	FBgn0259716	CG42370	114	20	137	33
AAAGCCACATGCTGCCTGGT	FBgn0036780	CG7330	1503	314	989	797
AAAGCCAGACGAGCCAGGCC	FBgn0039238	CG7016	307	131	240	174
AAAGCCAGGTGCAAGCGCAA	FBgn0039632	Cul5	134	0	93	77
AAAGCCATCCGCCTGCTCCA	FBgn0022699	D19B	706	359	353	180
AAAGCCATCTGTATTTAGAA	FBgn0035718	CG14820	113	99	83	35
AAAGCCCAGTCAGTCGGTAC	FBgn0036997	CG5955	545	20	387	262
AAAGCCCCTCGGGAGTATCC	FBgn0035122	mRpL17	50	0	5	12
AAAGCCCGGCGGAAGCAGGA	FBgn0019809	gcm2	77	121	42	23
AAAGCCCGTAGATCCTGGTC	FBgn0035585	ATPsynCF6L	211	274	95	65
AAAGCCGAACCAGCGGACAA	FBgn0026737	CG6171	291	86	289	274
AAAGCCGAACCTTGACCGAT	FBgn0053928	CG33928	859	288	551	381
AAAGCCGAGTGCCCCACGAT	FBgn0030200	RabX2	677	31	447	359
AAAGCCGATTACCTAGACAA	FBgn0026147	CG16833	68	9	80	34
AAAGCCGGATCGGTACTCAC	FBgn0037727	CG8358	561	198	303	254
AAAGCCGGCTTTGATCACAC	FBgn0011745	Arp1	263	60	27	3
AAAGCCTACAGAGAATGGAA	FBgn0259152	Clbn	22	2	9	29
AAAGCCTGGTAACTGCGCAT	FBgn0030061	CG1785	748	281	209	140
AAAGCGAACGGCAAGAAAGG	FBgn0035719	tow	129	67	100	57
AAAGCGAACTAAAAGTTACG	FBgn0034478	CG10822	26	43	4	8
AAAGCGAAGGTAGTCCATCC	FBgn0035577	CG13708	156	75	49	64
AAAGCGAAGTGGACATTATG	FBgn0050484	CG30484	290	30	210	123
AAAGCGACAGAGAAAAATGG	FBgn0035495	CG14989	0	0	0	0
AAAGCGATTAGCAACAGCAT	FBgn0034219	mthl4	229	22	187	233
AAAGCGCAAGCCCACTCCCA	FBgn0052708	CG32708	223	55	113	161
AAAGCGCACGGCCATCAGTG	FBgn0036402	CG6650	736	535	357	353
AAAGCGCGTAGCAACTCCAC	FBgn0004107	Cdk2	130	0	9	19
AAAGCGGAGAGTGGTCCAGT	FBgn0038977	CG5376	359	97	238	93
AAAGCGGTGGAGTTACACGA	FBgn0051493	CG31493	503	91	385	272
AAAGCGTCTTTGGTTCGAGT	FBgn0259985	Mppe	149	0	73	43
AAAGCGTTGGACATCTACGA	FBgn0038665	CG12269	131	483	48	92
AAAGCTAATGAAAAATTTAT	FBgn0020908	Scp1	8	0	12	6
AAAGCTCAGGCCGTACTCTG	FBgn0031736	CG11030	656	53	148	99
AAAGCTCAGGGGGCAACTGG	FBgn0036614	CG4925	530	339	297	200
AAAGCTCTGAACGAGCAGAT	FBgn0021776	mira	64	165	19	23
AAAGCTGAATTCCACTTCCA	FBgn0259718	CG42372	189	22	216	125
AAAGCTGAGGGACAAGAAAC	FBgn0010333	Rac1	20	0	75	6
AAAGCTGCACAAATTCGAAC	FBgn0263757	Rpb4	70	0	47	13
AAAGCTGCGAAAGACAAAAG	FBgn0014022	Rlb1	5	0	1	0
AAAGCTGGAGCGAACCCAAT	FBgn0011837	Tis11	104	0	39	29
AAAGCTGGTAAAAGGTTCTT	FBgn0050365	spaw	50	0	70	19
AAAGCTTACAGGTCCGACAT	FBgn0020639	Lcp65Af	220	78	123	100
AAAGCTTCCTGCAGCTGCGA	FBgn0260027	CG42495	402	82	320	370
AAAGCTTGCGGCCACTATGG	FBgn0263048	CG43343	620	31	399	281
AAAGGAAAATAGAGTGTCCT	FBgn0264433	CG43851	55	73	38	37
AAAGGAACGCCGGCCCTATT	FBgn0037550	CG9667	600	22	149	68
AAAGGAAGATGGAGCAGTTC	FBgn0035469	CG14977	384	384	263	159
AAAGGAATCCCAGTTCGTGG	FBgn0000147	aurA	333	91	36	24
AAAGGACAAAACAGACCCAA	FBgn0264714	CG43982	21	0	22	26
AAAGGACACCTCGCTGACAA	FBgn0036359	CG14105	298	416	179	110
AAAGGACGATGAGCTTGATA	FBgn0050469	Ir52b	68	0	27	38
AAAGGACGCGGAGTTCCGCG	FBgn0040338	TfIIA-S-2	40	5	47	26
AAAGGACTCAGTGAACCCAA	FBgn0030647	CG6324	73	9	27	35
AAAGGACTTGGTGACAAACT	FBgn0085396	CG34367	113	3	96	37
AAAGGAGAAGCGTAGGCAAA	FBgn0036871	CG14096	155	106	165	111
AAAGGAGACCGCATACGGTG	FBgn0038803	CG5191	254	47	194	157
AAAGGATAGCAAGCCGGAGG	FBgn0086915	Mst77F	288	28	135	198
AAAGGATATACTGGATATAG	FBgn0039237	CG13640	36	0	12	26
AAAGGATCGCCCCTTCTCTG	FBgn0025686	Amnionless	757	176	514	373
AAAGGATGCGTAGAGGATCA	FBgn0085223	CG34194	57	0	32	36
AAAGGATGTATCGTTGGAGG	FBgn0030240	CG2202	170	20	80	113
AAAGGATTATAGATGCGCCA	FBgn0039551	Or98a	166	470	153	62
AAAGGATTTAGCATACAGTA	FBgn0032303	CG6508	9	0	5	4
AAAGGCAAAATGCTGCTCCC	FBgn0025836	RhoGAP1A	529	139	539	259
AAAGGCAAGAGCGGTAGCAA	FBgn0039965	CG13865	235	24	122	68
AAAGGCAGGTGGCGATGCCA	FBgn0039228	CG6980	308	122	218	121
AAAGGCATACGGCAACCGAG	FBgn0037844	CG4570	393	41	192	133
AAAGGCATGGTTGCTAAGAT	FBgn0034829	CG9899	236	76	215	149
AAAGGCATTACGGACTTCAC	FBgn0260775	DnaJ-60	494	142	370	312
AAAGGCCAATGGCTCAGAGG	FBgn0029950	CG9657	374	628	135	233
AAAGGCCACGGCCAATTGAC	FBgn0053126	NLaz	153	37	118	39
AAAGGCCAGGCAGAGCCACA	FBgn0085261	CG34232	111	51	70	61
AAAGGCCCTAGAAGCAGAGG	FBgn0051357	CG31357	125	0	104	73
AAAGGCCGCGGTGAATTCAA	FBgn0005617	msl-1	63	0	46	64
AAAGGCGAAGAAGCCAAGCA	FBgn0013269	FK506-bp1	210	0	25	22
AAAGGCGAGGAGTAGGCCAG	FBgn0036872	CG12519	586	34	314	273
AAAGGCTGCGCAGTGCAGAG	FBgn0260005	wtrw	462	139	222	201
AAAGGGAATTAAACTCTCAC	FBgn0037652	CG11980	31	0	5	14
AAAGGGATGGCAGCGCGACG	FBgn0027950	MBD-like	818	426	402	437
AAAGGGCAAGGATCCATAAA	FBgn0050039	CG30039	77	21	66	54
AAAGGGCAGCAGCTTCAAGA	FBgn0032462	CG16800	267	239	78	115
AAAGGGGGAAGCTTGAAAGG	FBgn0039736	CG7912	85	31	49	49
AAAGGGGTGGACAATGCACT	FBgn0083936	Acp54A1	226	151	124	119
AAAGGGTAGAGGGGCCACCT	FBgn0002899	mus301	298	351	205	120
AAAGGGTGTACAGTGTTAGC	FBgn0259710	CG42364	273	255	138	161
AAAGGTAGATGCAACCATCT	FBgn0033043	Or42b	247	7	198	144
AAAGGTCACAAAGTACCGGG	FBgn0024315	Picot	149	7	119	91
AAAGGTCACTGGCAGACCAC	FBgn0038332	CG6136	270	7	172	126
AAAGGTCAGGCTATAAACCT	FBgn0051730	CG31730	53	0	5	41
AAAGGTCAGTACACCCGATC	FBgn0036156	CG11726	395	116	333	186
AAAGGTCGACCAGCAGGACA	FBgn0262821	CG43192	292	156	99	48
AAAGGTCTGGGAGTATGTGG	FBgn0036121	CG6310	400	75	436	322
AAAGGTGAAAAAGATCCATC	FBgn0052814	CG32814	15	0	6	2
AAAGGTGCACACGGGCCCAG	FBgn0260660	Mp	540	260	290	532
AAAGGTGCCCAGCGATACCA	FBgn0021944	Coprox	404	433	256	154
AAAGGTGCTTGCTTCCAGAA	FBgn0016701	Rab4	207	141	76	109
AAAGGTGGTCATTAACAGTG	FBgn0285896	btl	108	838	51	71
AAAGGTGGTGAACAAGTTGC	FBgn0266491	SclA	177	38	205	66
AAAGGTGGTTGACTCTGGCA	FBgn0015834	Trip1	205	34	42	10
AAAGGTTTAAGTACCCGGAG	FBgn0016797	fz2	0	0	0	0
AAAGTAAATGAAAATAGCAG	FBgn0263094	CG43362	0	0	0	1
AAAGTAAGTACGAATCTCCA	FBgn0051809	CG31809	83	20	33	59
AAAGTAATGATCCACCTGCT	FBgn0033724	CG8501	185	107	75	54
AAAGTACAACGGCGTCACAA	FBgn0262788	CG43169	291	12	302	141
AAAGTACAATGTGACTGACG	FBgn0037690	Task7	96	0	95	36
AAAGTACAGAAAATCATTCA	FBgn0038655	CG14297	36	8	43	71
AAAGTACATTGAGCATTTAA	FBgn0259482	Mob3	40	11	37	22
AAAGTACCAGCTGACAGAAA	FBgn0031776	CG13993	76	41	25	6
AAAGTACGAAGAATTTCCAC	FBgn0020908	Scp1	43	0	20	36
AAAGTACGAGTAGACGGCCA	FBgn0036492	Best3	46	2	7	37
AAAGTACTCATCACACACTA	FBgn0265767	zyd	64	5	50	41
AAAGTAGAGTTGGACTCCAT	FBgn0038440	Gr89a	250	26	136	115
AAAGTAGGGTAGCTTCATAT	FBgn0032385	CG16964	188	180	110	73
AAAGTAGTGAAGCATATCCA	FBgn0003308	ry	81	0	41	35
AAAGTATGCCAAGCGATTCT	FBgn0051278	CG31278	385	273	287	361
AAAGTATGGCAAGCTGAATT	FBgn0011305	Rsf1	235	53	152	64
AAAGTATGGCGTGCAGACCA	FBgn0032456	MRP	185	0	282	223
AAAGTATTTGGCGACTACAT	FBgn0053658	CG33658	112	371	76	70
AAAGTCAAAAATCAATGCTA	FBgn0000182	BicC	16	4	27	1
AAAGTCAAGACGGTCACGTC	FBgn0034430	mip40	362	0	151	185
AAAGTCACACAACTCTGCAT	FBgn0002887	mus201	93	0	109	64
AAAGTCACAGTAGTCATTTA	FBgn0287212	CG46442	137	192	113	110
AAAGTCACTCCAGTGCAGAA	FBgn0032701	CG10341	189	29	36	41
AAAGTCAGGGAAGGACCGCG	FBgn0010770	ppan	185	3	11	9
AAAGTCATTCGCTTCCACCA	FBgn0033190	CG2137	166	2	123	54
AAAGTCCACCGTGCCCAGAG	FBgn0030554	CG1434	532	521	210	222
AAAGTCCAGCAAGTTAACCT	FBgn0025578	Lcp9	245	51	138	207
AAAGTCCCGGGAGAAGCGCA	FBgn0037888	scpr-B	198	16	253	177
AAAGTCCGTGGCCGCTACAT	FBgn0043456	CG4747	996	133	208	173
AAAGTCCGTGTTGCCCTTGA	FBgn0033624	CG12384	419	5	158	219
AAAGTCCTGCAATACTACTA	FBgn0038842	hdly	47	0	34	35
AAAGTCGAATGAGGACTCCA	FBgn0033447	dila	144	94	59	58
AAAGTCGAGCAGCATGATGC	FBgn0052192	CG32192	493	240	419	271
AAAGTCGCATTGTAGAGAAA	FBgn0053912	CG33912	34	0	24	9
AAAGTCTGGGGCTTAATACG	FBgn0052374	CG32374	164	31	131	44
AAAGTGAACCGACTGAACAT	FBgn0051646	DIP-theta	188	93	122	123
AAAGTGAATGATGACCAGTG	FBgn0051199	CG31199	154	8	86	88
AAAGTGAGTATAGAAGCAGC	FBgn0266431	CG45061	68	0	31	27
AAAGTGCACGCCACCCACAG	FBgn0085244	CG34215	275	222	209	203
AAAGTGCATCGACTGATTAC	FBgn0264899	CG44090	273	124	220	189
AAAGTGCGGGAAATAGAGTA	FBgn0039481	Cpr97Eb	76	1	193	43
AAAGTGCTCCAGCTCATCGG	FBgn0037798	CG12817	585	171	475	292
AAAGTGCTGATTACCGGAGG	FBgn0020236	ATPCL	176	25	36	34
AAAGTGCTGCTGGACTATGC	FBgn0262893	CG43248	727	318	507	433
AAAGTGGACGAGAACCATGC	FBgn0028482	bdl	32	0	29	5
AAAGTGGAGCAAAACCGACT	FBgn0025684	MFS18	85	0	38	26
AAAGTGGAGGAGATCCTCTC	FBgn0034106	CG9068	78	13	12	18
AAAGTGGATGGGGTCGTCAT	FBgn0032804	CG13081	317	4	147	155
AAAGTGGGATCGGCCACACC	FBgn0284254	Ranbp11	267	62	84	112
AAAGTGGGCGGCGAACTGGA	FBgn0032709	CG15167	498	190	235	202
AAAGTGGTCTGCACCACGTC	FBgn0085454	CG34425	281	0	307	234
AAAGTGGTTGGTCTCCCAGG	FBgn0003751	trk	153	115	102	95
AAAGTTAATCCTAAAGCTAA	FBgn0013685	mt:ND6	12	0	3	14
AAAGTTATCCGCCTTGGCCT	FBgn0042173	CG18853	293	103	204	217
AAAGTTATTCAGCTGGTCGG	FBgn0030847	CG12991	107	21	44	61
AAAGTTCAAGGACTCGCCCG	FBgn0263084	HP1Lcsd	63	12	49	19
AAAGTTCCTGAGCTTTCCCA	FBgn0020236	ATPCL	325	50	96	77
AAAGTTCCTGAGGGATTCGT	FBgn0037305	CG12173	364	4	85	162
AAAGTTCGACTTGTCATCCT	FBgn0038609	Nup43	105	0	6	14
AAAGTTCGGAGTATGGTGAC	FBgn0264393	CG43841	113	1	103	42
AAAGTTCGTTTGGGAGAGTT	FBgn0053460	CG33460	153	521	105	86
AAAGTTCTGAGCAATATAGG	FBgn0031515	CG9664	0	0	0	0
AAAGTTCTGCACGAGGCCGA	FBgn0023167	SmD3	64	1	0	1
AAAGTTGAATCCGTCATTAC	FBgn0085458	CG34429	180	44	57	93
AAAGTTGAATGTCTCCCAAT	FBgn0030722	CG12395	56	15	59	23
AAAGTTGGAGTGTGCTAGTA	FBgn0015008	Actn3	240	28	148	123
AAAGTTGGCGCACTTCAGAT	FBgn0261842	pre-mod(mdg4)-AE	505	102	246	180
AAAGTTGGGCACGCTCTGAT	FBgn0267366	mil	353	47	197	179
AAAGTTGGTAAACTTAAATC	FBgn0053927	CG33927	10	0	0	10
AAAGTTGTATAAGTACAAAA	FBgn0265264	CG17097	10	0	6	0
AAAGTTTGCCAGGAAGCACA	FBgn0015794	Rab18	71	15	21	36
AAATAAAACAAGACCACGAG	FBgn0035571	CG12493	82	315	67	62
AAATAAAACGGGAACATGAG	FBgn0039779	PH4alphaSG2	124	0	65	94
AAATAAAGGAGTACTCCATC	FBgn0016053	pgc	142	98	87	75
AAATAAATGGGCAAACTATG	FBgn0262987	CG43295	70	1	21	36
AAATAACAAAAAGCTTGGAA	FBgn0260004	Snmp1	7	0	1	2
AAATAACCGCACGATCTACA	FBgn0022029	l(2)k01209	235	49	92	105
AAATAACGGCCCATATTGGA	FBgn0260862	Vti1a	176	10	30	44
AAATAACGTATCGTACGGTG	FBgn0032940	Mondo	301	77	124	80
AAATAAGCAGACAGACGCGT	FBgn0262574	CG43114	0	0	0	0
AAATAAGTGAATGTAGTCGG	FBgn0052814	CG32814	102	34	142	49
AAATAATTGCAAGAAGTTCC	FBgn0259953	CG42463	11	0	34	3
AAATACAAGAGCGAATTGCA	FBgn0051789	CG31789	344	25	293	137
AAATACAGGAGAGAACATCC	FBgn0051861	CG31861	48	0	41	52
AAATACATTGAGGCCCACTT	FBgn0052382	sphinx2	105	176	71	89
AAATACCAAATCGAATTCGT	FBgn0050424	CG30424	205	168	121	247
AAATACCAAATTGCAAGATG	FBgn0250867	CG42238	89	0	69	57
AAATACGATGAGTTTCGAAG	FBgn0035996	CG3448	147	87	106	46
AAATACGCGCCCGCCTCGAA	FBgn0051648	CG31648	186	184	24	6
AAATACGGATGCCTGAAGTT	FBgn0030522	CG11103	303	99	109	210
AAATACGGCAGAGCAACCAG	FBgn0034498	CG16868	133	6	101	56
AAATACGTTCAAGGACATAA	FBgn0030583	CG14410	65	6	69	32
AAATACTGCTAGACGTTCTG	FBgn0052783	Gem4c	138	0	6	1
AAATACTGTGATGACTTCTT	FBgn0262738	norpA	138	70	164	166
AAATACTTTCTTGGATGTTC	FBgn0267236	CG45676	74	37	55	55
AAATAGAAGTGGCCGAGTGG	FBgn0001099	gdl	254	61	202	179
AAATAGAGAGCAGAGCAAAA	FBgn0265833	CG44622	51	0	83	60
AAATAGCGACGCGGGCAGGG	FBgn0040092	lectin-46Cb	333	622	241	85
AAATAGGATATATTTAACCA	FBgn0029508	Tsp42Ea	17	0	0	4
AAATAGGTAGCGGCGCACCA	FBgn0034187	CG6967	535	274	110	95
AAATAGTGATGCGGTCACCA	FBgn0027574	CG5815	427	653	411	224
AAATAGTGTAGCCCTCATTG	FBgn0262116	RNASEK	305	81	3	8
AAATATCAGCAAGGGTGCCA	FBgn0031115	CG11710	384	1142	376	300
AAATCAAAAATGGAAAGGAG	FBgn0013680	mt:ND2	16	0	19	8
AAATCAAAATAATTTGGTAT	FBgn0032554	CG15278	0	0	0	0
AAATCAAATCAATCTCACCA	FBgn0040102	lectin-24Db	69	19	52	16
AAATCAACGACACCTCTGTG	FBgn0004864	hop	549	169	320	208
AAATCAACTGGATATACCCG	FBgn0085228	CG34199	56	25	27	27
AAATCAAGACCAGAGTGTAG	FBgn0266538	CG45099	158	57	119	68
AAATCAATAGCTGTCGTCAG	FBgn0263761	CG43678	285	99	285	268
AAATCACCAAGGATCTCCTT	FBgn0003575	su(sable)	22	0	7	4
AAATCAGACGGCGGATGTTT	FBgn0036557	mRpS31	446	147	210	293
AAATCAGGCTAGCCAAACTG	FBgn0030719	eIF5	195	0	22	55
AAATCAGGTACCAAAGGATC	FBgn0030583	CG14410	93	7	50	53
AAATCATACATGTCCTTATG	FBgn0053453	CG33453	199	35	165	172
AAATCATCGCACGAGAGGTG	FBgn0031231	mRpL10	450	9	51	95
AAATCATTATAATTACAGAA	FBgn0030583	CG14410	0	0	0	0
AAATCATTGAGGGTCTGACC	FBgn0036962	CG17122	146	0	235	66
AAATCCAACACCGTGCTTAT	FBgn0039366	CG17198	544	291	798	513
AAATCCAACTGGAAACTGCC	FBgn0038102	CG14383	238	0	136	72
AAATCCAATTGGAAGCAACG	FBgn0260867	CG42577	110	3	50	95
AAATCCACGAGGAAGAGCTG	FBgn0037341	CG12746	60	0	3	7
AAATCCAGGAGACCCGACGA	FBgn0004619	GluRIA	126	23	112	54
AAATCCAGTATCTTCAGGTG	FBgn0028487	f-cup	195	158	175	87
AAATCCATGCCGACATGTAG	FBgn0010240	Lcch3	395	589	428	149
AAATCCCAAAAAGAACCGAA	FBgn0266708	Cep89	65	213	32	28
AAATCCCAAAATGATCTCCA	FBgn0036441	CG13476	55	0	55	46
AAATCCCACTCCGCTGAATG	FBgn0053469	CG33469	401	143	393	255
AAATCCCGCCCTGACCACAC	FBgn0051211	CG31211	443	944	198	253
AAATCCCGTCCAGAACCAAG	FBgn0030109	CG12121	154	22	146	88
AAATCCGAAGCGGACTGAAA	FBgn0267967	corolla	50	1	39	43
AAATCCGCCACCACCTGGGG	FBgn0035621	CG10591	918	309	418	566
AAATCCGTGGACACTAAGTC	FBgn0025741	PlexA	141	134	89	38
AAATCCTATTCCGGCTACAA	FBgn0031636	CG12194	46	0	31	23
AAATCCTGGACGCCCAGCGT	FBgn0261067	LSm1	198	36	302	250
AAATCCTGGGCATCCATCAG	FBgn0034363	CG5327	187	16	161	90
AAATCGAGCGAAGATTTGCT	FBgn0037007	CG5059	200	17	81	58
AAATCGAGGAGGACCGGCCA	FBgn0040996	CG12617	208	28	178	178
AAATCGAGGCAGTGCAGCAG	FBgn0004168	5-HT1A	1007	431	792	592
AAATCGAGGCCGAAAGTCCG	FBgn0034569	dgt3	206	2	122	34
AAATCGATCTTCGCGATTCC	FBgn0263761	CG43678	204	76	164	126
AAATCGCAGAGTCTCTACGG	FBgn0035317	Oseg2	243	285	183	132
AAATCGCTGATGGCCCGGTT	FBgn0033762	ZnT49B	513	19	46	12
AAATCGGAACCAGAAGCGGT	FBgn0039478	Nep5	242	80	206	136
AAATCGGAGAGTGAGAAGCA	FBgn0002909	mus312	135	21	93	54
AAATCGGATACCATCGAGCC	FBgn0025879	Timp	176	30	101	154
AAATCGGCATCACTAGTGGT	FBgn0051342	CG31342	506	248	235	255
AAATCGGGAACTATGATGTC	FBgn0034001	mRpL41	116	27	49	33
AAATCGGTGATCCTCAGTCC	FBgn0039311	CG10513	316	157	285	139
AAATCGTAGAAGGTCAGCAG	FBgn0034786	CG13531	518	17	356	264
AAATCGTCCGGAGCCTTTGG	FBgn0027548	nito	418	56	42	48
AAATCGTGACCAGTTGGGTA	FBgn0041224	Gr97a	522	356	369	294
AAATCGTGCAGGAACAGAGG	FBgn0037724	Fst	126	41	125	55
AAATCGTTATAGTACATGGG	FBgn0013323	Ptth	79	4	46	35
AAATCTATACGAGATTATTT	FBgn0085336	CG34307	3	0	2	0
AAATCTCCTCCGGCTGACTG	FBgn0032337	AstCC	419	466	280	185
AAATCTGATCGAGTCATAAT	FBgn0038827	Fancd2	56	0	13	15
AAATCTGGATATATATGTAA	FBgn0010247	Parp	3	0	0	0
AAATCTGGCCGCACCTCCAA	FBgn0033538	CG11883	430	331	234	172
AAATCTGGCGAGCTTGTATG	FBgn0050286	CG30286	611	359	517	319
AAATCTTAGCGAATTCGGTG	FBgn0045478	Gr64b	350	1	182	262
AAATCTTGCGAGTCCCACCG	FBgn0035626	lin-28	167	0	106	52
AAATCTTGTTAAGCTAGGAA	FBgn0058064	ARY	7	0	0	18
AAATGAAAATCCATTTCCTC	FBgn0262022	CG42833	86	128	94	76
AAATGAACATGCACACATGC	FBgn0263326	CG43407	549	341	464	345
AAATGACAATATGATCGTTA	FBgn0053783	CG33783	20	0	1	14
AAATGACCACCCCACCGCAT	FBgn0029826	CG6041	767	442	596	492
AAATGACGCACGATTTGATG	FBgn0031444	CG9879	730	393	585	407
AAATGAGGGCCAGGACGACA	FBgn0000094	Anp	333	93	155	249
AAATGAGTCCAGTAACACCA	FBgn0259227	CG42327	157	44	82	61
AAATGATAATGACACTGGAT	FBgn0261616	CG42705	26	3	2	3
AAATGATAGAAAAGATAGTT	FBgn0053265	Muc68E	14	0	25	1
AAATGATTGGAAGAGCGCTC	FBgn0034398	CG15098	65	0	49	26
AAATGCAACAGAAAATAGTG	FBgn0040097	lectin-30A	37	0	14	21
AAATGCAACTAGAAACCCAG	FBgn0037345	rev7	59	0	41	20
AAATGCAGTCGAGCACGAAG	FBgn0036250	Ir68b	590	463	531	391
AAATGCATAATTGAAGATAC	FBgn0264540	CG43919	83	7	48	26
AAATGCGGGAGCACTCACCC	FBgn0035776	CG8564	99	0	106	68
AAATGCGGTACGATGCAGTG	FBgn0085324	CG34295	1563	1207	1149	917
AAATGCGGTAGAAATCACGA	FBgn0037650	CG11977	243	3	149	68
AAATGCGGTCGCATATGGCC	FBgn0287187	mRpS5	295	18	31	47
AAATGCGTAGACGCCACCCA	FBgn0260223	CG42497	283	2	98	56
AAATGCTATAAATGCCACCA	FBgn0039942	CG17163	70	147	24	29
AAATGCTGTTGTGCATAAAG	FBgn0086610	CG33342	147	38	95	102
AAATGGAGGATAGACCTGTG	FBgn0036994	CG5199	403	10	195	150
AAATGGATATAGCTTTAGAT	FBgn0039098	GILT3	146	94	77	98
AAATGGCAGTCCAAACCCAC	FBgn0262587	CG43124	179	55	149	102
AAATGGGAACAGCAGCTGTG	FBgn0032217	CG4972	1033	692	496	423
AAATGGGAAGCAATACATGT	FBgn0029740	CG12680	239	114	120	149
AAATGGTCCGAAACTCCCTG	FBgn0033468	CG1418	221	143	209	115
AAATGGTGGAAATTATCCAG	FBgn0011239	ms(2)35Ci	44	5	25	35
AAATGTCAACAAATTGTTAC	FBgn0261054	Sfp24Bc	44	0	44	12
AAATGTCCCTGCAACTGCAA	FBgn0029877	CG17717	167	0	82	118
AAATGTCCGGAAGATGACTG	FBgn0040305	MTF-1	295	589	200	179
AAATGTCTGCGGCAATGTGG	FBgn0036361	CG10154	928	751	664	604
AAATGTGGAGATATCATCCC	FBgn0030757	CG9902	110	36	157	50
AAATGTGGATCCAAGAGGTG	FBgn0027509	TBCD	139	14	112	26
AAATGTGTAATCATCCAAAG	FBgn0013301	ProtB	8	0	42	7
AAATGTGTAATCATCCAATA	FBgn0013300	ProtA	53	97	39	52
AAATGTTTCAACTGTAGCAG	FBgn0266486	CG45085	6	0	0	1
AAATTAAAGTGTAATTTATG	FBgn0265199	CG44259	9	7	0	11
AAATTCAAATACACCCAAGA	FBgn0037737	Pnn	11	0	11	10
AAATTCAAGGTAAACCATCG	FBgn0031638	CG11927	103	2	65	66
AAATTCACTGTCCTCAGATT	FBgn0262980	CG43288	111	4	82	39
AAATTCAGATCCAAAAGATT	FBgn0015299	Ssb-c31a	0	0	0	0
AAATTCAGCGGAAAATGATT	FBgn0053644	CG33644	17	0	1	8
AAATTCAGGTAGCAAGGTAG	FBgn0052088	sunn	525	53	318	330
AAATTCATCAGAGCCCAAAA	FBgn0050074	Obp50d	23	0	1	10
AAATTCATTGCTGACAGCCT	FBgn0045073	Stim	197	55	164	208
AAATTCCACTGATCATGCCA	FBgn0259974	Sfp84E	209	8	166	74
AAATTCCGATGCCTGATGAG	FBgn0266721	gammaSnap2	360	138	152	142
AAATTCCTCGCCCACAGACA	FBgn0259964	Sfp33A3	106	14	61	43
AAATTCGACACTGACAAGGA	FBgn0037462	sunz	99	2	41	84
AAATTCGCAGAAGCCGAATG	FBgn0028474	CG4119	89	15	4	0
AAATTCGCCGATATTCAAAA	FBgn0039315	CG13658	12	0	2	2
AAATTCGGTTTAGCTAGTAT	FBgn0261373	CG33228	100	9	54	29
AAATTCGTCCATCTGGTCTG	FBgn0037832	Desi	387	83	134	177
AAATTCTGCAGTGTCTGGTG	FBgn0002922	nau	495	335	385	315
AAATTCTGGACGAAGCTGTT	FBgn0052263	CG32263	226	109	144	121
AAATTCTGGGAGAATAACAG	FBgn0037590	Or85b	17	0	41	11
AAATTGATGGAGAAGCATGC	FBgn0029752	TrxT	178	316	181	78
AAATTGATTGTAATACCGTG	FBgn0035355	CG16985	55	3	25	37
AAATTGCCAAAGGCAAATGC	FBgn0002856	Acp26Ab	9	0	16	1
AAATTGCCGTATGACCGGAT	FBgn0037824	CG14684	366	105	260	169
AAATTGCGGTAGGGCCGAAA	FBgn0032284	CG7294	146	34	53	96
AAATTGGACGGAACAGTACT	FBgn0053340	CG33340	99	24	144	41
AAATTGGAGCTGGCGGAGAA	FBgn0036116	CG7888	50	0	23	47
AAATTGGGAGTGGGACTAGG	FBgn0038709	CG15025	135	4	98	38
AAATTGGGTGATCCCTGGGT	FBgn0036851	CG14082	337	335	222	193
AAATTTAGTGTGCCCCCAGT	FBgn0004839	otk	313	33	193	137
AAATTTATGGGATCCTGCAG	FBgn0083946	lobo	31	6	35	24
AAATTTATTGCTCTGATCCA	FBgn0262982	CG43290	56	31	41	28
AAATTTCAAAGATCAATTCC	FBgn0266734	CG45207	19	0	12	61
AAATTTCAATAGATGCCGTT	FBgn0052115	CG32115	49	0	8	10
AAATTTGACGGTGTATTCCC	FBgn0034050	CG8297	122	63	109	22
AAATTTGAGGGATCTCGAGA	FBgn0038266	CG3610	74	9	10	14
AACAAAAACAACCGGAGCAG	FBgn0266486	CG45085	89	1	40	87
AACAAAAATGGTGACGACAA	FBgn0001222	Hsf	146	6	49	44
AACAAAAGAAAATTATACTG	FBgn0051424	Ir94b	0	0	0	0
AACAAAAGGCCCAGCAGCTG	FBgn0037295	dpr16	432	346	245	297
AACAAAATCAATGCCACCCA	FBgn0000564	Eh	167	0	181	112
AACAAACATGCAGCAGACAA	FBgn0052365	CG32365	218	155	183	228
AACAAACGAGTGGATAACCT	FBgn0032066	LManIII	19	1	43	16
AACAAACGCGCCACCAACGG	FBgn0030520	Pdcd4	661	987	564	478
AACAAACGGGGTGAACGAAA	FBgn0265349	Sfp33A4	21	0	3	8
AACAAAGGCGGCGATGGAGG	FBgn0037997	CG14742	474	29	269	279
AACAAATCAAATGACCAGCG	FBgn0262983	CG43291	61	13	64	57
AACAAATCCTCAGCACTCTG	FBgn0050466	CG30466	447	101	477	237
AACAACAACGTGAGATTAGT	FBgn0025936	Eph	265	212	281	125
AACAACAATACGCCATTGAC	FBgn0037368	CG1239	423	74	368	169
AACAACAATGGCCAGGTGGT	FBgn0052219	CG32219	632	164	398	395
AACAACACCACTGCCCACAG	FBgn0261710	nocte	808	205	162	215
AACAACACTGGATCTTCCAG	FBgn0051678	CG31678	209	88	114	55
AACAACAGAAAGAACGACTC	FBgn0053300	Muc30E	49	32	20	32
AACAACATCGAGCTGGCCAG	FBgn0040279	Osi14	756	321	556	385
AACAACATCTACAAGTGGAC	FBgn0035584	CG17030	279	338	187	191
AACAACCAAAGTGAATCCAT	FBgn0036868	ms(3)76Ba	209	225	251	160
AACAACCCGCGGGCCAACTT	FBgn0030207	CG2887	188	93	119	102
AACAACCGTTAGGGATATGA	FBgn0051851	CG31851	63	0	46	37
AACAACGACATGGTCCTCAT	FBgn0034919	CG5569	478	233	36	36
AACAACGACGGCATGGATAT	FBgn0266710	hog	373	38	195	245
AACAACGACTGCGTCGCCAG	FBgn0026874	CG13358	38	13	32	47
AACAACGCCATCGATCAGAG	FBgn0036681	Obp73a	327	11	248	196
AACAACGGAGAACATTGATT	FBgn0261847	CG42779	525	67	316	169
AACAACGGATACCTGCACAA	FBgn0002567	Rab32	152	0	163	78
AACAACGGCGTTGACTATCG	FBgn0034564	CG9344	460	49	39	35
AACAACGGCTAGAATAGTAG	FBgn0038241	CG8087	169	230	120	95
AACAACGGGTTTAACAACAT	FBgn0086129	snama	197	13	37	73
AACAACGTCTGCTCTATACT	FBgn0036105	Blos4	426	385	183	187
AACAACGTGGGCATCAGCTA	FBgn0029975	CG1444	477	196	460	321
AACAACTAGAAGCCATGAAC	FBgn0283728	CG31600	234	12	154	108
AACAACTCAACAGTTCCCGT	FBgn0031837	DIP-iota	846	3076	587	447
AACAACTCGAGCATCAGCTG	FBgn0259745	wech	552	131	329	249
AACAACTGGGTCCTGCACTT	FBgn0037086	CG7202	915	317	671	503
AACAAGAAAGCCACCAACTT	FBgn0038857	Bdbt	87	87	2	33
AACAAGAAGGCCCATCGTAA	FBgn0016726	RpL29	222	88	84	95
AACAAGACTAGCAAATCCTT	FBgn0032728	Tango6	183	30	13	17
AACAAGATCTACACCAAGCT	FBgn0039946	ATbp	89	13	57	30
AACAAGATTATCATGGGCCT	FBgn0052448	CG32448	119	56	90	49
AACAAGCAGCTGAAGCACAA	FBgn0038742	Arc42	448	50	398	168
AACAAGGAAAGTAATCAGAA	FBgn0051465	CG31465	0	0	0	0
AACAAGGACGACAAGTCGGG	FBgn0033512	CG12902	281	64	148	301
AACAAGGCGATGCTGTTCGA	FBgn0035524	CG11583	394	7	222	139
AACAAGGGCTCGGGCCAGGG	FBgn0266445	CG45075	248	17	130	198
AACAATCCGAAGCCAGACTT	FBgn0032813	CG10262	424	91	371	261
AACAATCTGCAGCTGCCCAC	FBgn0029711	Usf	1038	328	776	579
AACAATGAGCAGGACTCGAC	FBgn0035971	CG4477	493	1123	401	374
AACAATGATTGCTCGAGAAT	FBgn0085309	CG34280	166	298	146	136
AACAATGCGGATGAAGTCGT	FBgn0030577	CG5334	585	679	380	400
AACAATGTAAGAATACCAGG	FBgn0085483	CG34454	25	33	27	5
AACAATGTGATCGTGAGCCT	FBgn0053757	CG33757	695	181	594	467
AACAATTGGACGTCCTAATG	FBgn0036437	CG5048	440	220	235	213
AACAATTGGCAATTGTCCAG	FBgn0029686	CG2941	142	59	13	25
AACACAAACGAGCTCTCAGG	FBgn0003392	shi	473	157	65	98
AACACAACTCCGAATAGTAC	FBgn0032084	CG13101	235	141	262	231
AACACAAGATATGAAGTCCG	FBgn0037818	CG6465	128	2	95	89
AACACACACTGTGGTCACCA	FBgn0038069	CG11608	699	538	351	349
AACACACCGCAAGCGCCTCT	FBgn0036274	CG4328	414	23	263	304
AACACACGGACCGGCTTGTA	FBgn0261041	stj	1875	843	694	742
AACACAGCACAGACCTTCAT	FBgn0052792	ppk8	504	137	485	272
AACACAGCTGCATCCTTACC	FBgn0030991	CG7453	1188	834	833	666
AACACATCTTGCAGTGCGCC	FBgn0051352	Unc-115a	832	189	817	562
AACACATTGAATCGCATGAG	FBgn0030704	CG15916	460	71	125	112
AACACCAAACGTGAGCGCCA	FBgn0039638	dgt6	477	223	198	100
AACACCACATCGACATAAAT	FBgn0033749	achi	99	0	160	75
AACACCACGTCGACATTAAT	FBgn0033748	vis	82	69	73	40
AACACCAGCGAGGAGCTAGC	FBgn0051064	CG31064	472	226	292	262
AACACCATATATGAGACGAT	FBgn0040629	CG18673	230	45	239	124
AACACCATCCATCCCTGGCT	FBgn0262476	CG43066	740	319	347	419
AACACCATGAAACTAGAATG	FBgn0033348	Spt	160	15	147	44
AACACCATGGACATATTAAC	FBgn0002791	mr	167	0	10	10
AACACCATTCCAAAATATAC	FBgn0250824	CG33655	27	0	4	22
AACACCCACATCATGCGAGT	FBgn0035816	CG13685	627	537	455	429
AACACCCGGCAGATCCTTGG	FBgn0037550	CG9667	1384	83	97	63
AACACCGAGGCCCGCCGCAA	FBgn0285950	RpL19	357	3	41	18
AACACCGGAGACGAGAAGCA	FBgn0031773	Fbw5	323	724	136	162
AACACCTATGTTAAGTACAG	FBgn0036656	CG13026	194	162	78	119
AACACCTCGCCAACCAGGAA	FBgn0035603	CG10635	160	17	56	32
AACACCTCGTAGTTCATGCT	FBgn0037615	CG11760	641	267	312	173
AACACCTGCGGCGCCAAGAT	FBgn0000542	ec	343	100	193	159
AACACCTGGCACGGCCGAGT	FBgn0032801	CG10165	499	248	346	333
AACACCTGGTCAGGTGAATC	FBgn0033950	CG12862	0	0	0	0
AACACGAGCCGTATAGAACA	FBgn0011282	Obp84a	213	66	47	69
AACACGCAGCACGTCTTGTG	FBgn0031868	Rat1	1867	303	234	251
AACACGCCAAGGAAGCAGGG	FBgn0040309	Jafrac1	405	271	154	87
AACACGGAGGATTTCTGGTT	FBgn0040092	lectin-46Cb	844	600	614	392
AACACGGAGGGCACTAGGCT	FBgn0265140	Meltrin	415	7	305	291
AACACGGAGTGCTACCACAG	FBgn0004242	Syt1	403	26	242	217
AACACGGCCAGATGAGGATG	FBgn0262529	CG43083	679	33	462	255
AACACGGCGCAGGAGTCAGT	FBgn0025830	IntS8	1030	140	231	153
AACACGGGCGGCTCGAATGG	FBgn0003944	Ubx	522	284	435	367
AACACGGTGGGATTCTACAC	FBgn0050438	CG30438	349	162	231	146
AACACGGTGTGAGCATAGTC	FBgn0036186	CG6071	216	9	127	106
AACACTACGCCAGTACATCA	FBgn0034909	CG4797	539	120	695	299
AACACTAGAGTCAATGTTAT	FBgn0046706	Haspin	235	9	122	114
AACACTATTCCAGCCTAAAG	FBgn0026874	CG13358	59	13	63	18
AACACTCCGAATGCTAACGG	FBgn0036994	CG5199	309	61	256	105
AACACTCGGAACAACGACAG	FBgn0051678	CG31678	227	128	13	35
AACACTCTTGGAGAGCAGGG	FBgn0038397	CG10185	448	83	322	206
AACACTGAGCACAAGTAGCG	FBgn0029944	Dok	276	339	271	144
AACACTGCAACCAATCCTCC	FBgn0031760	Tsp26A	281	12	218	135
AACACTGCGATGAACGATGG	FBgn0040794	CG13056	356	1603	165	142
AACACTGCTAGCGTCGACAT	FBgn0029754	CG15930	576	38	350	411
AACACTGGAGGCCTGACCTT	FBgn0034558	Cib2	697	123	615	377
AACACTGGGAGAGTCTGATG	FBgn0032388	CG6686	422	180	132	166
AACACTTCAGCTGCTGCTAA	FBgn0040649	CG15461	597	110	553	420
AACACTTGATGGTCCTTGGA	FBgn0052095	CG32095	152	158	102	73
AACAGAACTTAACCTCACTA	FBgn0052137	CG32137	67	0	25	31
AACAGAAGTCATCTCAACAC	FBgn0032965	CG11629	176	9	57	45
AACAGACCACTCGGTATATA	FBgn0053688	CG33688	0	0	0	0
AACAGAGATGTGAAGCAGCA	FBgn0085242	CG34213	158	1	120	50
AACAGCAAAGCACTCCCGTG	FBgn0035998	CG3437	689	335	536	451
AACAGCAAGAGGACCATCGA	FBgn0040359	CG11380	315	343	254	124
AACAGCAAGCTGATCCACAA	FBgn0032961	CG1416	544	112	401	328
AACAGCAGGAAAAAGTTGAA	FBgn0250845	CG1288	29	64	54	1
AACAGCAGGCCCATCGAAAG	FBgn0052598	betaNACtes6	120	0	116	43
AACAGCCGATAGGGGACACA	FBgn0035139	CG13891	460	132	269	184
AACAGCCTGCACATCAACGT	FBgn0032780	CG13085	1535	1119	1068	657
AACAGCGAGATTCTTCGCCT	FBgn0034176	ste24a	553	11	492	471
AACAGCGATCGTGCCCAATG	FBgn0035106	rno	871	220	318	328
AACAGCGATGCCCTGGGCAA	FBgn0052695	CG32695	361	202	246	132
AACAGCTCGAAAGCATCCTT	FBgn0030078	CG10970	275	74	302	152
AACAGCTCGGCGGAGTAATG	FBgn0050378	CG30378	535	23	443	313
AACAGCTGGAACGCTGCTGG	FBgn0032751	CG17343	1061	294	623	604
AACAGCTGGACACTGCACCA	FBgn0036264	CG11529	750	481	562	525
AACAGGAAAAATGCGATAAA	FBgn0259964	Sfp33A3	10	0	0	2
AACAGGAGGTAGCCAATGTG	FBgn0038285	CG6974	672	304	494	352
AACAGGGATGTGACCCGCGT	FBgn0037772	Spn85F	930	98	517	458
AACAGGGGGCAGGTATTCAC	FBgn0035582	CG13705	889	493	518	386
AACAGGGTGGTGCTCAATGT	FBgn0003386	Shaw	1387	968	1021	732
AACAGGTGCTGGTGCCGGAG	FBgn0051626	CG31626	877	135	953	655
AACAGTCAAGCCATACTCCA	FBgn0029504	CHES-1-like	204	112	123	116
AACAGTCATCAGGGACGCAT	FBgn0262794	CG43175	676	213	479	440
AACAGTGCGCCAGTTCCAGG	FBgn0035589	CHMP2B	1322	536	703	729
AACAGTTGCCAGCACAACTG	FBgn0040532	CG8369	318	314	198	122
AACATAACGATGTTTCACTG	FBgn0016919	nompB	370	107	231	278
AACATACCAAAGGCCTCCCT	FBgn0031820	Daxx	431	299	271	271
AACATACGGACCACCGTCTT	FBgn0037122	CG14570	597	703	531	430
AACATAGAACATGACAAGCA	FBgn0032514	CG9302	47	41	118	11
AACATAGATGGTTACAGATA	FBgn0031224	CG11454	17	0	1	13
AACATATTTGGACACTTCCT	FBgn0044810	TotX	150	15	50	73
AACATCAAATTTAAATTTAA	FBgn0053792	CG33792	0	0	0	0
AACATCAACTCCATCGTCTA	FBgn0035853	UbcE2M	232	52	30	14
AACATCAAGAACTACATCCT	FBgn0051230	CG31230	197	31	131	110
AACATCAAGGACAGGTACTA	FBgn0037220	CG14641	156	73	1	26
AACATCACTTTCACAGTCCA	FBgn0039064	CG4467	212	44	71	197
AACATCATATGGCTACGATT	FBgn0021800	Reph	336	224	226	118
AACATCATTCTGCTGATCAC	FBgn0285910	VhaAC39-1	652	76	96	102
AACATCCAGGTGTGCTGCCC	FBgn0001967	NimC3	1262	1145	1290	715
AACATCGAAAAGGTGCAATT	FBgn0039585	CG1894	455	21	568	303
AACATCGAGATCATAGCTCC	FBgn0003275	RpII18	134	0	39	44
AACATCGATGGGTCTTATAC	FBgn0035978	UGP	284	50	175	93
AACATCGCCGAATCCCAATC	FBgn0053764	CG33764	141	0	75	17
AACATCGCCGACACGAAGGT	FBgn0032899	CG9338	412	86	384	276
AACATCGTCGTAGCGCACCT	FBgn0260934	par-1	659	22	320	282
AACATCGTGAAGAAGAGATG	FBgn0259734	Nost	51	529	59	53
AACATCTGCCAGAGCCCTCA	FBgn0052668	CG32668	246	84	255	196
AACATCTGGCGTGGTCATGG	FBgn0051211	CG31211	936	535	443	449
AACATGACGATGAAGCCCAA	FBgn0051538	CG31538	93	25	57	25
AACATGAGTCACAAGCACCG	FBgn0010501	Dcp-1	368	116	294	234
AACATGCAAAAAGAACTATA	FBgn0266668	Exo84	6	0	7	0
AACATGCAGCGCCATCGGGG	FBgn0004858	elB	1109	689	818	752
AACATGCAGGAGATGGTGTC	FBgn0032476	CG5439	941	197	528	405
AACATGCTGGACAACCTGTT	FBgn0013732	sced	241	17	155	87
AACATGGAGCAAGCGCTCCT	FBgn0038449	CG17562	46	40	37	18
AACATGGATTGTGAACAGCG	FBgn0039887	CG2053	241	15	222	210
AACATGGCCGAGGCAAGCAT	FBgn0036205	CG14131	161	124	136	67
AACATGGCTTCCCTGCCTGG	FBgn0052437	CG32437	1183	906	896	778
AACATGGGACAAGATCGTCA	FBgn0004050	z	103	73	55	42
AACATGTTCGAGGGATCCCC	FBgn0011754	PhKgamma	105	32	68	80
AACATTATATATAGGGACCA	FBgn0052452	CG32452	20	0	12	3
AACATTATGCACTACCATGT	FBgn0045500	Gr22b	757	1041	507	383
AACATTATGGCAGACATAGT	FBgn0266615	CG45122	216	9	122	63
AACATTCAGATCGAACGAAT	FBgn0030791	CG9132	86	11	50	93
AACATTCAGTCGGATCACAA	FBgn0043578	PGRP-SB1	230	152	164	113
AACATTCCTTGCTCCCTTTA	FBgn0030350	SelG	360	55	307	168
AACATTGAATTGAATCCATT	FBgn0044048	Ilp5	23	0	24	5
AACATTGAGAACAAATTCTG	FBgn0038957	CG7059	11	15	4	5
AACATTGAGCACACAGCTCA	FBgn0029659	CG16782	80	4	120	61
AACATTGAGGACGACAACTT	FBgn0038751	CG4770	122	5	57	50
AACATTGCTCACAACAAGCT	FBgn0033855	link	108	22	35	80
AACATTGTGGTCAAACATAA	FBgn0032151	nAChRalpha6	6	0	5	8
AACATTTACATGGCCTCCGG	FBgn0031412	CG16995	430	155	355	210
AACCAAAAATCAGAAGAACT	FBgn0085473	CG34444	18	0	11	5
AACCAAAAGATGCTGCGGAC	FBgn0260659	CG42542	691	557	526	514
AACCAAAGACGCATTGGCAG	FBgn0000392	cup	893	515	666	791
AACCAACATTACTCCCTGAT	FBgn0015663	Dot	327	55	259	238
AACCAACCCAACAGTTCCGT	FBgn0030441	CG2209	1375	748	752	567
AACCAACCGTTCTCATTGGG	FBgn0031918	CG6055	464	202	417	265
AACCAACGAATTATGCGTGA	FBgn0030191	CG15306	285	26	133	130
AACCAACGTCAGAAACTACT	FBgn0023513	CG14803	96	0	76	37
AACCAACGTGGAGATAATCG	FBgn0015019	Cctgamma	258	1	3	27
AACCAACTACATGTGGCCAC	FBgn0031815	frj	670	125	645	346
AACCAAGGACCGTGAGTCCA	FBgn0250851	CG33981	360	39	301	146
AACCAATATCAGCCTGGTTA	FBgn0003313	sala	269	1	300	271
AACCAATTCATGGAACGACT	FBgn0037106	CG11307	0	0	0	0
AACCAATTGACAGCCCTCCA	FBgn0035691	CG7386	150	60	84	27
AACCACAAAGCCATAGTGCT	FBgn0037602	SLIRP2	413	50	48	64
AACCACAACCACCACTGCCA	FBgn0262577	CG43117	804	253	587	462
AACCACAATAACGCCCTGAT	FBgn0044452	Atg2	562	182	345	272
AACCACAATCTGTATAGTAG	FBgn0052185	edin	165	19	127	62
AACCACACAGCACTCATGCG	FBgn0053284	CG33284	1225	399	1021	731
AACCACACGGCCATCAAGTC	FBgn0024315	Picot	465	267	318	329
AACCACATAGCGATTGTCTT	FBgn0031361	CG17652	826	378	988	700
AACCACCAGGATGCGATTGG	FBgn0040281	Aplip1	2660	2970	2019	1669
AACCACCATCAGGTGGGACA	FBgn0033028	CG11665	13	35	27	18
AACCACCATGAGGTGCTGAT	FBgn0039343	CG5111	741	238	440	456
AACCACCCTTGGCTTGGGAG	FBgn0036147	Plod	1181	302	835	694
AACCACCGACTCGCTTTCCT	FBgn0069938	CG41106	689	203	539	482
AACCACGAACGCACCCACAC	FBgn0001325	Kr	648	319	521	388
AACCACGACGCCAACTAATG	FBgn0051668	CG31668	119	2	54	46
AACCACGACGGCATCAAGTT	FBgn0001189	hfw	470	180	274	222
AACCACGCCCACACCCGGCC	FBgn0040823	dpr6	410	670	292	275
AACCACGCGAATTCCGCAGT	FBgn0034782	CG12490	1099	178	799	667
AACCACGTGAAAATCCACAC	FBgn0038787	CG4360	165	583	98	98
AACCACTCGCCGCACTGGAA	FBgn0261284	bou	382	168	270	173
AACCACTGTGGCGCCTGAAG	FBgn0085325	CG34296	1252	679	687	676
AACCACTGTGTTCACCAGGG	FBgn0027094	Aats-ala	474	21	25	59
AACCAGAACGGCAACTCCAA	FBgn0001215	Hrb98DE	365	119	546	271
AACCAGAAGCCAATCTACCG	FBgn0033033	scaf	263	30	111	103
AACCAGAGCCATGTAAACTA	FBgn0040795	CG13038	61	44	20	28
AACCAGAGGACGGATCTTGA	FBgn0038423	CG10317	996	308	479	663
AACCAGATATTGTTCACCTG	FBgn0259970	Sfp70A4	182	79	137	122
AACCAGATGCTGCTTTACTT	FBgn0086909	CG31751	828	150	403	374
AACCAGATTGCAGCATGTAT	FBgn0030403	CG1824	482	526	398	405
AACCAGCAGACAAACCGCCC	FBgn0033579	CG13229	354	79	199	205
AACCAGCAGCGCGATGAAAT	FBgn0040588	CG13841	258	100	202	194
AACCAGCGACTGACCCTCAG	FBgn0004895	fd64A	653	117	360	321
AACCAGCGCTACGCACGCAA	FBgn0016726	RpL29	278	174	109	81
AACCAGGAAAACTCCGAGAA	FBgn0034808	CG9896	13	8	0	12
AACCAGGAAAAGGGCGCAGT	FBgn0026592	Fie	590	562	462	314
AACCAGGAACGTGTGCTGTC	FBgn0285925	Fas1	1182	1248	520	664
AACCAGGAGTAGCTGGTTAC	FBgn0016061	side	1163	819	1003	784
AACCAGGATCACGTCGGTCA	FBgn0051806	CG31806	651	628	536	519
AACCAGGCATCGACCATACC	FBgn0003231	ref(2)P	362	144	180	103
AACCAGGTATCAGGCGTGAT	FBgn0260776	CG42570	1141	335	752	749
AACCAGGTCCAGACCAGCAC	FBgn0264552	CG43931	406	101	290	276
AACCAGGTTGCGGGCCGAGA	FBgn0037429	Osi19	559	260	374	278
AACCAGTGGTACCTCAACTA	FBgn0284253	CG33123	240	0	45	0
AACCATACCCAGTCCACCAA	FBgn0260642	Antp	366	426	184	264
AACCATAGTAACAAGGGCCA	FBgn0015520	nonA-l	179	52	171	90
AACCATATCTAGCCACACTG	FBgn0053978	CG33978	442	179	257	298
AACCATCGTTCAATTCCTGG	FBgn0011762	DNApol-alpha50	303	44	163	101
AACCATGCGAAGCACTTGGC	FBgn0013717	not	120	0	6	3
AACCATGGACACAAAGAGGG	FBgn0033323	CG12376	0	0	0	0
AACCATGGACGCCTTCGTGG	FBgn0030807	CG13000	1467	397	987	733
AACCATGGATTGAGCATCAG	FBgn0053458	CG33458	216	42	132	172
AACCATGTAAAGATCCATAC	FBgn0005694	Aef1	176	5	128	215
AACCATGTATGCAATAGAGT	FBgn0033067	CG11211	137	1	57	96
AACCATTAATCACTACATTA	FBgn0024734	PRL-1	56	0	44	36
AACCATTCAAAAGTACATTA	FBgn0263033	CG43328	23	0	1	15
AACCATTCAAGGGGCTGTAG	FBgn0050073	Obp50b	415	281	286	192
AACCATTGAAGAGGTTGGCG	FBgn0261568	CG42682	791	1057	715	490
AACCATTGTGCCATCATCAC	FBgn0050043	CG30043	773	201	816	557
AACCCAAGATGCAATTCATG	FBgn0085211	RpS28-like	253	147	137	190
AACCCAAGCAATATTCTTAT	FBgn0050417	tbrd-3	109	28	106	130
AACCCAAGCCTGGAACGCGA	FBgn0052551	CG32551	542	154	406	346
AACCCAAGGGCGTTCCCAAG	FBgn0051204	CG31204	408	88	195	360
AACCCAATAACGCTTTATAA	FBgn0032289	CG6431	64	15	47	28
AACCCACGTCCCGATTGTGA	FBgn0038401	CG5916	1178	338	761	517
AACCCAGATAACACCCGCAC	FBgn0029539	CG11663	467	392	444	242
AACCCAGCTTGACTCCAGGG	FBgn0011771	Hem	579	89	146	58
AACCCATCTGTGATCCCATT	FBgn0003308	ry	404	192	304	128
AACCCATTACAGCCACGAAA	FBgn0039034	Or94b	118	242	59	46
AACCCCAAGAAGTACATCCC	FBgn0284248	Cyt-c-p	192	1	11	7
AACCCCAGCATCCCTCAGAG	FBgn0284256	bsf	434	33	90	53
AACCCCCTGAACGTCAAGGT	FBgn0263598	Vha68-2	843	197	153	72
AACCCGCAGACTCCTCACCC	FBgn0261885	osa	424	111	51	47
AACCCGCAGCAGAGCGTCGG	FBgn0000567	Eip74EF	190	16	204	41
AACCCGCAGCTGCTCCAGTC	FBgn0243512	puc	911	353	745	309
AACCCGCGATTCACTAACCT	FBgn0033032	kune	171	24	112	47
AACCCGGAGGACTGGTCCCT	FBgn0011746	ana	602	316	414	356
AACCCGGGAGAGCTAGGTGA	FBgn0259818	CG42399	502	548	402	317
AACCCGTACTCGATGTACGG	FBgn0037139	CG14563	4	0	3	0
AACCCGTGTCCGCCTGTCCG	FBgn0265605	Ric	568	553	430	293
AACCCTCCTTCGATCCACTC	FBgn0260873	CG42583	239	42	240	149
AACCCTCTACCAACATGCCC	FBgn0284245	Ef1alpha48D	394	1	11	30
AACCCTGAAAGCAAGCAATC	FBgn0265413	CG44325	0	0	0	0
AACCCTGGTGCAGCCCTTGG	FBgn0027794	Lrpprc2	0	0	0	0
AACCCTTGGTCGATCCGAGT	FBgn0035868	CG7194	392	149	203	210
AACCCTTTGACAGGGTACAA	FBgn0051191	CG31191	36	46	78	28
AACCGAAAAAGAGAAGAAAG	FBgn0052006	CG32006	47	14	76	55
AACCGAACTAAAGCCCATTC	FBgn0039463	CG18472	162	311	122	165
AACCGAAGATACGGCAGCCC	FBgn0033056	CG7856	395	677	349	241
AACCGAAGGCAGCCCATAAT	FBgn0039840	CG11340	138	107	146	89
AACCGAAGTCAAGTTAAATG	FBgn0038490	CG5285	68	33	47	20
AACCGAAGTCATGAATGGGA	FBgn0086906	sls	336	283	184	155
AACCGAATGCCCACGAATCC	FBgn0004855	RpII15	460	263	137	187
AACCGACAGATGGTGTCCTG	FBgn0036952	CG6933	861	610	529	388
AACCGACCTAAAGATGTCCA	FBgn0038107	CG17327	189	0	16	20
AACCGACGAACGGCTCCACA	FBgn0083956	CG34120	701	388	438	355
AACCGACGAGGTGCCAACAT	FBgn0039722	Capa	349	225	202	118
AACCGACTGATACTGCTCCA	FBgn0051453	pch2	446	6	75	83
AACCGAGAAAGTAACCACTG	FBgn0031000	Muc18B	54	0	176	45
AACCGATCCATTGATCACAT	FBgn0028878	CG15269	344	278	272	284
AACCGATGCCGTGGACTTCA	FBgn0037828	tomboy20	749	98	486	376
AACCGATGTCGACTGGTGCC	FBgn0262988	CG43296	494	1360	369	320
AACCGATGTGACCTCGAGTA	FBgn0035392	CG1271	632	312	555	272
AACCGATTGCCGTACTTCTT	FBgn0052720	CG32720	511	29	481	359
AACCGATTGTCAGCTGGTCT	FBgn0038972	CG7054	810	219	649	600
AACCGCAACGCCAACCTCTT	FBgn0017550	Rga	340	141	291	240
AACCGCAAGGAGATTCGCGA	FBgn0052029	Cpr66D	674	71	467	501
AACCGCAAGGCCGGTGCCAG	FBgn0031068	Alr	621	260	246	138
AACCGCCAATCCGTACCCCT	FBgn0027544	CG2217	942	490	801	683
AACCGCCAGCGCGGAAAAGT	FBgn0035272	mRpL46	162	9	80	31
AACCGCCATCTCAACACCCA	FBgn0020236	ATPCL	238	74	99	77
AACCGCCGGCGAACTTGGAT	FBgn0261801	CG42747	1050	420	831	454
AACCGCGAAAAGTACCGCTT	FBgn0033663	ERp60	238	45	100	105
AACCGCGAATTAGTTGGGCA	FBgn0054030	CG34030	861	1295	892	561
AACCGCTGCCCAAAGAACTG	FBgn0037870	CG18577	136	38	122	142
AACCGCTGCCTGGATCTGTT	FBgn0031129	CG1324	1258	348	805	926
AACCGGATACCCACCTTCTA	FBgn0259677	CG42346	116	17	171	71
AACCGGATTGCTGCCATCAC	FBgn0031248	CG11912	674	332	515	346
AACCGGCAATGGGCAAGGTC	FBgn0029524	CG3176	936	338	760	555
AACCGGCAATGGGCACGGTC	FBgn0052817	CG32817	766	484	684	724
AACCGGCGAGATGCGCTTCC	FBgn0036726	QIL1	0	0	0	0
AACCGGCTCTGGATCTACCC	FBgn0267408	AOX1	380	29	228	172
AACCGGCTGGGCGTGAGCAA	FBgn0004780	Ccp84Ad	361	735	190	168
AACCGGGATCGGTACTACAG	FBgn0033501	CG12911	251	214	150	132
AACCGGGTCGGCAAGCTCCA	FBgn0030581	CG14408	187	2	221	86
AACCGGTAACCAGGGAACCG	FBgn0000283	Cp190	114	38	33	66
AACCGTAAAGCGGTACGGCT	FBgn0036014	CG3222	455	754	348	237
AACCGTAACCAGAATAACTA	FBgn0043806	CG32032	35	0	49	15
AACCGTAGAGGAGCACGGCC	FBgn0036391	CG17364	1063	284	763	600
AACCGTATTTGGTGCCCCAG	FBgn0003870	ttk	299	247	121	98
AACCGTCACGAGCTATAAGA	FBgn0053919	CG33919	185	44	138	121
AACCGTGCGCGCATATTGAA	FBgn0039966	Rab21	252	2	251	126
AACCGTTATACAGCCCACCG	FBgn0029503	CHORD	135	35	86	31
AACCTAAAATGCGTACCCGT	FBgn0040786	CG14104	526	81	267	382
AACCTAAACCAAAACAACTT	FBgn0030673	CG15601	5	0	7	1
AACCTAAAGTGGTTTACGAC	FBgn0033945	CG12868	251	111	193	203
AACCTAATAATGATCACCCA	FBgn0030625	CG5877	44	0	69	13
AACCTAATCCGGATAAGCGT	FBgn0035470	Ccz1	348	447	180	154
AACCTAATCCTGGACGACGG	FBgn0015011	Ahcy89E	173	163	110	104
AACCTACACCACGGGAAGAT	FBgn0039674	CG1907	491	225	505	397
AACCTACGATCAGTTAATTG	FBgn0036492	Best3	488	179	437	302
AACCTAGGCGACCATCTGGT	FBgn0017457	U2af38	722	149	43	22
AACCTCAAGCTCAACATCGG	FBgn0263239	dar1	682	484	414	259
AACCTCAGTCCAGGAAAGGT	FBgn0266282	jnj	296	17	38	36
AACCTCATAGTCCTTGAGAT	FBgn0024984	CG3457	192	45	241	137
AACCTCCAGACCTCCGATCT	FBgn0086917	spok	319	70	160	141
AACCTCCGACAGGACTGCAT	FBgn0032057	CG9287	360	61	176	137
AACCTCGACCAGGAGCACCT	FBgn0005655	PCNA	288	0	0	10
AACCTCGTGGACACCATCTG	FBgn0032635	CG15141	548	243	269	197
AACCTCGTGGGTGCATGACT	FBgn0001986	l(2)35Df	1137	438	289	200
AACCTCTGGTAGCTAATGAT	FBgn0024194	rasp	891	222	325	152
AACCTGAAGATCGATACAGT	FBgn0261787	bru	186	628	203	217
AACCTGAAGATGATATTCAG	FBgn0052644	Mur11Da	206	218	181	132
AACCTGACCTGCGAGATCTG	FBgn0052767	CG32767	827	184	352	209
AACCTGATCGTCATCGACGT	FBgn0038877	CG3308	287	91	276	315
AACCTGCAGGCGGTGTCCTT	FBgn0045063	fdl	1408	421	562	387
AACCTGCCGAATGCCGTGAT	FBgn0043002	Chrac-14	975	332	333	290
AACCTGCCGCTAGGCCAGAC	FBgn0036851	CG14082	129	24	61	52
AACCTGCTGATCAACAAAAA	FBgn0013762	Cdk5	0	0	0	0
AACCTGCTGCAAATGATGTT	FBgn0032014	CG7840	809	210	127	162
AACCTGGACGATGAGAAGTG	FBgn0029823	CG3011	224	0	13	27
AACCTGGCCCAACAAGACCC	FBgn0032069	LManVI	55	184	19	24
AACCTGGCCTCCACTCTGAC	FBgn0013949	Elal	0	0	0	0
AACCTGGCTGGCGAACATCC	FBgn0014465	Cp7Fb	478	400	307	359
AACCTGGTACAGAAGCTGTC	FBgn0013733	shot	521	23	157	213
AACCTGGTGCAGCTGGTCTG	FBgn0286199	CG13611	1522	813	1525	1197
AACCTGTACCGCACCATCAC	FBgn0029839	CG4660	801	643	566	523
AACCTGTTCCAGCCCATCAA	FBgn0027558	pgant3	182	138	152	120
AACCTTAAAGAACTCCCTGG	FBgn0051199	CG31199	179	157	156	60
AACCTTCAAGGACTGGATTA	FBgn0052445	CG32445	115	34	90	67
AACCTTCAGGGGCTTGGAGG	FBgn0039755	CG15531	514	432	445	365
AACCTTCTACGATGCCGCTG	FBgn0028342	ATPsyndelta	652	395	167	84
AACCTTCTCTGAGAACTACC	FBgn0033233	Kdm4A	61	108	27	36
AACCTTGAGACCCACAAATC	FBgn0038526	CG14327	76	35	56	38
AACCTTGTGCAAACGTTGTG	FBgn0039355	CG4730	626	399	421	444
AACCTTTAGCAGGCAATCGA	FBgn0035567	CG7514	348	191	330	264
AACCTTTCGCCGCTGCATGT	FBgn0030258	CG1552	1227	451	754	723
AACCTTTCTCAGCTACATGG	FBgn0031002	CG14196	646	353	562	395
AACCTTTGGGATCTCAGTGG	FBgn0015583	Acp29AB	243	338	180	122
AACGAAAGATGGGCCCGACC	FBgn0024920	Ts	325	6	99	83
AACGAACATCAAGGCAGAGG	FBgn0053109	CG33109	420	28	415	441
AACGAACTTAAGGCCTCCTA	FBgn0023489	Pph13	234	131	229	130
AACGACAAATCCTTTCTGTA	FBgn0259167	CG42272	349	0	238	227
AACGACAAGAGAGTTGATTC	FBgn0035112	CG13877	399	26	297	233
AACGACAATTGGAGATTAGT	FBgn0033652	ths	267	34	166	148
AACGACACTTAGTATTATTA	FBgn0265834	CG44623	25	0	8	9
AACGACATCCAGAACCACAG	FBgn0034666	CG9294	132	0	69	63
AACGACATTCTGAGGAAGTA	FBgn0039099	GILT2	200	14	163	80
AACGACCACCGCCTCGTCTT	FBgn0053267	CG33267	943	386	625	600
AACGACCGGCGCACTATGAT	FBgn0029840	raptor	1027	91	45	31
AACGACCGGGTCAATGACCA	FBgn0050099	CG30099	199	166	227	95
AACGACGAGAGCTCCGACAT	FBgn0041723	rho-5	515	56	221	283
AACGACGCTAAGAGCTTAGA	FBgn0037406	Osi1	154	131	66	79
AACGACTAGCGAAAGACCCA	FBgn0052655	CG32655	64	1	37	30
AACGAGAACCACAAATTCTA	FBgn0030259	CG1545	34	0	60	29
AACGAGAAGCAGGTTCAAAC	FBgn0036547	CG17032	355	84	255	194
AACGAGAGCTTTAATAATCA	FBgn0263761	CG43678	40	10	28	31
AACGAGCCATGCTACTATCA	FBgn0259971	CG42481	183	5	170	81
AACGAGCTGCAGACCATAAT	FBgn0040097	lectin-30A	139	0	99	47
AACGAGCTGGGTACATTGAG	FBgn0031548	CG8852	426	166	402	301
AACGAGGAAAACCCGCCCAT	FBgn0020412	JIL-1	84	0	0	0
AACGAGGAATATGGAGACTA	FBgn0033047	CG7882	162	87	144	92
AACGAGGACCTGACCAGTAG	FBgn0037378	CG2046	196	13	86	47
AACGAGGCGGCCAACGTGAC	FBgn0022959	yps	465	27	4438	3374
AACGAGGGTGCCCTCATCCT	FBgn0027073	CG4302	570	334	380	288
AACGAGTCGAATAATATGTA	FBgn0029658	CG14269	60	4	22	41
AACGATAAGGAGAACCTCAC	FBgn0033081	geminin	115	86	37	41
AACGATAGAAGCAGGCTGTG	FBgn0086768	Pcmt	925	349	499	425
AACGATCAGCACGTGGACAC	FBgn0036809	CG12477	554	118	442	408
AACGATGCAGGAGAGCAGGG	FBgn0039594	CG9990	543	156	531	430
AACGATGCTGAGGCCGACAA	FBgn0005585	Calr	194	12	55	36
AACGATGGTTACATTTCCAA	FBgn0015614	CanB2	49	0	16	16
AACGATTACGGCCTTCACGG	FBgn0038201	PK1-R	578	443	580	332
AACGATTGGAGGCACTGCAT	FBgn0004854	B-H2	347	213	270	228
AACGATTGGTGCCACCCACT	FBgn0028663	VhaM9.7-b	293	243	136	141
AACGATTTGAATGTCATCAC	FBgn0262541	CG43095	0	0	0	0
AACGCAAATCCCACGCAGTC	FBgn0053544	Vkor	586	241	553	356
AACGCAACTGTAGCATTGCA	FBgn0051901	Mur29B	561	361	383	304
AACGCAAGATCAAAAGGCGG	FBgn0036466	CG18581	249	156	132	131
AACGCACGATGTTTACCCAG	FBgn0037846	CG6574	455	142	304	243
AACGCACTCGGAGATCTGTA	FBgn0032755	CG17344	377	70	179	177
AACGCACTGAAGATCCTGCA	FBgn0027496	epsilonCOP	403	3	157	107
AACGCAGCCTGGCTGCACCA	FBgn0036367	CG10116	207	60	185	111
AACGCATAGATACCATGGAG	FBgn0065108	ppk16	158	17	206	148
AACGCATGCCGTAGAATTTC	FBgn0259956	Sfp24C1	199	30	110	95
AACGCCAACTGGCTGAGCGA	FBgn0038484	CG5246	861	541	681	485
AACGCCAAGTCCTACCGCAT	FBgn0030664	CG8119	1201	165	847	743
AACGCCAGAGATCTGAATGG	FBgn0034803	CG9849	276	6	73	97
AACGCCAGCAACGAACAAGG	FBgn0037616	CG8136	300	141	160	162
AACGCCAGCTAGGTCCGCCG	FBgn0031055	et	762	592	524	372
AACGCCAGGATGACCAGCAG	FBgn0004168	5-HT1A	399	225	266	292
AACGCCAGTGGAGCCTAAGA	FBgn0266582	ND-30	203	5	29	71
AACGCCATCCAGGCGATGAA	FBgn0005649	Rox8	89	9	1	12
AACGCCATCCAGTCCGGCTG	FBgn0033440	CG10459	1042	438	848	476
AACGCCATGAGATCCCTGAT	FBgn0262035	CG42846	493	198	230	217
AACGCCATGCACATCATCCG	FBgn0032054	CG13090	877	499	192	126
AACGCCATGCGCGTGGACAT	FBgn0035047	Pof	216	211	115	53
AACGCCCATATGCAATGGTT	FBgn0061435	CG30270	780	539	508	513
AACGCCGAGGAGTTTCGCAG	FBgn0035090	CG2736	439	144	301	242
AACGCCGATGGAGCTCAACA	FBgn0027080	Aats-tyr	238	12	9	3
AACGCCGCCTCGGTCACCTG	FBgn0050411	CG30411	1233	161	916	751
AACGCCGCTAAGGGCTAGCA	FBgn0043841	vir-1	330	94	211	108
AACGCCGGATAGCTCCTGTC	FBgn0037521	CG2993	651	554	241	272
AACGCCGGTGGCCTCCGAGG	FBgn0030832	CG10597	463	99	360	223
AACGCCGGTTCCCACAGCTG	FBgn0011834	Ser6	644	158	361	357
AACGCCGTGTTCCAGTACAG	FBgn0037879	scpr-C	483	46	28	16
AACGCCTACTACGCCCCCGA	FBgn0035737	Cpr65Ec	365	153	331	271
AACGCCTACTGCGACCGTGC	FBgn0264922	smt3	639	32	73	26
AACGCCTCGGCGGCGGTCCA	FBgn0036428	Gbs-70E	132	0	59	94
AACGCCTCGTCAGCCGATAT	FBgn0033737	Nup54	601	77	218	120
AACGCCTGCCTGATATTGGG	FBgn0286828	CG7705	788	53	310	234
AACGCCTGCGGGCGCAACTA	FBgn0039215	CG6695	45	7	74	89
AACGCCTGGAAGAGCAAGGC	FBgn0035743	CG15829	0	0	0	0
AACGCCTGGAGGAAATGCAT	FBgn0260237	CG42511	210	488	115	98
AACGCCTGGCACTCCAGACT	FBgn0030893	RhoGAP16F	483	25	418	267
AACGCCTGGCCGAGATGGAG	FBgn0051712	CG31712	508	152	223	191
AACGCCTGTGCCAACAGCAC	FBgn0027066	Eb1	160	174	50	26
AACGCCTTCGCAAAATTTGT	FBgn0259721	CG42375	86	73	18	56
AACGCGAAAGCAAAGCCAAC	FBgn0260868	CG42578	61	21	40	10
AACGCGAAGGGAGTAGGCCA	FBgn0034392	MFS15	509	365	291	266
AACGCGCAGCAGTCCGACAA	FBgn0036258	CG5642	124	3	13	8
AACGCGCAGCGAGACGGGAT	FBgn0031689	Cyp28d1	124	35	131	60
AACGCGCTGTGGGAATCCCA	FBgn0000053	ade3	297	65	57	46
AACGCGGAAGCAAAGCCAAC	FBgn0260873	CG42583	33	8	22	46
AACGCGGCGCAGGAGAATCT	FBgn0265607	beat-IIIa	185	105	95	172
AACGCGGTAGGTACCCGGCA	FBgn0085391	CG34362	183	15	154	135
AACGCGGTGACTGTTCGCTT	FBgn0037388	CG14676	1457	872	690	497
AACGCTCGGATGCTGCGTGG	FBgn0052462	CG32462	1804	801	1289	1045
AACGCTGAAGATGCGCTAAT	FBgn0031054	Ssu72	319	102	88	83
AACGCTGGACTCATTCACTA	FBgn0031004	CG7992	241	33	273	198
AACGCTGGGCAGAACGCTCC	FBgn0040338	TfIIA-S-2	324	17	258	179
AACGCTGGTGGTGGTTTCAT	FBgn0034946	CG3065	889	323	545	487
AACGCTGTGGAGTCCCTGTT	FBgn0034230	CG4853	1090	245	635	458
AACGCTTGCCGGGATTTGTC	FBgn0005411	U2af50	483	130	80	75
AACGGAAAGTGCACCCCGGA	FBgn0011695	EbpIII	608	845	591	437
AACGGAACTAGGACCCATCA	FBgn0024249	cato	275	108	174	150
AACGGACGGGGCAAAGGTTG	FBgn0035004	Pgam5-2	985	400	867	522
AACGGAGAGTAGCCCTTCTT	FBgn0030718	ND-20	446	71	114	164
AACGGAGATGCGACCAAGTG	FBgn0031737	obst-E	595	134	514	352
AACGGAGCACGTGAACACCC	FBgn0003463	sog	310	114	132	133
AACGGAGGCGCCACAGACCG	FBgn0038043	CG17202	311	14	257	99
AACGGATCCCATGGAGAATA	FBgn0033608	CG13220	145	60	29	27
AACGGATCTCAAACCCCACT	FBgn0034011	CG8160	116	42	56	46
AACGGATGAAAAGACCAGCT	FBgn0039226	Ude	67	55	59	20
AACGGATTAGTCAGTTCATG	FBgn0011279	Obp69a	373	318	316	184
AACGGATTGGCCACATACAT	FBgn0036952	CG6933	462	241	330	180
AACGGCAAGGCAGTCAATCT	FBgn0040233	cana	314	552	116	152
AACGGCAAGGGTGCCCGGGC	FBgn0025643	CG3588	309	78	300	206
AACGGCAATGGATTCTACTG	FBgn0052150	CG32150	416	554	285	276
AACGGCACTACAGCTGGCCC	FBgn0052808	CG32808	1522	614	1349	1055
AACGGCATTTGAGATTACTC	FBgn0052945	CG32945	162	3	58	61
AACGGCCACGGAAACCGCAT	FBgn0024984	CG3457	315	37	274	223
AACGGCCTCTGGATCTTCCG	FBgn0031494	CG17219	490	94	399	341
AACGGCCTGGGCCCCTCCTT	FBgn0030570	CG12540	318	57	253	160
AACGGCCTGGGGCATTTGGG	FBgn0037709	CG8199	811	215	374	363
AACGGCGAGATACCGTACAA	FBgn0003139	PpV	150	5	44	87
AACGGCGCGCATGCGCTCCC	FBgn0037747	CG8481	0	0	0	0
AACGGCGGACGCGCGGTGAC	FBgn0261791	SNRPG	550	60	49	8
AACGGCGGACTGGACAAAGA	FBgn0036763	CG7441	267	0	24	10
AACGGCGGTGGTGGAAAGCA	FBgn0040637	CG11458	498	533	243	192
AACGGCTGTATGCTGCTACT	FBgn0038458	VhaM9.7-d	753	211	525	378
AACGGGAAGAGGCTCCACCG	FBgn0262899	CG43254	551	413	359	196
AACGGGAAGCGCACATGCCA	FBgn0066114	GlcAT-I	609	25	521	336
AACGGGCACGGGACGATCAT	FBgn0028938	CG16886	594	247	427	381
AACGGGCCAAGCATGCACCC	FBgn0030687	CG17209	865	80	241	147
AACGGGCTGCAGGTATTCAA	FBgn0037822	CG14683	476	37	30	8
AACGGTAAACACCTCCACAT	FBgn0259969	Sfp65A	158	45	204	184
AACGGTAAGGGCCGACGCAA	FBgn0033275	CG14756	203	4	135	129
AACGGTACCTGCAACCAACA	FBgn0034398	CG15098	190	145	105	79
AACGGTAGTAATGGGAACCA	FBgn0263346	CG43427	176	7	50	142
AACGGTCGATGGGGACAAAA	FBgn0032631	CG15140	176	56	122	124
AACGGTGAGAGGTTGCGCCC	FBgn0051323	CG31323	981	48	573	722
AACGGTGGCGACGACTGGCC	FBgn0052150	CG32150	763	550	561	336
AACGGTTCGCGAGTCTGGAG	FBgn0031460	CG15399	556	134	388	305
AACGTAACGAACCTAGCCAG	FBgn0034085	Ptp52F	147	1	103	101
AACGTACACCGCGCCCAGGA	FBgn0031802	ppk7	583	299	455	369
AACGTACCTGGCAATCAGAC	FBgn0032156	CG13124	172	136	27	62
AACGTACGATGAGCAGATGT	FBgn0029154	Menl-1	719	370	638	362
AACGTAGAAAACGACGGGTT	FBgn0032524	CG9267	237	2	110	87
AACGTAGTCTGGTCGATGGT	FBgn0021738	Crg-1	930	410	592	594
AACGTCAAGATCATTGGGTT	FBgn0037174	CG14457	465	360	410	262
AACGTCACTTTGGTGCCCAA	FBgn0263748	CG43673	238	151	133	109
AACGTCATCCCCGACCACGG	FBgn0039094	CG10184	593	159	264	208
AACGTCATCGGTGGATGTAG	FBgn0039944	CG17162	979	261	769	543
AACGTCCTGCTGGGCAACGG	FBgn0033199	CG17985	843	171	396	206
AACGTCCTGGGAGAGTGGAA	FBgn0030777	CG9672	149	6	108	79
AACGTCTGCCGGCTATTGTG	FBgn0037750	Whamy	1472	307	847	539
AACGTCTGGCATGAGCAACT	FBgn0000541	E(bx)	368	4	32	21
AACGTCTTGATGGCTAGTGG	FBgn0039902	Zip102B	423	54	306	253
AACGTGAGCCAGGACCAGAT	FBgn0004870	bab1	432	469	285	150
AACGTGCTTGGGGACATACA	FBgn0261399	Pp1-Y1	359	33	360	357
AACGTGGAGGAGAAGCTGAA	FBgn0037439	CG10286	96	3	10	31
AACGTGGCTAAAGCTCATGG	FBgn0010217	ATPsynbeta	511	48	24	14
AACGTGGCTGGCATTCGATT	FBgn0028645	beat-Ib	871	506	423	418
AACGTTATCAGCACCATCCT	FBgn0032067	LManIV	415	37	255	273
AACGTTATGTTGTAGAGCCA	FBgn0053927	CG33927	144	0	119	75
AACGTTCAAGATGGCACTGC	FBgn0264361	CG43813	298	94	99	275
AACGTTCTCGGGAATCTGAT	FBgn0025644	CG14424	359	103	199	206
AACGTTGGAGGAACGCCTAA	FBgn0032509	CG6523	122	88	35	38
AACGTTGTCCGAGTGCAGGG	FBgn0030669	CG9240	517	137	549	351
AACTAAAATTGATAAACCTA	FBgn0013683	mt:ND4L	0	0	0	0
AACTAAATATATGCCCGCCT	FBgn0263033	CG43328	114	129	147	115
AACTAACGTTGAGGCCACAG	FBgn0263109	CG43366	462	340	294	198
AACTAATACATCATATGAAC	FBgn0263082	CG43350	45	7	37	9
AACTACAAGTGCCTGGCGTG	FBgn0035407	Asciz	1098	296	197	161
AACTACAATAACATGCCCTA	FBgn0002561	l(1)sc	164	27	215	161
AACTACAATCAACTGCGCAA	FBgn0286786	hoip	304	20	16	10
AACTACATACAGGTGAACAT	FBgn0035720	CG10077	219	0	136	142
AACTAGTGGACAAGCAGATA	FBgn0032516	CG9293	95	55	0	0
AACTATGAATGTGATCACAG	FBgn0034085	Ptp52F	53	5	61	41
AACTATTCTCGTGGCCACAT	FBgn0050088	CG30088	129	12	144	138
AACTATTTGCATGGATCCAG	FBgn0032360	CG14926	140	46	203	117
AACTCAACAAAAGCAAATGG	FBgn0283477	SF2	129	13	4	7
AACTCATAGGGATCCCGACA	FBgn0003317	sax	249	9	75	69
AACTCATGGATCACCTCCAA	FBgn0003302	rux	70	0	21	38
AACTCCAAAGTACTCCACTT	FBgn0053468	CG33468	182	9	127	140
AACTCCACCGAGTCCAGGTG	FBgn0031800	CG9497	625	280	371	282
AACTCCAGATAGAACTGCAT	FBgn0030946	CG6659	78	8	85	49
AACTCCATGAAGGCACCCGG	FBgn0026778	Rad1	634	120	236	228
AACTCCCGGCAGGGGCCCTT	FBgn0037379	CG10979	69	0	122	19
AACTCCGACTCGGAGTAGCG	FBgn0027360	Tim10	173	8	25	15
AACTCCGAGAACGAGTACAC	FBgn0037424	Osi15	240	184	109	103
AACTCCGAGCTGGCCAGGGC	FBgn0037332	Hcs	676	583	481	344
AACTCCGATAGCCTTTCCGG	FBgn0037870	CG18577	724	136	410	381
AACTCCGATTACCAAAAGTG	FBgn0261635	CG42718	70	17	24	26
AACTCCGCACGCACGCCCCA	FBgn0286786	hoip	580	72	30	33
AACTCCGGGATGACATGGCT	FBgn0035356	CG16986	307	159	143	74
AACTCCGTGCGGCACACCAC	FBgn0036916	Mtr3	641	75	173	154
AACTCCGTGTTCCTTCGGCG	FBgn0250825	CG34241	748	813	665	506
AACTCCTCAGATATCCTATA	FBgn0028945	CG7631	33	0	9	16
AACTCCTGGGGATTTCCCAA	FBgn0036534	DCP2	173	41	16	4
AACTCCTTGGTGGCATCCAA	FBgn0030465	CG15743	137	0	109	148
AACTCCTTGTCGGGACCCAG	FBgn0038342	B9d1	289	155	204	116
AACTCGACGAAGGCGAAACC	FBgn0030479	Rbp1-like	153	57	57	100
AACTCGAGATAGACCAGCGG	FBgn0031856	CG11322	243	5	274	223
AACTCGAGGTACACCATCCG	FBgn0031571	bark	395	232	318	153
AACTCGGCGAGCAGAACCCT	FBgn0011236	ken	203	156	70	61
AACTCGGGCAAAAGAGGAGT	FBgn0036593	CG13048	234	25	105	130
AACTCGGGTGGAGTGCCTCC	FBgn0261928	CG42795	532	243	181	245
AACTCGGTGATGATATAGAA	FBgn0000017	Abl	69	0	26	67
AACTCTAAATGCAGAAACAG	FBgn0052115	CG32115	100	4	71	75
AACTCTATCCTTGTGCAGTA	FBgn0037036	Sems	445	122	275	236
AACTCTCGTCCTGCTGTTAT	FBgn0262024	CG42835	1689	668	1517	1258
AACTCTGGGTTCTCTTGCTC	FBgn0050154	CG30154	161	11	113	89
AACTCTTCGCCAATCTGGGT	FBgn0031882	Rab30	304	52	219	140
AACTGATAGGGGAATACCAG	FBgn0039214	puf	80	15	18	41
AACTGCAAGTGCCAAAAACC	FBgn0262858	CG43222	9	0	43	0
AACTGCAGAAGGAAAATGTG	FBgn0000158	bam	470	170	303	309
AACTGCAGGGATACTTGGTG	FBgn0034518	CG13430	1092	499	886	910
AACTGCATCCGGGCATTGTA	FBgn0030573	nmdyn-D6	1155	402	394	493
AACTGCGCCTTGTCTAGCTT	FBgn0261353	Ccdc56	202	11	46	58
AACTGCGGTCCTCGACAAAG	FBgn0287588	CG46458	374	113	244	184
AACTGGCAGTGAAAATGCAG	FBgn0039367	CG17197	90	43	57	43
AACTGGCGGACTTTCGGATG	FBgn0287218	CG46448	1251	619	737	745
AACTGGTCCAGAGGCCACAT	FBgn0262608	CG43134	253	46	333	203
AACTTAAAGGCGGAGAAGCA	FBgn0010328	woc	167	0	31	34
AACTTAAAGTAGGCGTCCTG	FBgn0039566	CG4849	492	0	18	15
AACTTAAGACACGTCCCACA	FBgn0019938	RpI1	337	7	24	19
AACTTAGCGCACACATCTGG	FBgn0032551	CG18636	754	222	807	473
AACTTAGGACCCTACCTCGG	FBgn0250832	Dup99B	263	95	186	146
AACTTCAACTAAGACCTCTA	FBgn0026563	CG1979	61	45	12	10
AACTTCAAGCTGAAGCACTA	FBgn0034753	CG2852	108	0	63	19
AACTTCAAGGGGCTTCAGTT	FBgn0045866	bai	808	254	518	268
AACTTCAGATGGAACTGGTC	FBgn0036188	CG7339	264	20	98	77
AACTTCAGCCATATCCACAA	FBgn0036094	CG14153	272	68	114	121
AACTTCAGGAGCGATATAGT	FBgn0004034	y	317	30	172	223
AACTTCATCGGGACACTCAA	FBgn0035271	CG2021	592	209	55	60
AACTTCCAGAACGGTCTACC	FBgn0040502	CG8343	0	0	0	0
AACTTCCCAGAGAACATAGG	FBgn0262351	CG43049	52	0	29	27
AACTTCGAATGGCACTACCT	FBgn0029696	CG15571	208	55	166	90
AACTTCGAGCTGAAGCACAC	FBgn0004432	Cyp1	165	3	63	77
AACTTCGCCTGGGCCTCCGA	FBgn0039713	RpS8	687	78	33	46
AACTTCGGAGTTGTCCCAGA	FBgn0037460	sowi	268	14	194	172
AACTTCGGGCGGATGAACGG	FBgn0045862	btz	289	29	304	249
AACTTCGGTTAGAATGCCTC	FBgn0085211	RpS28-like	73	126	25	25
AACTTCTCAAAGAAGTCCAT	FBgn0038145	Droj2	31	0	12	5
AACTTCTCGAGGAACCAGTC	FBgn0261612	CngA	125	5	57	54
AACTTGCATGGTGTCCACTG	FBgn0038498	beat-IIa	705	224	614	366
AACTTGGAAACGGGTCAGTA	FBgn0031547	Sr-CIV	130	86	82	77
AACTTGGAGTAGTCCAGTTG	FBgn0000709	fliI	296	10	214	210
AACTTGGTGCGGATCGTGAT	FBgn0265835	CG44624	829	487	520	524
AACTTGTAGGGTGTGCTTGG	FBgn0063670	CG40228	900	62	75	38
AACTTTAAAAAGGTGCCGGG	FBgn0028741	fab1	136	142	31	35
AACTTTAAGCTGGGCGACCA	FBgn0037942	CG14721	158	179	23	38
AACTTTAAGTACAAGAACTG	FBgn0033320	CG8586	0	0	0	0
AACTTTACTGGCACCAGCCT	FBgn0038189	Art6	141	21	107	72
AACTTTCCTTGGTATAGAAA	FBgn0262009	CG42827	55	0	55	47
AACTTTCTTCAAAAGCATCA	FBgn0259950	CG42460	30	0	27	32
AACTTTGACCTGGAGATATG	FBgn0037040	CG12983	330	81	302	210
AACTTTGAGAAGGTGGCCAC	FBgn0036136	Ufd1-like	124	0	0	0
AACTTTGTGCAGAACGACAA	FBgn0032195	CG4908	111	0	17	4
AAGAAAAATTGAGACCACTT	FBgn0039889	Arl4	0	0	0	0
AAGAAAAGGACGCCATCCGT	FBgn0053757	CG33757	316	43	227	104
AAGAAAAGGCTTGTAACCAT	FBgn0053454	CG33454	68	109	44	29
AAGAAAATAAAGCTATATGA	FBgn0053642	CG33642	0	0	0	0
AAGAAAATCATTGCCAGCCA	FBgn0038128	Ravus	72	9	42	83
AAGAAACCGCATGCTTCAGT	FBgn0260798	Gprk1	359	86	231	257
AAGAAACTGTCGGCCACCGT	FBgn0042213	CG18731	776	363	337	232
AAGAAAGAGCAAGAAAGCAA	FBgn0262876	CG43231	18	0	0	5
AAGAAAGTTTGGATCACTAT	FBgn0033467	CG15863	48	11	1	3
AAGAAATACAGGCCCAACAG	FBgn0040099	lectin-28C	114	21	84	42
AAGAAATATAAGAACCGAAG	FBgn0034617	Panx	0	0	0	0
AAGAAATCGCACCACCGCTG	FBgn0266019	rudhira	522	405	466	362
AAGAAATGTATAGTAGTAAA	FBgn0040031	CG12061	0	0	0	0
AAGAACAAAATTGATGACAT	FBgn0036248	ssp	21	0	28	2
AAGAACAAGAAAGCCGCCGG	FBgn0036998	CG5969	261	456	206	157
AAGAACAAGGCGGACAGCTC	FBgn0033820	CG4716	135	1	54	64
AAGAACACGATGCAAGCCTG	FBgn0037044	CG10585	378	176	90	66
AAGAACAGATCCTCCTGGTT	FBgn0053178	CG33178	321	20	201	149
AAGAACAGGAGCTGATGGCA	FBgn0036873	CG18294	630	938	396	287
AAGAACATCGCCACCATGGG	FBgn0263511	Vsx1	292	438	275	224
AAGAACATGCGCATCTGATA	FBgn0026718	fu12	336	444	214	196
AAGAACCAAGGCGAATATGA	FBgn0053289	ppk5	209	86	184	104
AAGAACCACGAGGACTGGGG	FBgn0265577	IBIN	453	41	435	248
AAGAACCTAGAGCCCATCCA	FBgn0011327	Uch-L5	97	2	18	21
AAGAACGCCAAGACCCAAAG	FBgn0004045	Yp1	9	0	0	13
AAGAACGGATTCGTGCCCAT	FBgn0033598	Cpr47Eb	425	42	280	226
AAGAACGGATTTGTTCCCTA	FBgn0033600	Cpr47Ec	106	2	56	43
AAGAACTCGACCACATAGTC	FBgn0260007	CG42493	32	0	2	23
AAGAACTCGTTGTTTCCAGT	FBgn0260868	CG42578	212	72	140	120
AAGAACTGGATAGTGATGTT	FBgn0034684	CG13501	209	0	164	100
AAGAAGAAGATGGTCCGTAC	FBgn0001321	knk	249	84	158	79
AAGAAGAATCCCACTATCCA	FBgn0039595	AstA-R2	83	8	42	37
AAGAAGCAGATGATCATGGA	FBgn0039689	CIA30	277	14	65	56
AAGAAGCCCAAGGAAGTGCA	FBgn0052278	CG32278	192	26	103	85
AAGAAGCCCGAACTCCCCAT	FBgn0036063	CG6674	170	1	138	81
AAGAAGCCTTGACCACTTTA	FBgn0263585	CG43610	219	87	151	113
AAGAAGGACAAGGATTCTGG	FBgn0039204	CG6607	240	72	72	56
AAGAAGGACACGGCTATCGT	FBgn0015372	RabX1	460	246	334	201
AAGAAGGACCATTCTCCCTC	FBgn0263033	CG43328	180	471	90	89
AAGAAGGACGACACACTCAG	FBgn0034277	OstDelta	186	0	100	43
AAGAAGGACTACGAGGTGCA	FBgn0031661	Gmd	345	296	230	98
AAGAAGGACTCCATGCGGGT	FBgn0031590	CG3702	366	167	240	188
AAGAAGGAGGCCAATCGCAT	FBgn0034785	CG3649	401	120	280	188
AAGAAGGATGCCAACGGCCT	FBgn0067864	Patj	72	0	50	19
AAGAAGGCCAAGGCCAGGCA	FBgn0263396	sqd	70	15	0	0
AAGAAGGCCCAAGGACAGGG	FBgn0024288	Sox100B	221	184	288	163
AAGAAGGCGAAGCTGCCCAC	FBgn0020248	stet	331	173	169	125
AAGAAGGCGCAATCATGACG	FBgn0052202	CG32202	641	12	144	170
AAGAAGGGGTACAAGTACAT	FBgn0032089	Rcd-1r	50	0	21	4
AAGAAGGTGCAGGGTGTCCT	FBgn0025678	CaBP1	805	326	367	340
AAGAAGGTGGCCTCAGTTGC	FBgn0266455	CG45080	733	78	446	326
AAGAAGGTGTGGATCGACGG	FBgn0029804	CG3097	329	7	198	254
AAGAATCAGTAGCACTGCAT	FBgn0034136	DAT	205	278	172	134
AAGAATGACTGCAGAATCTG	FBgn0037301	Mms19	265	8	20	7
AAGAATGCTCACATACACGG	FBgn0039677	ppk30	264	16	179	90
AAGAATGGAAGAAGCTAAGA	FBgn0039889	Arl4	10	1	19	13
AAGAATTACGCAGAGCATAT	FBgn0034005	ItgaPS4	78	37	92	22
AAGAATTGGCGGCACCACTA	FBgn0085334	CG34305	197	12	55	121
AAGAATTGGGTCATCAAGAG	FBgn0051812	CG31812	38	2	1	0
AAGAATTGTGGAGCCAAACT	FBgn0026749	Yippee	126	2	23	15
AAGAATTTGGGCAAGGTGTC	FBgn0028523	CG5888	46	0	63	22
AAGACAAAGGACTCCTCCCT	FBgn0035335	mRpL23	0	0	0	0
AAGACAAGGCCAATCCCATG	FBgn0028387	chm	14	0	3	15
AAGACAATCTACGCATTCAG	FBgn0032131	CG3841	13	38	1	1
AAGACACAAAAGAAGAAGGA	FBgn0086472	RpS25	0	0	0	0
AAGACACATCCGAACGAGCT	FBgn0051882	CG31882	30	211	6	22
AAGACACGGCGGGAGTTCCA	FBgn0050035	Tret1-1	1	0	0	0
AAGACACGTTTGGACAAGGG	FBgn0259108	futsch	2	0	7	0
AAGACAGTGACGGTATGCCA	FBgn0004611	Plc21C	79	134	37	24
AAGACATAGTCCAACAAAAT	FBgn0040099	lectin-28C	0	0	0	0
AAGACATCGAAGAGATCAAG	FBgn0017578	Max	0	0	0	0
AAGACATGTGGAGATTGCTT	FBgn0025741	PlexA	0	0	0	0
AAGACATTCCGGGCCCGCAC	FBgn0031763	CG13996	11	0	1	3
AAGACCAAGACGATCGTGTG	FBgn0036574	elg1	62	4	14	1
AAGACCAAGGACACCAAGGA	FBgn0020018	Ppox	43	0	19	7
AAGACCACCACCACTACATC	FBgn0085240	CG34211	0	0	0	0
AAGACCACGCAGTCCAAGAC	FBgn0039259	CG11781	23	0	27	1
AAGACCACGGAGCGCTACGA	FBgn0051546	CG31546	72	39	33	46
AAGACCATCGGCCACTCAGG	FBgn0004512	Mdr49	7	0	0	0
AAGACCATGATTGTGCTATG	FBgn0035960	CG4942	5	0	0	0
AAGACCCAAAATGCCAAGAA	FBgn0032741	Sidpn	0	0	0	0
AAGACCCAGCTGGGAGCCAA	FBgn0011284	RpS4	3	0	0	0
AAGACCCCGAGGAAGAGTTT	FBgn0264081	CG43750	7	0	1	11
AAGACCCTACAAGACTGGGT	FBgn0264816	koko	0	0	0	0
AAGACCCTCAAAGATCAGTA	FBgn0035541	CG15019	0	0	0	0
AAGACCGCCTGGATACACAG	FBgn0032945	CG8665	14	0	21	13
AAGACCGGACAAGCCTGCAG	FBgn0038349	AOX3	10	0	0	3
AAGACCTACACGCCCTTGGA	FBgn0083951	CG34115	11	0	1	0
AAGACCTCGTTGCTTCCAAT	FBgn0260867	CG42577	37	1	20	55
AAGACCTCTCTGGGTCCCAA	FBgn0010621	Cct5	19	0	0	0
AAGACCTGGCTGGGACCTGA	FBgn0037215	beta-Man	11	0	7	10
AAGACGAACCACAGTGGATT	FBgn0040551	CG11686	14	0	7	6
AAGACGAAGTCGAGATGGTG	FBgn0014184	Oda	20	16	7	0
AAGACGACAACGGCCCGCCA	FBgn0011474	Set8	10	0	1	0
AAGACGACCTACAAACGCAG	FBgn0032669	CG15155	13	0	8	9
AAGACGACTTGGCTCCGGTA	FBgn0033955	CG12866	0	0	0	0
AAGACGATCCTCAACAGCAT	FBgn0031692	TpnC25D	0	0	0	0
AAGACGATGAAAAAGGCCAA	FBgn0035012	CG13590	0	0	0	0
AAGACGATGAAGGCCAAGCA	FBgn0044328	CG32052	7	0	3	1
AAGACGCTAACCACTGTCCA	FBgn0035423	CG17737	0	0	0	0
AAGACGGAATCAGAAGTATA	FBgn0051551	CG31551	0	0	0	0
AAGACGGAGCTGAACTTGAC	FBgn0045443	mthl11	3	0	5	1
AAGACGGGACCGAAGGTGTA	FBgn0024320	Npc1a	28	0	3	0
AAGACGGGCGGCACCTCGTT	FBgn0038755	Hs6st	67	0	28	7
AAGACGGTGACACAATAGCC	FBgn0085223	CG34194	0	0	0	0
AAGACGTCTCACATGCAGGG	FBgn0022987	qkr54B	0	0	0	0
AAGACGTGCTCGCCCAGGAG	FBgn0044871	Gos28	24	0	6	1
AAGACGTGGTCCGAGCACCA	FBgn0031064	CG12531	4	0	0	0
AAGACTAACCAAATCCGAGG	FBgn0033820	CG4716	0	0	0	0
AAGACTAGTGAAAACTGTTT	FBgn0053469	CG33469	0	0	0	0
AAGACTCTAATGAAGCTACA	FBgn0085288	CG34259	0	0	0	0
AAGACTTCGGGTGCTGGCAG	FBgn0011763	Dp	0	0	0	0
AAGACTTGATCAACCAGATG	FBgn0085343	Sws1	5	0	2	0
AAGACTTTGAAGGCCTTAAT	FBgn0045500	Gr22b	33	0	8	11
AAGACTTTGATCGTCTTCAC	FBgn0015831	Rtnl2	0	0	0	0
AAGACTTTGGCGGAAAAATT	FBgn0051809	CG31809	9	0	10	0
AAGACTTTGGCGGAGAAATT	FBgn0051810	CG31810	0	0	0	0
AAGAGAAAAGGGATCGACAT	FBgn0263076	Klp54D	62	2	47	23
AAGAGAACTGGACTATTTGG	FBgn0033324	CG14744	238	288	203	155
AAGAGAATCCAGAGCCACAA	FBgn0024196	robl	139	8	53	52
AAGAGAATGTGACCTATCAC	FBgn0263607	l(3)72Dp	179	0	173	130
AAGAGACGTGTCAAGAGGCT	FBgn0051204	CG31204	318	95	215	253
AAGAGAGGAGGCATGCGAGT	FBgn0034151	CG15617	627	79	376	248
AAGAGATTGGGTCTACGGAG	FBgn0034552	CG17999	213	122	198	105
AAGAGCAAGTGCCACCTGGG	FBgn0000274	Pka-C2	454	192	367	320
AAGAGCACTCGCGACTGGAA	FBgn0036319	Ent3	140	0	127	80
AAGAGCAGGTGTCTCAGTAG	FBgn0024989	CG3777	223	25	309	145
AAGAGCATAGCCCACCTGCT	FBgn0036264	CG11529	443	276	220	413
AAGAGCATCCGCCAAGTGGG	FBgn0038512	CG14330	497	885	307	359
AAGAGCATGAACGACCGACT	FBgn0040080	pins	312	341	192	196
AAGAGCATGTGGGTGAAACG	FBgn0051957	CG31957	418	1	35	17
AAGAGCCCAATCCCCTGATG	FBgn0041605	cpx	242	16	97	105
AAGAGCCTGGCAGGCTGTGC	FBgn0032311	CG12517	274	123	197	138
AAGAGCGAATGCGACCAACT	FBgn0050172	CG30172	23	0	17	3
AAGAGGATACGTGCCATCGG	FBgn0032031	CG13390	442	58	22	22
AAGAGGATGCTGCTACCCTG	FBgn0039684	Obp99d	450	201	260	356
AAGAGGCACCGGGACCTCCT	FBgn0052483	CG32483	381	6	306	133
AAGAGGGAGGCTGCTCCAGG	FBgn0051030	CG31030	980	525	954	556
AAGAGTAAAGTCACCTGTGG	FBgn0261437	CSN8	148	61	40	36
AAGAGTGGCCAGCACTTCAA	FBgn0015283	Rpn10	239	12	27	7
AAGAGTTAGAGGACCCGGAG	FBgn0033447	dila	15	48	26	4
AAGAGTTTCGTCAATGTGAA	FBgn0262731	CG33941	47	0	13	7
AAGATAAATTTCAGCCTCCC	FBgn0034322	CG18536	97	397	68	43
AAGATAACGGGCGTGAAGGA	FBgn0053052	CG33052	206	25	142	91
AAGATATCTACAGAACCTAT	FBgn0026391	Or33b	45	4	76	14
AAGATATCTTATAATTAGCA	FBgn0038006	Cyp313a2	6	0	13	1
AAGATATGGACAGACCACCG	FBgn0264895	RapGAP1	76	1	61	44
AAGATCAACTCAGTTTGGAG	FBgn0266369	Mtp	309	15	252	189
AAGATCAACTGGATTGACTT	FBgn0003751	trk	219	12	134	101
AAGATCAAGCTCGAGCTAGG	FBgn0031042	CG14221	288	0	138	130
AAGATCACAGCCAATCATCT	FBgn0038783	CG4367	117	37	79	126
AAGATCACCCCGAACACGGT	FBgn0259933	CG42456	714	139	296	323
AAGATCAGGCCGAAGAGGAG	FBgn0029747	CG5062	185	694	73	95
AAGATCAGGGTAACGAACAT	FBgn0045479	Gr64a	93	105	72	20
AAGATCATGCACGCTATGGG	FBgn0037445	CG9727	1016	295	448	467
AAGATCCCTGCGACTCAGTT	FBgn0029816	CG12729	453	44	295	236
AAGATCCGTGATCTTGATGT	FBgn0050413	CG30413	578	132	419	345
AAGATCGAGGACTCCATGTA	FBgn0034590	Magi	283	173	158	217
AAGATCGGGAAGGTGACATT	FBgn0052179	Krn	498	1	189	148
AAGATCGGGAGCACCGTTAG	FBgn0000246	c(3)G	228	20	134	130
AAGATCGTAATCGTCCTTAG	FBgn0039359	RpL27	154	0	7	10
AAGATCTCAATGGAGATGAG	FBgn0034963	Not11	84	0	13	31
AAGATCTCGAGGAACGAGAT	FBgn0052791	DIP-alpha	25	0	0	0
AAGATCTTCTCAGTAAAGTA	FBgn0038854	CG7044	0	0	0	0
AAGATGAAGGTGTGCATCCT	FBgn0036213	RpL10Ab	481	6	16	5
AAGATGACATCCAACGACCA	FBgn0260777	CG42571	93	8	54	28
AAGATGCTGGAGGAGTTCAA	FBgn0030003	CG2116	102	39	20	14
AAGATGGAACAAGTCCCGTT	FBgn0034441	CG10081	115	181	57	91
AAGATGGACGAGAGGAAGTA	FBgn0033202	CG1339	72	0	13	12
AAGATGGACTAGATTATCCG	FBgn0016036	mei-P22	82	25	94	58
AAGATGGAGCAGACACTCAG	FBgn0266019	rudhira	419	40	334	315
AAGATGGAGGAACTGGAGAA	FBgn0000318	cl	134	16	62	13
AAGATGGAGTACCTCTGCGG	FBgn0034454	CG15120	212	104	235	188
AAGATGGCACCAGCCTTGAT	FBgn0038033	CG10097	320	71	161	149
AAGATGGCGCCAAAGATGAG	FBgn0036316	CG10960	274	242	59	67
AAGATGGGCCACGAGCCGTA	FBgn0051546	CG31546	207	11	140	102
AAGATGGTGAAAAGATTAAG	FBgn0053453	CG33453	22	0	15	2
AAGATGTGGATCACCAACGG	FBgn0035811	CG12262	287	64	179	187
AAGATTAAGCAGGTGGATTG	FBgn0028518	CG18480	232	10	176	99
AAGATTACACAAGCACTCCA	FBgn0031609	CG15443	256	1	270	182
AAGATTCACACGCTGGTGTT	FBgn0035458	ppk27	445	3	206	214
AAGATTCAGTCCACTTTCCG	FBgn0013467	igl	260	482	218	155
AAGATTCAGTGGTCCTTGCT	FBgn0052282	Drsl4	519	96	189	131
AAGATTCTGCTGATGCAGGG	FBgn0014427	CG11899	93	18	84	70
AAGATTCTGGAGGCATCCGG	FBgn0014032	Sptr	122	30	60	64
AAGATTCTGTGCTCTCCAAG	FBgn0267378	sau	299	21	37	33
AAGATTGGGGAGTTCTACAA	FBgn0039510	CG3339	3	0	0	0
AAGATTGGTAGCCACACCAC	FBgn0250815	Jon65Aiv	160	287	66	51
AAGATTTAATATGTGGCCCA	FBgn0265349	Sfp33A4	15	0	4	3
AAGATTTGAACAGGCGACTA	FBgn0038771	CG4390	104	16	164	58
AAGATTTGAGCCCAAGTGCA	FBgn0052061	CG32061	87	0	27	31
AAGCAAAATCAGAGACTTAA	FBgn0037879	scpr-C	0	0	0	0
AAGCAAAGCATGTACCCTTT	FBgn0039925	Kif3C	185	67	108	212
AAGCAACAAATGTGCCTCCA	FBgn0262812	CG43183	177	24	130	154
AAGCAACAACGAGCGCGCCG	FBgn0033351	CG8235	541	121	395	422
AAGCAACCAAGAGAACAGCG	FBgn0038575	CG7208	249	136	213	113
AAGCAACTGGGCACGTTGGA	FBgn0261560	Thor	935	712	569	551
AAGCAAGAGCACTACGACCT	FBgn0000032	Acph-1	323	77	336	172
AAGCAATATGCCGAGGAGAA	FBgn0014010	Rab5	137	90	9	15
AAGCAATCCCAACTTTACCA	FBgn0037234	CG9795	282	8	205	90
AAGCAATGGGCCGTACAAGG	FBgn0263106	DnaJ-1	534	44	414	349
AAGCACAGGAGGCGTCAGTG	FBgn0031981	CG7466	1060	477	506	413
AAGCACAGGCCAGCGATACT	FBgn0035722	CG10075	558	91	192	97
AAGCACAGGTTCGTCGTGAT	FBgn0033651	Ir48c	684	678	476	282
AAGCACAGTGGGCACAAGTC	FBgn0036471	CG13460	704	313	521	555
AAGCACATCTGGGAAAGTAA	FBgn0036882	CG9279	255	279	206	209
AAGCACATGTACACGCACAC	FBgn0035691	CG7386	496	2761	327	493
AAGCACCAGGGCGCCTACGC	FBgn0032129	jp	554	568	428	325
AAGCACCCCAGACTGCACCC	FBgn0033460	Sec24AB	748	196	373	317
AAGCACCGGGTGATCCATCT	FBgn0040780	Atg10	737	737	431	287
AAGCACCTGGATATTTGTGG	FBgn0038209	CG9722	457	96	313	320
AAGCACGAGGAGGCTCTTGG	FBgn0041250	Gr21a	1008	485	836	557
AAGCACGGTAAAGGACACTC	FBgn0038749	Xport-A	335	61	327	229
AAGCACGTTCAATCCTCTTA	FBgn0053494	CG33494	88	109	40	93
AAGCACTACCGGAAATGCAG	FBgn0033028	CG11665	221	553	231	175
AAGCACTCAAGAAAAAGAAG	FBgn0086656	shrb	0	0	0	0
AAGCACTTCTTCAAGAACCT	FBgn0030160	CG9691	59	0	33	29
AAGCACTTGACACTATGGCC	FBgn0043532	Obp56i	419	410	344	230
AAGCACTTGCACATGATAAG	FBgn0037618	CG11762	194	0	138	58
AAGCACTTGCAGGGACAGAC	FBgn0035390	scramb2	348	306	131	134
AAGCACTTTCCGGAGCGCCT	FBgn0052485	CG32485	250	25	187	165
AAGCAGAAGAATAAGCAGAA	FBgn0034197	Cda9	34	0	13	38
AAGCAGAATGGTACCCACCT	FBgn0265011	Np	188	48	152	114
AAGCAGATGATCGTGCGCCT	FBgn0265630	sno	727	92	76	49
AAGCAGCAGGGCGCTCTGTT	FBgn0016684	NaPi-T	1323	934	587	556
AAGCAGCGAAGAGGACCCCC	FBgn0034231	APC10	155	86	41	22
AAGCAGCGTGCAAGATGAGG	FBgn0003721	Tm1	622	134	327	340
AAGCAGCTCAAGAAGCACTA	FBgn0051910	CG31910	116	0	108	54
AAGCAGGAGAAGCGCTATGT	FBgn0030244	CG2157	580	699	438	349
AAGCAGGAGCCAACACCTGG	FBgn0000562	egl	362	249	296	164
AAGCAGGAGGAAGCGTAACT	FBgn0038505	CG17283	320	174	281	131
AAGCAGGAGTGCACTACCTG	FBgn0003512	Sry-delta	639	176	173	322
AAGCAGGCGGATTTGACCAA	FBgn0038421	CG17931	181	72	113	55
AAGCAGGCTCAAGAGGGTCA	FBgn0039421	CG6036	380	157	264	274
AAGCAGGGTCATCTCACCAA	FBgn0034475	Obp56h	226	47	158	143
AAGCAGGTGATGCTCCTCGA	FBgn0263023	CG43318	311	197	203	147
AAGCATAGTAATATGGGCCA	FBgn0263747	CG43672	172	3	66	108
AAGCATCGAGTGCTGACAAG	FBgn0040992	CG10570	313	214	148	67
AAGCATGAACAGCCCGAGAA	FBgn0024992	CG2658	95	0	27	43
AAGCATTGTTAGAATCCTGC	FBgn0052983	CG32983	118	1	123	91
AAGCATTTCCAGGGACGATA	FBgn0262893	CG43248	204	6	142	151
AAGCCAAAATCAACATTTGC	FBgn0085361	CG34332	153	1	135	56
AAGCCAAAATCAATATTTGC	FBgn0260871	CG42581	25	84	34	36
AAGCCAAACATGGGCAGGTC	FBgn0034276	Sardh	942	527	658	599
AAGCCAAAGTGAATCAGCCA	FBgn0053627	CG33627	205	77	229	196
AAGCCAACAGGAGTCGTCAG	FBgn0261793	Trf2	612	179	486	416
AAGCCAACTTAGTGCCCTTA	FBgn0051081	TwdlR	550	125	438	317
AAGCCAAGGATGCTAAGGCA	FBgn0034402	CG15084	392	637	280	140
AAGCCAAGGCTTTGCCGCCA	FBgn0033507	CG12909	171	132	101	56
AAGCCACAATCAGCCGGTAA	FBgn0030815	CG8945	406	52	479	356
AAGCCACAATGAGTCAGGGG	FBgn0034989	CG3356	247	486	159	143
AAGCCACAGTGCACTCGTCT	FBgn0040291	Roc1b	1212	261	897	499
AAGCCACCATGGGAACTGGG	FBgn0036924	hale	716	221	442	380
AAGCCACCGATCCTCTTCAC	FBgn0033019	CG10395	691	245	233	279
AAGCCACCGCGAATCTGATT	FBgn0000810	fs(1)K10	407	42	263	304
AAGCCACTGGCTGATGACCC	FBgn0038043	CG17202	167	240	69	56
AAGCCAGCTAGAGATCTGAA	FBgn0041780	Ssl2	91	48	70	52
AAGCCATTGGGTAAAGATGG	FBgn0002783	mor	113	0	45	48
AAGCCCAACATACTAATAAC	FBgn0033754	Ak6	86	22	8	37
AAGCCCAACGTGTCCTTGTG	FBgn0051797	CG31797	1329	354	941	669
AAGCCCACGGAGGAACCAAC	FBgn0024366	CG11409	203	26	76	64
AAGCCCAGCAGCGGACCCGT	FBgn0030292	CG11752	848	277	457	311
AAGCCCAGCGTGATATGCAG	FBgn0034924	CG17658	289	127	259	95
AAGCCCATGAGACTATTGTC	FBgn0051851	CG31851	262	29	87	113
AAGCCCATGTGTGGTTACGA	FBgn0262999	CG43307	514	515	486	318
AAGCCCCAGGGACAGCTGGG	FBgn0028500	Rich	95	1	49	51
AAGCCCCAGTAGAGGATAAA	FBgn0266432	CG45062	78	35	42	32
AAGCCCGAGGAGATGCCATT	FBgn0062440	CG17680	316	19	123	210
AAGCCCTCCTTGGGATCGTG	FBgn0260860	Bet5	654	113	305	166
AAGCCGAAGAAGAAGCCAGA	FBgn0263249	CG43392	76	7	20	28
AAGCCGAAGGCAGATGGTGA	FBgn0004108	Nrt	133	27	50	25
AAGCCGACGCGCGATGTGAT	FBgn0263051	CG43346	452	0	53	31
AAGCCGACGGCCAGCCACCC	FBgn0030452	MFS10	225	0	153	77
AAGCCGATGCCCACGCCTAT	FBgn0050479	CG30479	599	313	389	331
AAGCCGATTCCAGTGCGTCA	FBgn0067317	Cby	360	2	256	149
AAGCCGCACCACGATTTCAT	FBgn0085212	CG34183	517	105	41	29
AAGCCGCCGTACAGCATCTC	FBgn0261534	l(2)34Fc	700	96	383	350
AAGCCGCCTGGCAGAGTGTA	FBgn0020392	Nmt	258	2	25	56
AAGCCGCTGAACTACAACCG	FBgn0033494	KCNQ	206	39	152	105
AAGCCGGACATTAGCCACTT	FBgn0032161	CG4594	393	18	207	174
AAGCCGGAGCAGCGAGGTTG	FBgn0036891	CG9372	1163	382	588	431
AAGCCGGAGCCAGAATAGTC	FBgn0010415	Sdc	162	4	36	7
AAGCCGGCGGTGCACTTTAG	FBgn0030394	Cpr11A	461	970	301	322
AAGCCGGTTGATTCCAAGGG	FBgn0040064	yip2	198	100	157	166
AAGCCGTATCAGATTTAACT	FBgn0038011	CG4066	49	0	21	31
AAGCCGTGAAGAAGCTAGGG	FBgn0029725	CG2871	50	5	67	16
AAGCCGTGGCAGGGTTAAAA	FBgn0263774	CG43691	40	2	27	27
AAGCCTCAGACAAAGCTACA	FBgn0061197	CG13164	72	0	33	15
AAGCCTCGATAAATAATGAT	FBgn0250831	BG642167	26	13	4	2
AAGCCTCGATGGAAAGTTGC	FBgn0262966	CG43277	235	49	342	108
AAGCCTCGTCGGGAGTTGTG	FBgn0038130	CG8630	1032	1515	559	739
AAGCCTGAACGATCCTGCCG	FBgn0015571	alpha-Est3	423	410	189	256
AAGCCTGAGAGGGATGCCCT	FBgn0038942	CG13862	248	55	217	191
AAGCCTGCAGCAGCCAAAAA	FBgn0283467	Pol32	34	0	3	19
AAGCCTGCTACGATTGTCCA	FBgn0032116	Mco1	329	178	180	191
AAGCCTTGAGGGATATTCTC	FBgn0024251	bbx	117	30	84	53
AAGCGAACTGGGCCGCACTA	FBgn0031314	IntS14	573	374	408	302
AAGCGAATTGGAAGCCAGCA	FBgn0000644	Fcp3C	191	17	121	98
AAGCGAATTTGAGACCACTG	FBgn0029152	Mkrn1	58	13	54	59
AAGCGACAGGCAAATCTGTT	FBgn0039252	CG11771	344	29	51	27
AAGCGACATAGTCTTATTAG	FBgn0035790	Cyp316a1	55	58	32	44
AAGCGACATTGAGTGTGCCG	FBgn0032961	CG1416	795	1021	715	446
AAGCGACCGTGCACCACAGA	FBgn0261997	CG42815	739	739	319	216
AAGCGACGAGGCACGGAGAC	FBgn0031803	ppk14	144	310	115	52
AAGCGACGCGAGTCCAGTGG	FBgn0030555	Fbxl4	258	1211	210	302
AAGCGACGGAGCGAGGAGTC	FBgn0033216	CG1946	87	16	52	56
AAGCGACGGGACAAATTCCG	FBgn0033062	Ars2	74	0	32	16
AAGCGACGTTCGCGCATCAG	FBgn0027525	CG7686	328	15	57	62
AAGCGACTACGCAGTGATCT	FBgn0262360	CG43058	213	109	112	95
AAGCGACTGCGTGTGGTCAT	FBgn0283479	Alp1	563	170	350	192
AAGCGAGGTCGCAAACCTGG	FBgn0026262	bip2	185	2	138	104
AAGCGAGTGGAAACCAAGGG	FBgn0033554	Lsm10	7	0	10	0
AAGCGATACCAGGTGGAGCT	FBgn0016698	Ptpa	270	393	62	50
AAGCGATCGTGGGTCATATA	FBgn0032677	CG5790	230	7	105	119
AAGCGATGATCCCATTTCCA	FBgn0034379	CG15073	292	762	163	145
AAGCGATGCGACGCAGTGAG	FBgn0029751	CG17764	253	82	132	97
AAGCGATGCTGAACAACTGT	FBgn0262900	CG43255	185	10	222	153
AAGCGATGGTCCGCCCACAG	FBgn0032820	fbp	566	278	512	391
AAGCGATTGGGACATCCGTA	FBgn0032430	CG6388	159	27	54	34
AAGCGATTGTACAACTAGTA	FBgn0039994	conu	124	154	30	45
AAGCGATTGTGTGTCCGCGT	FBgn0034519	CG18065	518	80	359	240
AAGCGCACAAGGCGTCACAG	FBgn0029936	CG4617	500	342	318	276
AAGCGCACGGAGTCCAAGGG	FBgn0263198	Acn	315	30	60	52
AAGCGCAGGCTCAGTCACAT	FBgn0039707	CG15510	542	919	376	271
AAGCGCAGGGAGATCATCGA	FBgn0015268	Nap1	132	88	15	9
AAGCGCAGGGTCAACGGGAA	FBgn0032292	EMC3	234	49	59	8
AAGCGCCCTCAACAGCTCTG	FBgn0037713	CG16790	491	132	119	77
AAGCGCCTGCAGATCTATGT	FBgn0027090	Aats-gln	352	47	87	77
AAGCGCGAGATCGACAATTT	FBgn0033160	Dhx15	172	5	61	46
AAGCGCGGAACACCATACTT	FBgn0035906	GstO2	217	235	187	133
AAGCGCGGAGTTTATCTCAG	FBgn0260431	CG42526	308	59	214	133
AAGCGCGTGGTGGGGCTGCA	FBgn0034535	CG11110	2147	1207	949	717
AAGCGCGTTATCAACCTGCT	FBgn0031026	CG12231	240	25	208	131
AAGCGCTCCGAAGCTAGACA	FBgn0261353	Ccdc56	285	49	84	117
AAGCGCTGGGGCGAGCCCTC	FBgn0003525	stg	83	2	32	5
AAGCGCTGTTTGGCGCACAG	FBgn0034025	GalNAc-T1	141	63	107	53
AAGCGGACGGGGGAGACCGA	FBgn0032856	CG16798	343	42	272	223
AAGCGGGAAGCTGAATTCGT	FBgn0037133	CG7370	513	104	273	315
AAGCGGGACGAGGCAAGTGG	FBgn0264815	Pde1c	511	55	463	186
AAGCGGGAGTATTCAATGTG	FBgn0050222	CG30222	435	533	334	205
AAGCGGGCGGAGGTCACCCT	FBgn0024289	Sodh-1	624	315	383	385
AAGCGGGTTGGAGCACCATT	FBgn0261928	CG42795	349	22	132	115
AAGCGGTACTGCTACCATGG	FBgn0050324	CG30324	828	1527	544	412
AAGCGTAGTAGCTCCAGCAT	FBgn0037169	CG11404	635	295	490	378
AAGCGTCTGCGCGCCTCCAT	FBgn0266420	Ote	289	32	77	31
AAGCGTGGATCCAGACACGG	FBgn0001316	klar	240	99	111	272
AAGCGTTAGTGGAGGCGAGG	FBgn0038491	CG5292	226	1	84	61
AAGCGTTCGTGGATGGAGTC	FBgn0051249	CG31249	208	133	155	46
AAGCGTTTGTAAGTACTCAG	FBgn0037101	CG7634	188	18	129	130
AAGCTAAAGATCAATCTGCC	FBgn0266421	RPA3	20	0	0	3
AAGCTAACGCTTCCCATGAG	FBgn0032692	CG15161	23	0	16	7
AAGCTAAGAACTGGCTACGG	FBgn0038511	cysu	307	203	265	231
AAGCTAATCGAGGGAAGCCG	FBgn0004397	Vinc	137	4	184	120
AAGCTAATGGAGCTGGCCCG	FBgn0037878	CG6693	661	332	270	188
AAGCTACAGATCACAGTGAG	FBgn0044028	Notum	154	83	77	130
AAGCTACATCCCAACAATCG	FBgn0037754	CG8500	180	45	105	82
AAGCTACCGTACGGATGAGG	FBgn0000625	eyg	1197	282	687	560
AAGCTACGAACTGCCCCTGT	FBgn0003312	sad	639	200	212	357
AAGCTACGCGGAATATGCAA	FBgn0033397	Cyp4p3	177	117	136	73
AAGCTACTGAACACCATGGA	FBgn0010038	GstD2	319	70	161	197
AAGCTACTGGCCAAGCTAGT	FBgn0037554	DNApol-iota	288	133	61	35
AAGCTAGAACTGGGTCCCGA	FBgn0051472	sgll	247	21	121	81
AAGCTAGACGAGGCGCGCTG	FBgn0030085	CG6999	405	623	359	169
AAGCTAGGCGAAGTGCGCTC	FBgn0052706	CG32706	484	116	462	520
AAGCTATAATCGGCCTAGAA	FBgn0031995	CG8475	119	0	81	51
AAGCTATACGTCAACCATTA	FBgn0267861	Maf1	180	0	39	56
AAGCTATCGCGGCACGACCT	FBgn0027079	Aats-val	251	15	2	3
AAGCTATCGTCGCCCACCTA	FBgn0003890	betaTub97EF	376	191	378	145
AAGCTATGGGCAGATCCCAC	FBgn0003218	rdgB	321	197	222	133
AAGCTCAAGGAGCTCACCGG	FBgn0033260	Cul4	244	61	76	22
AAGCTCAGTGCCACCTCATG	FBgn0030520	Pdcd4	646	129	205	274
AAGCTCCACCGGCGATACCG	FBgn0036316	CG10960	230	31	59	32
AAGCTCCAGACGATAACCAC	FBgn0263780	CG17684	218	56	116	165
AAGCTCCGGCGAAACATGCA	FBgn0033708	CG8850	245	88	127	62
AAGCTCGAGGGGATTGAAAA	FBgn0036359	CG14105	36	16	22	13
AAGCTCGATTGGAGAAGCTG	FBgn0050259	CG30259	111	71	66	52
AAGCTCGGAAAAATAATACA	FBgn0263037	CG43332	0	0	0	0
AAGCTCGGGAGAGTGTGAAG	FBgn0037974	CG12224	88	151	90	37
AAGCTCGTGGGAGAAGCCGG	FBgn0031492	CG3542	368	4	43	29
AAGCTCTATAAAGTCGTAGG	FBgn0036723	CG12229	50	0	26	24
AAGCTCTCCTCGATGCCGGT	FBgn0003274	RpLP2	301	17	92	76
AAGCTCTGGATTTACTGGAC	FBgn0032670	CG5783	148	6	134	73
AAGCTGAATCAACCTTACGT	FBgn0036892	Lon	274	196	9	12
AAGCTGACGACACCCACATA	FBgn0284243	betaTub56D	142	2	0	0
AAGCTGACGATGGCCGTAAG	FBgn0001089	Gal	198	17	150	129
AAGCTGAGAAGTTCCCACAG	FBgn0039329	CG10669	102	0	31	97
AAGCTGAGGAGGAGATGTAT	FBgn0037591	Or85c	348	96	261	248
AAGCTGCAGAAAGGGCGGCC	FBgn0031194	CG17598	277	316	176	130
AAGCTGCCGAGCCAGCACCT	FBgn0037759	CG8526	290	22	196	147
AAGCTGCGCCAGGACAATTG	FBgn0003067	Pepck	424	529	311	303
AAGCTGCGCGGGGCACTGAA	FBgn0033122	CG17002	476	65	91	36
AAGCTGCGGGCTACTTGAGT	FBgn0036586	CG13070	532	50	329	401
AAGCTGCGTAAGGGCTGGCA	FBgn0259734	Nost	850	138	521	627
AAGCTGCGTCAGGCTAATCC	FBgn0085484	Pdxk	144	4	70	46
AAGCTGCTACCCCACATCAA	FBgn0000100	RpLP0	188	11	31	18
AAGCTGCTGGGCCAGCTGGT	FBgn0052066	CG32066	566	275	451	304
AAGCTGGACGACGGGCCAGC	FBgn0029715	CG11444	100	2	77	40
AAGCTGGAGAGCCTGAGCAA	FBgn0037619	CG8159	313	364	238	124
AAGCTGGAGGACAAGACCAG	FBgn0030791	CG9132	123	71	108	42
AAGCTGGAGGGCACATGTCC	FBgn0031650	CG14044	547	131	337	389
AAGCTGGAGTACGCCCTCAT	FBgn0000567	Eip74EF	384	126	264	182
AAGCTGGCAAACCTGTTTAG	FBgn0053680	CG33680	243	16	229	210
AAGCTGGCAAAGCACCAGAG	FBgn0032729	CG10639	10	0	2	2
AAGCTGGCATGGTACAATCG	FBgn0051812	CG31812	310	40	33	13
AAGCTGGCCAAGCTCTTCAA	FBgn0034636	twz	270	127	159	153
AAGCTGGCTTGGTGCAGAGG	FBgn0263755	Su(var)3-9	500	25	117	100
AAGCTGGGAATAGAGAGGAG	FBgn0039568	CG4815	11	0	4	5
AAGCTGGGCGGGAATCGATT	FBgn0034540	Lrt	136	50	106	47
AAGCTGGGTGGAAATCGCTC	FBgn0261995	CG42813	122	7	122	116
AAGCTGGTACCAAAATGTGG	FBgn0038144	CG8870	146	55	112	90
AAGCTGGTGCGGAGCCCTAA	FBgn0263655	CG43646	140	83	52	49
AAGCTGGTGGACAGCCTGTA	FBgn0015527	peng	461	494	194	171
AAGCTGGTGGAGCAATACAA	FBgn0004556	Dbp73D	55	0	43	1
AAGCTGGTGTAGAATACCCA	FBgn0265052	St3	96	48	149	84
AAGCTGTATCACGACCAGCA	FBgn0039421	CG6036	121	8	82	56
AAGCTGTATCGCAGTCTCAA	FBgn0040636	CG13255	379	23	178	352
AAGCTGTGGCAGGCGCCCAA	FBgn0005322	nmd	210	113	102	118
AAGCTGTGGGAGAAGCTCAC	FBgn0052528	parvin	166	72	135	62
AAGCTGTTGAGAGGTTGTGT	FBgn0011642	Zyx	483	1157	243	254
AAGCTGTTGCAGGCCTCGCT	FBgn0026872	CG14777	511	400	360	215
AAGCTGTTTAGCACTGTACA	FBgn0033828	CG17048	180	15	199	46
AAGCTTAACAGCGCGAACTG	FBgn0063494	GstE6	173	53	121	96
AAGCTTAAGGAGGCCGAAGG	FBgn0034923	Upf3	75	0	65	13
AAGCTTACAAGTCTAGAGGG	FBgn0287589	CG46459	18	0	0	1
AAGCTTATAATGAACCCAAA	FBgn0039897	CG1674	5	0	7	0
AAGCTTCAACTGGTCCCGAA	FBgn0034822	RpL37b	234	27	151	87
AAGCTTCGTACGGAATCCAC	FBgn0033380	Phax	159	0	58	52
AAGCTTCTCTAGTGGATCCA	FBgn0051862	CG31862	33	0	62	14
AAGCTTGATTGAAGAGACGA	FBgn0287187	mRpS5	58	0	26	4
AAGCTTGCTAAGGGATCACA	FBgn0035151	CG17129	41	10	14	17
AAGCTTGTAGCGCTGCATGG	FBgn0030141	Gga	754	1606	294	366
AAGCTTTAGCGCAACCTGAT	FBgn0039783	PH4alphaNE2	257	9	247	137
AAGCTTTCCGCTGCACGACA	FBgn0265968	Tfb5	271	332	257	239
AAGGAAAAACTACGCGCTAT	FBgn0050441	CG30441	29	71	32	15
AAGGAAAAGTAGGTGCTCAG	FBgn0036010	Ir67a	261	214	245	108
AAGGAAACCAACAGCAGCAG	FBgn0284237	CG46321	447	56	526	245
AAGGAAAGGGAGGAGAAGGC	FBgn0263594	lost	180	224	144	257
AAGGAAAGTTGAGAAGCTGG	FBgn0052986	CG32986	108	18	136	28
AAGGAACAGGAGGTGACCCT	FBgn0030114	CG17754	329	253	282	166
AAGGAAGAGGCCGCTGCGGC	FBgn0038421	CG17931	181	50	129	67
AAGGAATATGTACTTAACCA	FBgn0053796	CG33796	81	0	72	19
AAGGAATCGATGTAGTCCTC	FBgn0010296	ng4	124	0	100	77
AAGGACAAGAGCCAGGGCCA	FBgn0031395	CG10874	148	15	159	52
AAGGACAATCCGGCCAACTT	FBgn0030572	mRpS25	419	113	112	108
[truncated: 90,896 more rows]

## Sheet: Fitness gene-level
Gene FlyBase 5	Gene FlyBase 6	Symbol	v.1 (Viswanatha et al., 2018 eLife)	v.2_60_days_without anti_CRISPR	v.2_IntAC_60_days_rep1	v.2_IntAC_60_days_rep2	v.2_IntAC_60_days_MAX	Log(FPKM+0.01)
FBgn0261602	FBgn0261602	RpL8	-9.9088	-21.469	-29.789	-29.701	-29.701	3.17085
FBgn0266599	FBgn0266599	Hsc70-4	-21.316	-8.4911	-29.846	-28.451	-28.451	3.28149
FBgn0010411	FBgn0010411	RpS18	-15.033	-12.709	-28.288	-26.875	-26.875	3.42872
FBgn0040918	FBgn0040918	schlank	-0.62833	-8.0634	-28.891	-26.589	-26.589	1.86701
FBgn0037121	FBgn0037121	Rpb8	-12.222	-16.923	-26.227	-26.32	-26.227	1.6455
FBgn0010412	FBgn0010412	RpS19a	-6.6403	-4.089	-25.929	-27.822	-25.929	3.64633
FBgn0002031	FBgn0002031	l(2)37Cc	0.39512	-9.7064	-27.817	-25.924	-25.924	2.19065
FBgn0033889	FBgn0033889	CG6701	-19.184	-9.1434	-26.497	-25.812	-25.812	1.93934
FBgn0010408	FBgn0010408	RpS9	-30.496	-16.722	-27.361	-25.764	-25.764	3.46253
FBgn0015756	FBgn0015756	RpL9	-5.7997	-11.299	-27.119	-25.635	-25.635	3.33481
FBgn0261882	FBgn0283659	l(2)35Bc	-6.9882	-15.952	-27.47	-25.472	-25.472	0.845718
FBgn0011836	FBgn0011836	Taf2	-9.0985	-6.3834	-25.875	-25.241	-25.241	1.12855
FBgn0001942	FBgn0001942	eIF-4a	-7.0899	-15.634	-27.581	-25.012	-25.012	3.28223
FBgn0027057	FBgn0027057	CSN1b	-5.4997	-8.4237	-28.091	-24.918	-24.918	1.50372
FBgn0000541	FBgn0000541	E(bx)	-20.19	-11.113	-26.272	-24.797	-24.797	1.46854
FBgn0039300	FBgn0039300	RpS27	-11.083	-3.2696	-26.331	-24.767	-24.767	3.12287
FBgn0030366	FBgn0030366	Usp7	-7.0439	-18.71	-27.485	-24.76	-24.76	1.59859
FBgn0002638	FBgn0002638	Rcc1	-3.0803	-4.8788	-25.574	-24.7	-24.7	2.15606
FBgn0035529	FBgn0035529	Fdx2	-5.5778	-11.951	-26.221	-24.689	-24.689	1.35938
FBgn0261599	FBgn0261599	RpS29	-20.199	-16.648	-27.346	-24.679	-24.679	2.67579
FBgn0267330	FBgn0267330	KdelR	-7.8469	-10.649	-25.043	-24.678	-24.678	2.34637
FBgn0031822	FBgn0031822	CG9548	-2.6927	-10.807	-26.083	-24.677	-24.677	1.69101
FBgn0017566	FBgn0017566	ND-75	-2.7638	-8.9954	-26.149	-24.609	-24.609	2.07716
FBgn0005533	FBgn0005533	RpS17	-2.5191	-11.598	-24.897	-24.457	-24.457	3.27709
FBgn0025582	FBgn0025582	Int6	-9.0678	-10.022	-25.735	-24.447	-24.447	2.51814
FBgn0035064	FBgn0035064	Aats-tyr-m	-6.1203	-11.086	-26.842	-24.43	-24.43	1.15616
FBgn0263006	FBgn0263006	SERCA	2.4202	-10.031	-26.049	-24.348	-24.348	1.99127
FBgn0026250	FBgn0026250	eIF-1A	-14.381	-11.663	-26.146	-24.252	-24.252	2.23381
FBgn0033844	FBgn0033844	bbc	-16.815	-13.676	-26.6	-24.25	-24.25	2.11106
FBgn0038552	FBgn0038552	CG18012	-0.30811	-3.4142	-26.859	-24.226	-24.226	1.87672
FBgn0035753	FBgn0035753	RpL18	-3.3722	-17.768	-26.712	-24.209	-24.209	3.20215
FBgn0000556	FBgn0284245	Ef1alpha48D	-12.942	-10.564	-25.257	-24.071	-24.071	3.70191
FBgn0038146	FBgn0038146	CG9799	-4.8455	-8.8706	-26.403	-24.016	-24.016	1.47007
FBgn0002626	FBgn0002626	RpL32	-21.41	-10.837	-25.987	-23.981	-23.981	3.65187
FBgn0023167	FBgn0023167	SmD3	-18.627	-7.4839	-23.923	-25.359	-23.923	2.31392
FBgn0005593	FBgn0005593	RpL7	-14.122	-9.8452	-24.578	-23.922	-23.922	3.35126
FBgn0086687	FBgn0086687	Desat1	-16.661	-4.3188	-25.833	-23.825	-23.825	2.33667
FBgn0261394	FBgn0261394	Prosalpha3	-3.9084	-13.076	-23.809	-24.907	-23.809	2.49829
FBgn0015795	FBgn0015795	Rab7	-9.0557	-0.25473	-23.713	-23.859	-23.713	2.12937
FBgn0027094	FBgn0027094	Aats-ala	-7.1955	-5.9124	-24.641	-23.695	-23.695	2.19765
FBgn0030512	FBgn0030512	CG9940	-0.31203	-9.2733	-23.942	-23.685	-23.685	1.09905
FBgn0039635	FBgn0039635	CG11876	-18.518	-14.589	-25.28	-23.678	-23.678	2.04603
FBgn0023175	FBgn0023175	Prosalpha7	-6.7964	-8.236	-25.454	-23.644	-23.644	2.3132
FBgn0000559	FBgn0000559	EF2	-7.8225	-12.504	-27.085	-23.518	-23.518	3.45816
FBgn0027514	FBgn0027514	CG1024	-3.6987	-17.346	-24.95	-23.395	-23.395	1.03203
FBgn0000100	FBgn0000100	RpLP0	-10.101	-10.075	-23.392	-23.888	-23.392	3.19345
FBgn0036853	FBgn0036853	mRpL21	-4.9945	-10.873	-23.767	-23.361	-23.361	1.20645
FBgn0032720	FBgn0032720	mRpL13	-0.90182	-5.0902	-23.883	-23.306	-23.306	1.2926
FBgn0002593	FBgn0002593	RpLP1	-4.8289	-5.5339	-23.385	-23.306	-23.306	3.5244
FBgn0020653	FBgn0020653	Trxr-1	-7.9165	-13.081	-23.518	-23.261	-23.261	2.2983
FBgn0003279	FBgn0003279	RpL4	-12.112	-16.881	-26.962	-23.256	-23.256	3.37057
FBgn0015283	FBgn0015283	Rpn10	-1.8721	-8.2014	-24.355	-23.245	-23.245	2.08147
FBgn0024996	FBgn0024996	eIF2B-beta	-3.855	-14.48	-23.2	-23.978	-23.2	1.58534
FBgn0002607	FBgn0285950	RpL19	-10.119	-10.287	-26.215	-23.152	-23.152	3.55931
FBgn0262739	FBgn0262739	AGO1	-7.8163	-16.379	-25.492	-23.136	-23.136	1.59118
FBgn0001233	FBgn0001233	Hsp83	-14.733	-12.123	-23.131	-24.859	-23.131	3.42338
FBgn0037351	FBgn0037351	RpL13A	-8.5635	-4.953	-24.42	-23	-23	3.53534
FBgn0023170	FBgn0023170	RpL39	-34.982	-14.285	-23.341	-22.987	-22.987	3.47661
FBgn0259937	FBgn0259937	Nop60B	-2.1176	-12.987	-22.978	-23.833	-22.978	2.21274
FBgn0261609	FBgn0261609	eIF-2alpha	-8.3765	-9.2576	-25.781	-22.94	-22.94	2.38562
FBgn0015834	FBgn0015834	Trip1	-0.37989	-8.5983	-22.918	-23.239	-22.918	2.45573
FBgn0011703	FBgn0011703	RnrL	-7.0528	-10.838	-25.517	-22.893	-22.893	2.05469
FBgn0004177	FBgn0004177	mts	-1.7263	-8.944	-23.522	-22.888	-22.888	2.31281
FBgn0010348	FBgn0010348	Arf79F	-6.1147	-11.941	-23.269	-22.84	-22.84	3.06651
FBgn0024285	FBgn0024285	Srp54	-7.3573	-4.4164	-25.232	-22.84	-22.84	1.80735
FBgn0261606	FBgn0285948	RpL27A	-6.7877	-7.5324	-26.033	-22.787	-22.787	3.16968
FBgn0019644	FBgn0019644	ATPsynB	-7.4104	-8.4373	-24.995	-22.784	-22.784	2.30595
FBgn0036398	FBgn0036398	upSET	-10.879	-0.35057	-24.914	-22.782	-22.782	1.09098
FBgn0037232	FBgn0037232	CG9791	-6.3524	-13.219	-25.642	-22.761	-22.761	0.843704
FBgn0032518	FBgn0032518	RpL24	-11.494	-12.934	-24.389	-22.718	-22.718	3.36663
FBgn0040319	FBgn0040319	Gclc	-10.496	-0.014136	-22.814	-22.66	-22.66	1.50275
FBgn0261597	FBgn0261597	RpS26	-16.677	-9.477	-22.6	-23.372	-22.6	2.68754
FBgn0026373	FBgn0026373	RpII33	-3.716	-8.5376	-22.634	-22.554	-22.554	1.73036
FBgn0260936	FBgn0260936	scny	-14.922	-3.3474	-22.498	-23.264	-22.498	1.69624
FBgn0261014	FBgn0286784	TER94	-4.6934	-8.8863	-23.26	-22.44	-22.44	2.36228
FBgn0015245	FBgn0015245	Hsp60	-1.6476	-5.9934	-25.774	-22.434	-22.434	2.52977
FBgn0020497	FBgn0020497	emb	-12.312	-17.261	-25.259	-22.392	-22.392	2.06298
FBgn0250732	FBgn0250732	gfzf	-18.585	-12.888	-23.67	-22.302	-22.302	1.56107
FBgn0026380	FBgn0026380	Prosbeta3	-5.3452	-13.614	-22.254	-24.151	-22.254	2.20972
FBgn0000426	FBgn0000426	SmF	-8.5422	-5.8738	-23.681	-22.229	-22.229	2.14503
FBgn0036335	FBgn0036335	mRpL20	-17.035	-8.696	-25.199	-22.227	-22.227	1.40022
FBgn0003277	FBgn0003277	RpII215	-1.5001	-0.97843	-23.191	-22.203	-22.203	1.82845
FBgn0283468	FBgn0283468	slmb	-10.833	-0.58015	-22.162	-23.124	-22.162	1.51865
FBgn0262743	FBgn0262743	Fs(2)Ket	-8.3678	-0.27712	-23.311	-22.16	-22.16	1.43152
FBgn0020255	FBgn0020255	Ran	-9.4518	-16.353	-23.743	-22.156	-22.156	2.92951
FBgn0031266	FBgn0031266	CG2807	-3.7428	-13.653	-23.9	-22.129	-22.129	1.43513
FBgn0040078	FBgn0040078	pont	-1.4266	-12.666	-24.087	-22.127	-22.127	2.00517
FBgn0040268	FBgn0040268	Top3alpha	-3.472	-11.493	-23.786	-22.122	-22.122	1.49512
FBgn0026090	FBgn0026090	CG14812	-14.029	-9.9676	-22.938	-22.118	-22.118	1.66547
FBgn0030631	FBgn0030631	CG6227	-2.6498	-9.3914	-22.777	-22.106	-22.106	1.31489
FBgn0038271	FBgn0038271	UQCR-C1	-6.0339	-9.77	-23.548	-22.095	-22.095	2.50841
FBgn0001218	FBgn0001218	Hsc70-3	-14.539	-11.472	-22.621	-22.079	-22.079	2.9348
FBgn0086443	FBgn0086443	Aats-asn	-10.257	-15.176	-25.228	-22.04	-22.04	2.20587
FBgn0004868	FBgn0004868	Gdi	0.5801	-0.72293	-23.119	-21.992	-21.992	2.1886
FBgn0025724	FBgn0025724	beta'COP	-10.169	-11.873	-22.492	-21.963	-21.963	2.01606
FBgn0037621	FBgn0037621	M1BP	-10.729	-14.421	-24.031	-21.952	-21.952	1.72959
FBgn0001995	FBgn0001995	mRpL4	-10.767	-2.8234	-22.124	-21.919	-21.919	1.6193
FBgn0027053	FBgn0027053	CSN5	-4.7599	-11.775	-21.912	-23.014	-21.912	2.04565
FBgn0086134	FBgn0086134	Prosalpha2	-13.318	-0.91494	-21.89	-23.841	-21.89	2.47843
FBgn0001179	FBgn0001179	hay	-0.13636	0.84838	-23.45	-21.888	-21.888	1.33337
FBgn0004654	FBgn0004654	Pgd	-8.4308	-11.454	-21.865	-22.028	-21.865	1.93005
FBgn0021765	FBgn0021765	scu	-2.6122	-4.2505	-21.92	-21.826	-21.826	2.04897
FBgn0011211	FBgn0011211	blw	-5.7245	-4.3097	-22.76	-21.819	-21.819	2.49108
FBgn0022213	FBgn0022213	Cse1	NA	0.31933	-21.802	-23.787	-21.802	1.35687
FBgn0010409	FBgn0010409	RpL18A	-2.8253	-11.431	-21.791	-21.864	-21.791	3.40261
FBgn0010551	FBgn0010551	Phb2	-6.3542	-15.123	-25.48	-21.751	-21.751	2.27628
FBgn0025825	FBgn0025825	HDAC3	-7.9048	-9.4233	-24.314	-21.749	-21.749	1.67185
FBgn0000150	FBgn0000150	awd	-7.6311	-13.859	-24.149	-21.738	-21.738	3.1091
FBgn0032597	FBgn0032597	CG17904	-5.6959	-10.149	-21.737	-22.537	-21.737	1.59652
FBgn0040075	FBgn0040075	rept	-8.3783	-11.039	-23.368	-21.732	-21.732	2.19152
FBgn0028426	FBgn0028426	JhI-1	-7.8683	-5.6312	-23.035	-21.726	-21.726	1.34609
FBgn0030969	FBgn0030969	Usp39	-9.9152	-6.4083	-21.645	-23.212	-21.645	1.31229
FBgn0010213	FBgn0010213	Sod2	-1.0558	-9.9442	-21.638	-23.384	-21.638	2.05201
FBgn0036825	FBgn0036825	RpL26	-4.448	-8.3758	-23.788	-21.62	-21.62	3.48041
FBgn0260460	FBgn0285951	mRpS34	-12.415	5.0082	-22.222	-21.606	-21.606	1.69114
FBgn0031497	FBgn0031497	CG17259	-3.8459	-3.4456	-21.672	-21.596	-21.596	2.31469
FBgn0016983	FBgn0016983	smid	-2.0095	-7.2359	-24.638	-21.583	-21.583	1.78368
FBgn0004087	FBgn0004087	Dhfr	-8.3038	-7.3779	-22.161	-21.558	-21.558	1.80016
FBgn0005649	FBgn0005649	Rox8	-6.5388	-18.176	-23.441	-21.556	-21.556	1.78599
FBgn0030855	FBgn0030855	CG5800	1.6114	-12.673	-21.497	-21.5	-21.497	1.66963
FBgn0260635	FBgn0260635	Diap1	-3.9928	-8.7274	-24.469	-21.471	-21.471	2.29483
FBgn0010278	FBgn0010278	Ssrp	-10.291	-17.359	-21.929	-21.456	-21.456	2.31628
FBgn0004237	FBgn0004237	Hrb87F	-0.93147	-12.785	-23.978	-21.446	-21.446	2.30902
FBgn0028411	FBgn0028411	Nxt1	-4.0239	-16.342	-21.422	-21.491	-21.422	2.03306
FBgn0039830	FBgn0039830	ATPsynC	-19.328	-4.9768	-21.404	-22.523	-21.404	2.68191
FBgn0263598	FBgn0263598	Vha68-2	-3.3359	-10.309	-23.353	-21.384	-21.384	1.95429
FBgn0033260	FBgn0033260	Cul4	-6.3872	-10.412	-21.601	-21.37	-21.37	1.59865
FBgn0010217	FBgn0010217	ATPsynbeta	-13.209	-14.873	-21.593	-21.362	-21.362	2.82894
FBgn0010590	FBgn0010590	Prosbeta1	-6.5491	-8.5825	-21.497	-21.344	-21.344	2.15444
FBgn0035147	FBgn0035147	Gale	-13.112	-6.0708	-21.825	-21.338	-21.338	2.84803
FBgn0263133	FBgn0263133	ico	-5.1918	-9.9093	-22.686	-21.319	-21.319	0.845718
FBgn0036974	FBgn0036974	eRF1	-6.957	-4.3582	-23.135	-21.274	-21.274	2.053
FBgn0014189	FBgn0014189	Hel25E	-3.6821	-8.0209	-25.379	-21.251	-21.251	2.36616
FBgn0021995	FBgn0021995	Rs1	-1.7088	-12.845	-23.426	-21.237	-21.237	1.57402
FBgn0040066	FBgn0040066	wds	-10.824	-8.6669	-22.967	-21.234	-21.234	1.5501
FBgn0011272	FBgn0011272	RpL13	-6.7141	-8.8679	-22.468	-21.229	-21.229	3.34913
FBgn0015218	FBgn0015218	eIF-4E	-10.866	-6.6608	-21.225	-22.069	-21.225	2.39959
FBgn0015805	FBgn0015805	HDAC1	-6.4622	-3.6096	-23.952	-21.191	-21.191	2.0447
FBgn0087013	FBgn0087013	Karybeta3	-7.0342	1.4905	-23.946	-21.157	-21.157	2.22581
FBgn0014930	FBgn0014930	CG2846	-3.188	-12.624	-21.143	-21.93	-21.143	1.32704
FBgn0050410	FBgn0050410	Rpi	0.82865	-3.5704	-23.052	-21.138	-21.138	1.85265
FBgn0004867	FBgn0004867	RpS2	-4.487	-9.0158	-21.131	-21.213	-21.131	3.47652
FBgn0030853	FBgn0030853	ND-24	-1.7681	-16.505	-21.966	-21.126	-21.126	1.87783
FBgn0021967	FBgn0021967	ND-PDSW	-5.9904	2.5077	-21.12	-23.808	-21.12	2.3294
FBgn0024698	FBgn0024698	Cpsf160	-12.871	-3.0756	-21.203	-21.118	-21.118	1.39523
FBgn0261885	FBgn0261885	osa	-13.447	-3.0571	-23.054	-21.117	-21.117	1.66285
FBgn0038035	FBgn0286075	lig3	-6.5032	-3.1965	-21.734	-21.102	-21.102	1.14804
FBgn0039348	FBgn0039348	Npl4	-11.41	-11.411	-21.084	-21.382	-21.084	1.36947
FBgn0040283	FBgn0040283	SMC1	-3.4108	-7.9312	-21.04	-21.778	-21.04	1.90047
FBgn0036763	FBgn0036763	CG7441	-1.5421	-4.8492	-23.641	-21.035	-21.035	1.29666
FBgn0035271	FBgn0035271	CG2021	-11.049	-6.8425	-22.323	-20.991	-20.991	2.15598
FBgn0036629	FBgn0036629	CG4573	-1.4063	-6.9924	-20.987	-21.821	-20.987	0.507825
FBgn0020910	FBgn0020910	RpL3	-19.296	-10.037	-24.012	-20.97	-20.97	3.24736
FBgn0260441	FBgn0286213	RpS12	-4.7749	-0.24084	-22.198	-20.96	-20.96	3.17481
FBgn0260858	FBgn0260858	Ykt6	-8.7189	0.083189	-22.913	-20.933	-20.933	1.85068
FBgn0052133	FBgn0052133	Ptip	-17.01	-5.4211	-20.93	-21.74	-20.93	0.929787
FBgn0003062	FBgn0003062	Fib	-2.7227	-4.9525	-21.981	-20.898	-20.898	2.13809
FBgn0024920	FBgn0024920	Ts	-6.1929	-4.4236	-22.637	-20.897	-20.897	2.02735
FBgn0000064	FBgn0000064	Ald	-11.319	-12.932	-23.604	-20.895	-20.895	2.14612
FBgn0030871	FBgn0030871	CG8142	-7.3389	-11.289	-20.879	-23.161	-20.879	1.5558
FBgn0033842	FBgn0033842	cbc	-9.1565	-17.33	-21.647	-20.865	-20.865	1.47711
FBgn0262736	FBgn0262736	Vha16-1	-31.056	-6.5003	-22.453	-20.858	-20.858	3.11127
FBgn0032705	FBgn0032705	Grip71	-5.0443	-16.795	-20.941	-20.852	-20.852	1.11694
FBgn0032006	FBgn0032006	Pvr	-10.299	-13.225	-23.19	-20.848	-20.848	2.3106
FBgn0038649	FBgn0038649	CG7718	-1.0101	-10.564	-22.777	-20.832	-20.832	0.974846
FBgn0030670	FBgn0030670	Pis	-11.326	-3.8291	-22.532	-20.82	-20.82	1.40234
FBgn0015393	FBgn0286786	hoip	-4.5984	-3.7395	-22.262	-20.792	-20.792	2.2007
FBgn0034743	FBgn0034743	RpS16	-16.143	-13.709	-24.694	-20.785	-20.785	3.38426
FBgn0264848	FBgn0264848	vih	-2.5819	-6.8096	-22.52	-20.779	-20.779	2.03747
FBgn0032987	FBgn0032987	RpL21	-5.8269	-5.6202	-20.778	-21.046	-20.778	3.90058
FBgn0044030	FBgn0044030	mRpS14	-4.7423	-13.17	-20.776	-21.169	-20.776	1.73477
FBgn0027081	FBgn0027081	Aats-thr	-5.4741	-6.0201	-23.987	-20.77	-20.77	2.16784
FBgn0031228	FBgn0031228	ND-15	-8.1872	-12.594	-23.875	-20.755	-20.755	1.83398
FBgn0052344	FBgn0052344	CG32344	-14.122	-14.917	-22.211	-20.733	-20.733	1.55751
FBgn0264922	FBgn0264922	smt3	-12.891	-14.819	-20.723	-22.053	-20.723	2.93299
FBgn0005278	FBgn0005278	Sam-S	-12.644	-12.633	-23.201	-20.706	-20.706	1.85364
FBgn0250837	FBgn0250837	dUTPase	-26.85	-14.271	-20.687	-22.314	-20.687	2.52119
FBgn0038049	FBgn0038049	CG5844	-1.4477	-6.165	-20.648	-21.776	-20.648	1.55358
FBgn0035692	FBgn0035692	CG13298	-8.7222	-14.954	-20.646	-21.195	-20.646	2.03907
FBgn0030678	FBgn0030678	CG11679	-12.476	-6.5649	-22.09	-20.631	-20.631	1.17502
FBgn0005655	FBgn0005655	PCNA	-2.4894	-7.6691	-23.317	-20.626	-20.626	2.55018
FBgn0263979	FBgn0263979	Caf1-55	-15.784	-6.2931	-21.784	-20.617	-20.617	1.99568
FBgn0037607	FBgn0037607	CG8036	-4.7077	-3.7877	-20.594	-20.676	-20.594	2.59212
FBgn0034138	FBgn0034138	RpS15	-15.338	-11.143	-21.591	-20.592	-20.592	3.56233
FBgn0022942	FBgn0022942	Cbp80	-16.059	-7.1648	-20.59	-20.651	-20.59	1.36925
FBgn0027093	FBgn0027093	Aats-arg	3.6699	-11.609	-23.448	-20.588	-20.588	1.63465
FBgn0032195	FBgn0032195	CG4908	-15.571	-5.2771	-20.585	-21.208	-20.585	0.936473
FBgn0036762	FBgn0036762	CG7430	-4.7144	-15.382	-23.158	-20.577	-20.577	2.0608
FBgn0015521	FBgn0015521	RpS21	-3.0503	-16.13	-22.344	-20.573	-20.573	3.34758
FBgn0034915	FBgn0034915	eIF6	-5.5806	-7.8253	-22.736	-20.555	-20.555	1.91342
FBgn0037526	FBgn0037526	CG10092	-1.0637	-0.97939	-21.594	-20.55	-20.55	0.875789
FBgn0017457	FBgn0017457	U2af38	-1.0739	-9.5839	-21.01	-20.513	-20.513	1.74363
FBgn0004066	FBgn0004066	Prosalpha4	-9.7484	-8.9623	-22.241	-20.51	-20.51	2.3049
FBgn0025716	FBgn0025716	Bap55	-5.4343	-5.2781	-22.119	-20.485	-20.485	1.64064
FBgn0032444	FBgn0032444	CG5525	-6.8478	-14.397	-23.068	-20.469	-20.469	2.34002
FBgn0029714	FBgn0029714	CG3527	-15.277	-10.921	-20.978	-20.447	-20.447	1.18721
FBgn0010417	FBgn0010417	Taf6	-8.6712	-1.7671	-20.445	-21.518	-20.445	1.36028
FBgn0003870	FBgn0003870	ttk	-2.1172	-9.0457	-21.808	-20.437	-20.437	1.44337
FBgn0022943	FBgn0022943	Cbp20	-7.7642	-4.7533	-20.573	-20.408	-20.408	1.68435
FBgn0016131	FBgn0016131	Cdk4	-8.3993	-8.255	-21.225	-20.387	-20.387	1.64032
FBgn0261933	FBgn0261933	SmD1	-3.5336	-10.393	-22.578	-20.371	-20.371	2.05694
FBgn0259785	FBgn0259785	pzg	-22.597	-13.558	-22.882	-20.367	-20.367	1.71686
FBgn0040346	FBgn0040346	CG3704	-1.3715	-0.78176	-23.696	-20.321	-20.321	1.21355
FBgn0011745	FBgn0011745	Arp1	-2.8436	-6.7188	-20.299	-20.451	-20.299	2.01899
FBgn0003732	FBgn0284220	Top2	-4.6508	-10.415	-25.851	-20.256	-20.256	1.84598
FBgn0003607	FBgn0003607	Su(var)205	-1.9003	2.4944	-22.458	-20.254	-20.254	2.51791
FBgn0008635	FBgn0008635	betaCOP	-3.2344	-7.174	-22.269	-20.246	-20.246	2.04226
FBgn0034986	FBgn0034986	mRpS17	0.48242	-8.8983	-22.903	-20.229	-20.229	1.70926
FBgn0036007	FBgn0036007	path	-8.4474	-13.444	-22.627	-20.22	-20.22	1.39224
FBgn0003884	FBgn0003884	alphaTub84B	-5.5013	1.1385	-22.152	-20.193	-20.193	3.20135
FBgn0260962	FBgn0260962	pic	-1.3176	-3.0711	-20.758	-20.187	-20.187	1.79057
FBgn0035942	FBgn0035942	CG5660	-1.2346	-10.578	-20.185	-20.639	-20.185	0.452725
FBgn0003714	FBgn0003714	tko	-0.3221	-9.7634	-20.904	-20.174	-20.174	2.01267
FBgn0261270	FBgn0261270	SelD	-19.262	-7.9205	-20.159	-20.333	-20.159	2.01558
FBgn0010602	FBgn0010602	lwr	-4.8483	-12.998	-22.186	-20.153	-20.153	2.4941
FBgn0029897	FBgn0029897	RpL17	-8.416	-7.526	-21.244	-20.145	-20.145	3.36925
FBgn0034641	FBgn0034641	mahj	-13.106	-9.3313	-22.293	-20.144	-20.144	1.54291
FBgn0038319	FBgn0038319	mRpL9	-6.7613	-10.476	-21.173	-20.137	-20.137	1.92356
FBgn0010611	FBgn0010611	Hmgs	-1.3373	-11.452	-20.856	-20.122	-20.122	1.98574
FBgn0002413	FBgn0002413	dco	-4.4867	-9.6286	-22.839	-20.113	-20.113	1.85261
FBgn0025725	FBgn0025725	alphaCOP	-1.2082	0.063258	-20.177	-20.111	-20.111	2.21557
FBgn0052343	FBgn0052343	Atac3	-1.2857	-16.108	-22.852	-20.106	-20.106	1.12942
FBgn0019936	FBgn0019936	RpS20	-8.3842	-11.296	-22.52	-20.064	-20.064	3.3215
FBgn0033038	FBgn0033038	CG7791	-10.386	-5.4129	-20.063	-20.392	-20.063	1.82087
FBgn0026666	FBgn0026666	l(1)G0136	-5.7334	-4.5362	-20.224	-20.063	-20.063	1.1604
FBgn0013548	FBgn0013548	l(2)dtl	-3.5551	-1.3036	-20.234	-20.062	-20.062	1.36769
FBgn0011769	FBgn0011769	Fdx1	-9.3475	-15.928	-22.954	-20.053	-20.053	1.11334
FBgn0019938	FBgn0019938	RpI1	-8.2962	-12.208	-21.775	-20.05	-20.05	1.4653
FBgn0021874	FBgn0021874	Nle	0.029533	4.9364	-23.524	-20.031	-20.031	1.51469
FBgn0033688	FBgn0033688	Prp8	-2.4064	-4.4048	-20.012	-20.227	-20.012	1.84838
FBgn0027329	FBgn0027329	Tcp-1zeta	-7.4172	-6.6852	-21.804	-19.999	-19.999	2.40777
FBgn0004406	FBgn0004406	tam	0.88248	-12.823	-21.058	-19.987	-19.987	1.03568
FBgn0002736	FBgn0002736	mago	-2.6872	0.77415	-21.98	-19.959	-19.959	1.93834
FBgn0002787	FBgn0002787	Rpn8	-4.7351	-11.809	-21.791	-19.942	-19.942	2.2137
FBgn0000409	FBgn0284248	Cyt-c-p	-14.749	-10.276	-20.821	-19.924	-19.924	2.54011
FBgn0283469	FBgn0283469	Vps4	-7.9327	-6.9172	-21.841	-19.921	-19.921	2.09744
FBgn0020412	FBgn0020412	JIL-1	-3.9262	-6.8083	-19.938	-19.914	-19.914	1.16106
FBgn0025457	FBgn0025457	Bub3	-5.0118	-12.108	-19.911	-20.673	-19.911	1.8363
FBgn0026089	FBgn0026089	CG14817	-7.6688	-10.504	-20.271	-19.903	-19.903	2.24526
FBgn0015019	FBgn0015019	Cctgamma	-7.9505	-5.3595	-24.223	-19.897	-19.897	2.4013
FBgn0025286	FBgn0285949	RpL31	-4.3567	-8.3065	-22.574	-19.897	-19.897	3.52389
FBgn0029823	FBgn0029823	CG3011	-9.588	-16.194	-22.143	-19.884	-19.884	1.98209
FBgn0040793	FBgn0040793	CG7630	-1.211	-4.8786	-20.559	-19.85	-19.85	2.33544
FBgn0038834	FBgn0038834	RpS30	-9.8168	-6.8259	-21.858	-19.838	-19.838	3.42689
FBgn0028836	FBgn0028836	CSN7	-7.2181	-12.762	-22.122	-19.836	-19.836	1.65709
FBgn0263933	FBgn0263933	ebi	-5.574	-14.259	-21.839	-19.82	-19.82	1.69028
FBgn0032166	FBgn0032166	CG4619	-5.4317	4.8769	-19.801	-20.812	-19.801	1.37365
FBgn0021761	FBgn0021761	Nup154	-10.988	-13.272	-21.798	-19.792	-19.792	1.4571
FBgn0000579	FBgn0000579	Eno	-4.2309	-15.678	-21.455	-19.787	-19.787	2.4906
FBgn0001091	FBgn0001091	Gapdh1	-3.5069	-15.359	-19.783	-21.581	-19.783	2.46022
FBgn0263740	FBgn0263740	eIF-2gamma	-12.938	-9.7922	-19.772	-20.633	-19.772	2.18187
FBgn0035422	FBgn0035422	RpL28	-20.912	-8.1966	-20.183	-19.768	-19.768	3.35417
FBgn0029176	FBgn0029176	Ef1gamma	-7.5881	-6.9592	-19.758	-20.641	-19.758	3.14343
FBgn0024987	FBgn0024987	ssx	0.51609	-8.8302	-20.566	-19.742	-19.742	1.96733
FBgn0035591	FBgn0035591	CG4611	1.3789	-2.6128	-22.053	-19.733	-19.733	1.07223
FBgn0041191	FBgn0041191	Rheb	-5.28	-11.899	-22.215	-19.729	-19.729	1.51591
FBgn0010078	FBgn0010078	RpL23	-20.181	-2.6537	-19.711	-20.241	-19.711	3.65399
FBgn0033571	FBgn0033571	Rpb5	-11.302	-9.6883	-21.885	-19.688	-19.688	2.32936
FBgn0002590	FBgn0002590	RpS5a	-9.4905	-5.343	-20.811	-19.688	-19.688	3.42138
FBgn0029161	FBgn0029161	slmo	-11.593	-1.9039	-19.733	-19.675	-19.675	1.98096
FBgn0002579	FBgn0002579	RpL36	-0.17469	-5.2201	-19.671	-19.767	-19.671	3.39059
FBgn0000239	FBgn0000239	bur	-14.625	-11.447	-19.634	-20.589	-19.634	1.63144
FBgn0033912	FBgn0033912	RpS23	-8.6045	-7.4155	-19.624	-21.015	-19.624	3.53146
FBgn0029870	FBgn0029870	Marf	-5.1854	-3.8181	-19.607	-20.905	-19.607	1.62485
FBgn0039561	FBgn0039561	mfrn	-6.4602	-8.3934	-20.198	-19.591	-19.591	1.59911
FBgn0025615	FBgn0025615	Torsin	-17.755	-14.861	-19.591	-19.723	-19.591	1.84114
FBgn0031493	FBgn0031493	CG3605	-11.645	-12.627	-19.762	-19.577	-19.577	1.82314
FBgn0025635	FBgn0025635	CG17829	-6.9605	-2.5278	-21.606	-19.565	-19.565	0.782837
FBgn0026372	FBgn0026372	RpL23A	-5.0645	-6.9894	-21.443	-19.541	-19.541	3.74771
FBgn0025638	FBgn0025638	Roc1a	-7.0108	-7.73	-20.783	-19.526	-19.526	1.87895
FBgn0005671	FBgn0005671	Vha55	-6.8339	-9.9534	-21.852	-19.519	-19.519	2.5127
FBgn0038107	FBgn0038107	CG17327	0.80952	-3.8707	-19.479	-19.712	-19.479	2.00891
FBgn0261535	FBgn0261535	l(2)34Fd	-5.6651	-2.877	-21.888	-19.467	-19.467	0.778874
FBgn0036734	FBgn0036734	CG7564	-28.756	-3.006	-19.457	-20.123	-19.457	1.85533
FBgn0037244	FBgn0037244	CG14647	-6.6355	-2.5129	-21.899	-19.455	-19.455	1.25006
FBgn0003941	FBgn0003941	RpL40	-11.184	-7.9851	-20.279	-19.45	-19.45	3.48475
FBgn0023174	FBgn0023174	Prosbeta2	0.98639	-17.759	-19.435	-21.985	-19.435	2.18488
FBgn0033859	FBgn0033859	fand	-4.8252	-11.541	-19.429	-21.62	-19.429	1.81614
FBgn0261596	FBgn0261596	RpS24	-3.252	-12.703	-21.602	-19.406	-19.406	3.12743
FBgn0000308	FBgn0000308	chic	-5.8209	-8.0311	-22.87	-19.382	-19.382	2.75249
FBgn0032298	FBgn0032298	CG6724	0.65823	-1.1289	-19.701	-19.372	-19.372	1.64645
FBgn0028969	FBgn0028969	deltaCOP	-4.1767	-4.2729	-20.861	-19.359	-19.359	2.07788
FBgn0004643	FBgn0004643	Zw10	-3.1953	-9.3712	-19.701	-19.358	-19.358	1.4507
FBgn0016080	FBgn0286809	xmas-1	-0.15769	-7.1361	-20.884	-19.348	-19.348	0.963343
FBgn0028974	FBgn0286809	xmas-2	-6.78	-7.1361	-20.884	-19.348	-19.348	0.97679
FBgn0039691	FBgn0039691	IntS11	-10.348	-5.7276	-23.099	-19.337	-19.337	2.34497
FBgn0263051	FBgn0263051	CG43346	-2.6828	-14.72	-19.31	-19.877	-19.31	1.34262
FBgn0019949	FBgn0019949	Cdk9	-1.6454	-8.0858	-19.303	-20.381	-19.303	1.25274
FBgn0037602	FBgn0037602	SLIRP2	0.39953	-12.215	-21.879	-19.301	-19.301	1.11512
FBgn0029502	FBgn0029502	COQ7	-1.3883	-3.5594	-19.25	-19.32	-19.25	1.80166
FBgn0001220	FBgn0001220	Hsc70-5	-1.2972	-12.939	-19.228	-21.154	-19.228	2.25902
FBgn0035600	FBgn0035600	Cyt-c1	-2.8614	0.21177	-19.708	-19.226	-19.226	2.22897
FBgn0262734	FBgn0262734	Rbp2	-10.32	-8.1797	-20.041	-19.204	-19.204	2.39796
FBgn0026418	FBgn0026418	Hsc70Cb	-16.033	-3.6482	-21.313	-19.196	-19.196	2.18326
FBgn0027330	FBgn0027330	l(1)G0020	-5.2722	-11.071	-19.193	-21.433	-19.193	1.47442
FBgn0038947	FBgn0038947	Sar1	-1.0352	-15.564	-23.204	-19.182	-19.182	2.57413
FBgn0011704	FBgn0011704	RnrS	-14.073	-9.1328	-19.277	-19.181	-19.181	2.33024
FBgn0037573	FBgn0037573	eIF4AIII	-11.648	-5.2975	-19.156	-20.516	-19.156	2.15875
FBgn0264492	FBgn0264492	CkIIalpha	-11.085	3.5171	-21.498	-19.152	-19.152	2.4579
FBgn0040751	FBgn0040751	CG13018	1.3717	-4.3263	-19.151	-20.656	-19.151	0.877192
FBgn0032906	FBgn0032906	RPA2	-10.192	-8.4004	-19.149	-19.635	-19.149	2.02304
FBgn0264291	FBgn0264291	Det	-6.8565	-9.6678	-20.235	-19.14	-19.14	1.17638
FBgn0037632	FBgn0037632	Tcp-1eta	-0.27257	-8.296	-22.566	-19.133	-19.133	2.37188
FBgn0040237	FBgn0287225	bor	-6.1678	-12.664	-22.138	-19.12	-19.12	1.92121
FBgn0015324	FBgn0283535	Vha26	1.1433	-1.3738	-19.101	-19.721	-19.101	2.32203
FBgn0039205	FBgn0039205	CG13623	0.81421	3.6382	-22.563	-19.099	-19.099	0.882544
FBgn0031759	FBgn0031759	lid	-4.184	-10.652	-19.195	-19.099	-19.099	1.38382
FBgn0039909	FBgn0039909	ND-49	-12.836	-2.639	-20.4	-19.098	-19.098	2.19943
FBgn0041342	FBgn0041342	Cct1	-5.3476	1.7337	-19.983	-19.083	-19.083	2.08261
FBgn0022246	FBgn0283652	Rpp30	0.54793	-11.186	-19.078	-20.113	-19.078	1.63619
FBgn0250903	FBgn0250903	lmgA	-16.352	-5.1297	-20.99	-19.074	-19.074	1.43241
FBgn0250814	FBgn0250814	UQCR-C2	-6.1739	-12.155	-20.586	-19.06	-19.06	2.25074
FBgn0283477	FBgn0283477	SF2	-3.1863	-10.867	-23.417	-19.059	-19.059	2.54433
FBgn0019886	FBgn0284252	Letm1	-5.3203	-13.246	-20.27	-19.048	-19.048	1.43438
FBgn0035122	FBgn0035122	mRpL17	-8.648	-9.9588	-19.037	-19.855	-19.037	1.66988
FBgn0039857	FBgn0039857	RpL6	-1.9742	-7.711	-19.995	-19.026	-19.026	3.39039
FBgn0004103	FBgn0004103	Pp1-87B	-5.5765	-5.7664	-19.638	-19.005	-19.005	2.62786
FBgn0261276	FBgn0261276	Opa1	-3.5623	-4.9163	-19.87	-18.996	-18.996	2.03739
FBgn0262817	FBgn0262817	CG43188	-18.312	-16.037	-21.143	-18.966	-18.966	1.54419
FBgn0023181	FBgn0023181	Orc4	-3.9648	1.4824	-19.178	-18.955	-18.955	1.18176
FBgn0027868	FBgn0027868	Nup107	1.6754	-5.7169	-20.068	-18.952	-18.952	1.7716
FBgn0265297	FBgn0265297	pAbp	-18.566	-6.096	-21.41	-18.943	-18.943	2.78462
FBgn0030789	FBgn0030789	Rrp45	-6.6953	-11.736	-21.296	-18.931	-18.931	1.45755
FBgn0046222	FBgn0046222	CG1109	-4.3405	-12.068	-20.558	-18.93	-18.93	1.49768
FBgn0030365	FBgn0030365	Tango4	1.1787	-2.9583	-18.927	-19.38	-18.927	1.52021
FBgn0264978	FBgn0264978	Slh	-3.4764	-10.406	-20.537	-18.926	-18.926	1.20439
FBgn0003124	FBgn0003124	polo	-6.1308	-2.1161	-20.637	-18.924	-18.924	1.84469
FBgn0015331	FBgn0015331	abs	-3.4013	-16.027	-18.918	-19.41	-18.918	1.63997
FBgn0032688	FBgn0032688	CG15160	-4.4425	-8.4311	-18.913	-20.684	-18.913	0.959988
FBgn0037249	FBgn0037249	eIF3-S10	-4.8811	-14.91	-19.54	-18.899	-18.899	2.26936
FBgn0052075	FBgn0052075	CG32075	-3.5301	-1.469	-21.315	-18.897	-18.897	0.925123
FBgn0032586	FBgn0032586	Tpr2	-1.3149	4.8296	-21.16	-18.886	-18.886	1.9073
FBgn0028577	FBgn0028577	pUf68	-3.0785	-13.223	-18.881	-18.997	-18.881	1.78788
FBgn0022224	FBgn0022224	ubl	-4.6684	-2.1453	-18.955	-18.843	-18.843	1.84702
FBgn0031145	FBgn0031145	Ntf-2	-18.349	-11.361	-18.837	-19.553	-18.837	2.34749
FBgn0262699	FBgn0262699	rap	-2.7263	-7.356	-20.916	-18.835	-18.835	1.14644
FBgn0036702	FBgn0036702	CG6512	-3.3492	-12.441	-21.065	-18.832	-18.832	1.8386
FBgn0020618	FBgn0020618	Rack1	-1.1401	-10.752	-18.805	-19.111	-18.805	3.35024
FBgn0266421	FBgn0266421	RPA3	-8.8715	-8.729	-24.089	-18.799	-18.799	1.43152
FBgn0261285	FBgn0261285	Ppcs	-3.9539	-6.3606	-20.194	-18.798	-18.798	0.674775
FBgn0036334	FBgn0036334	CG11267	-7.0185	0.14747	-22.941	-18.794	-18.794	2.34012
FBgn0035854	FBgn0035854	CG8005	-12.365	-9.9671	-19.238	-18.791	-18.791	1.14276
FBgn0024558	FBgn0024558	Dph5	0.72794	-7.9125	-21.119	-18.791	-18.791	2.20095
FBgn0027082	FBgn0027082	Aats-pro	-2.0186	-12.604	-20.778	-18.774	-18.774	1.08532
FBgn0032031	FBgn0032031	CG13390	-4.7987	-13.232	-19.09	-18.767	-18.767	1.21971
FBgn0052000	FBgn0052000	CG32000	-17.117	7.0778	-20.333	-18.758	-18.758	1.28542
FBgn0001965	FBgn0001965	Sos	2.0512	-6.5223	-18.751	-19.092	-18.751	1.25009
FBgn0030007	FBgn0030007	alpha-PheRS	-1.7784	-1.7538	-19.229	-18.749	-18.749	1.79474
FBgn0261592	FBgn0261592	RpS6	-11.563	-8.5263	-18.745	-19.49	-18.745	2.94498
FBgn0013325	FBgn0013325	RpL11	-2.764	-8.4164	-21.116	-18.719	-18.719	3.41441
FBgn0020633	FBgn0020633	Mcm7	-0.54259	-6.1221	-18.696	-20.235	-18.696	1.73046
FBgn0012034	FBgn0012034	AcCoAS	0.15951	-10.928	-20.055	-18.693	-18.693	1.65781
FBgn0002069	FBgn0002069	Aats-asp	-2.927	1.8656	-18.688	-20.123	-18.688	2.10462
FBgn0035162	FBgn0035162	CG13900	-0.71125	-11.175	-22.208	-18.679	-18.679	2.36062
FBgn0024360	FBgn0024360	CG11418	-2.1808	-15.637	-18.67	-19.43	-18.67	1.14715
FBgn0260439	FBgn0260439	Pp2A-29B	-13.717	-12.498	-18.668	-19.199	-18.668	2.45501
FBgn0031980	FBgn0031980	RpL36A	-15.297	-10.343	-22.355	-18.66	-18.66	3.34486
FBgn0003261	FBgn0003261	Rm62	-6.5374	-13.079	-20.015	-18.658	-18.658	2.625
FBgn0067628	FBgn0067628	CG33331	-5.1942	-12.193	-19.025	-18.606	-18.606	0.823739
FBgn0038876	FBgn0038876	CG5919	-10.7	-9.8971	-18.605	-18.693	-18.605	1.23078
FBgn0033699	FBgn0033699	RpS11	-7.9361	-9.1703	-20.205	-18.592	-18.592	3.35
FBgn0033907	FBgn0033907	mRpS16	-1.4829	-5.4456	-18.591	-20.054	-18.591	2.29367
FBgn0037270	FBgn0037270	CG9769	-11.309	-9.5582	-21.377	-18.578	-18.578	2.58337
FBgn0004838	FBgn0004838	Hrb27C	-9.4928	-5.2981	-20.438	-18.567	-18.567	2.55813
FBgn0039713	FBgn0039713	RpS8	-0.57879	-12.456	-23.024	-18.566	-18.566	3.7404
FBgn0005674	FBgn0005674	Aats-glupro	-1.4824	-13.26	-19.734	-18.565	-18.565	1.89617
FBgn0053554	FBgn0053554	Nipped-A	-5.1638	-8.1366	-20.168	-18.56	-18.56	1.40852
FBgn0005198	FBgn0005198	gig	0.11356	-14.441	-18.556	-19.083	-18.556	0.961803
FBgn0035473	FBgn0035473	mge	0.0083565	-12.793	-18.565	-18.514	-18.514	2.2137
FBgn0003346	FBgn0003346	RanGAP	-10.4	-12.709	-20.303	-18.481	-18.481	1.87055
FBgn0263396	FBgn0263396	sqd	-13.555	-12.444	-21.326	-18.464	-18.464	2.56704
FBgn0004587	FBgn0004587	B52	-39.685	-4.9989	-19.478	-18.461	-18.461	2.58884
FBgn0014869	FBgn0014869	Pglym78	-11.435	-8.4157	-18.458	-19.005	-18.458	1.92596
FBgn0026196	FBgn0026196	nop5	-3.9326	-9.1185	-19.857	-18.451	-18.451	2.07861
FBgn0030170	FBgn0288690	CG2990	-0.21781	-1.0746	-18.448	-20.08	-18.448	1.07439
FBgn0038805	FBgn0038805	TFAM	-3.0475	-6.733	-19.396	-18.428	-18.428	1.75504
FBgn0037543	FBgn0037543	CG10903	-1.033	-5.0416	-18.427	-19.251	-18.427	1.08827
FBgn0034968	FBgn0034968	RpL12	-3.7714	-6.8123	-20.354	-18.417	-18.417	3.26465
FBgn0033693	FBgn0033693	CG13175	0.81316	-3.4123	-20.624	-18.416	-18.416	0.616165
FBgn0024733	FBgn0024733	RpL10	-11.525	-1.2482	-18.985	-18.413	-18.413	3.33817
FBgn0004391	FBgn0004391	shtd	-4.2418	-15.252	-22.759	-18.394	-18.394	1.14876
FBgn0033480	FBgn0033480	mRpL42	-5.7053	-10.085	-20.424	-18.376	-18.376	1.38403
FBgn0023177	FBgn0023177	Pp4-19C	-7.609	-2.9171	-18.566	-18.366	-18.366	1.77512
FBgn0265630	FBgn0265630	sno	-6.012	-9.3155	-21.879	-18.364	-18.364	1.04179
FBgn0029512	FBgn0029512	Aos1	-6.2722	-9.7291	-19.745	-18.358	-18.358	2.0768
FBgn0028694	FBgn0028694	Rpn11	-4.9266	-12.801	-18.653	-18.358	-18.358	2.37611
FBgn0000618	FBgn0000618	e(y)2	-4.4652	-9.3916	-20.81	-18.354	-18.354	1.90295
FBgn0032846	FBgn0032846	CG10721	-4.2961	-10.52	-18.353	-20.295	-18.353	0.989833
FBgn0034631	FBgn0034631	TAF1C-like	1.6935	-5.1604	-18.693	-18.346	-18.346	1.20786
FBgn0263600	FBgn0263600	DNApol-delta	-0.50815	-2.9084	-18.806	-18.303	-18.303	1.07954
FBgn0034908	FBgn0034908	CG5543	-2.8398	-8.3655	-19.047	-18.281	-18.281	1.15869
FBgn0015391	FBgn0015391	glu	-2.0341	-13.261	-20.488	-18.276	-18.276	1.60928
FBgn0250820	FBgn0250820	meigo	-2.8104	-5.4149	-18.338	-18.266	-18.266	1.51606
FBgn0039566	FBgn0039566	CG4849	-6.881	-4.1201	-20.361	-18.265	-18.265	1.3558
FBgn0000259	FBgn0000259	CkIIbeta	-12.527	-12.15	-19.97	-18.25	-18.25	2.15171
FBgn0262955	FBgn0262955	RpII140	-3.9331	-15.988	-19.816	-18.243	-18.243	1.30125
FBgn0029861	FBgn0029861	CG3815	-6.7421	-9.2678	-19.955	-18.235	-18.235	1.08694
FBgn0033548	FBgn0033548	CG7637	-17.518	-13.255	-20.477	-18.232	-18.232	2.40051
FBgn0039726	FBgn0039726	eIF2B-alpha	-6.6358	-15.682	-18.865	-18.22	-18.22	1.3732
FBgn0003360	FBgn0003360	sesB	-26.023	-10.652	-20.789	-18.212	-18.212	3.12726
FBgn0011692	FBgn0011692	pav	-6.147	-1.7918	-18.238	-18.207	-18.207	1.89696
FBgn0029980	FBgn0029980	CG10778	-11.53	-4.8672	-20.661	-18.202	-18.202	1.27651
FBgn0063670	FBgn0063670	CG40228	-1.2673	-7.8939	-19.956	-18.202	-18.202	1.10059
FBgn0000581	FBgn0000581	E(Pc)	-10.202	-16.508	-20.719	-18.198	-18.198	1.23728
FBgn0259676	FBgn0259676	DNApol-alpha60	-5.555	-8.0951	-18.188	-19.671	-18.188	1.25273
FBgn0250838	FBgn0250838	CG30415	-3.4751	-9.0581	-19.768	-18.183	-18.183	2.22653
FBgn0036397	FBgn0036397	Nprl3	-6.3489	-3.3735	-19.736	-18.172	-18.172	0.73138
FBgn0283494	FBgn0283494	Ak2	NA	-10.072	-18.171	-21.651	-18.171	1.35687
FBgn0037356	FBgn0037356	CG12170	-3.0579	-7.0077	-18.171	-18.79	-18.171	1.16802
FBgn0032634	FBgn0032634	Rpb11	-4.7154	-8.9757	-21.105	-18.157	-18.157	2.06129
FBgn0283521	FBgn0283521	lola	-8.7069	-10.48	-21.077	-18.153	-18.153	2.44912
FBgn0035853	FBgn0035853	UbcE2M	-10.793	-15.089	-18.14	-18.243	-18.14	2.01912
FBgn0033210	FBgn0033210	U2A	-6.328	-7.5958	-19.641	-18.138	-18.138	1.89384
FBgn0262647	FBgn0262647	Nup160	-8.6538	-1.2385	-18.131	-19.337	-18.131	1.27898
FBgn0005648	FBgn0005648	Pabp2	-5.1693	-5.8196	-18.595	-18.13	-18.13	1.978
FBgn0037657	FBgn0037657	hyx	-12.737	6.5249	-18.119	-21.814	-18.119	1.51656
FBgn0000376	FBgn0000376	crm	-3.628	-11.13	-21.37	-18.117	-18.117	1.21436
FBgn0027841	FBgn0027841	CstF-64	-4.387	-4.7871	-19.791	-18.105	-18.105	1.10446
FBgn0017545	FBgn0017545	RpS3A	-4.0992	-11.36	-20.773	-18.07	-18.07	3.23202
FBgn0031868	FBgn0031868	Rat1	-1.1099	-8.4684	-20.579	-18.066	-18.066	1.40887
FBgn0050342	FBgn0050342	Prp38	-3.6505	-5.4718	-18.044	-18.128	-18.044	1.94719
FBgn0038426	FBgn0038426	mRpS33	0.95249	-1.7443	-21.039	-18.016	-18.016	1.85578
FBgn0001404	FBgn0001404	egh	-9.6218	-13.509	-21.102	-18.014	-18.014	1.39294
FBgn0020306	FBgn0020306	dom	-2.8947	-13.945	-18.005	-18.407	-18.005	1.67871
FBgn0029833	FBgn0029833	MCTS1	-8.6428	-3.9247	-21.521	-17.988	-17.988	1.6158
FBgn0067102	FBgn0067102	GlcT-1	-1.8379	-4.3747	-17.987	-20.463	-17.987	1.37269
FBgn0015818	FBgn0015818	Spx	-10.36	-5.7341	-17.976	-19.02	-17.976	1.61015
FBgn0004379	FBgn0004379	Klp67A	-5.9712	-15.324	-20.475	-17.967	-17.967	1.45398
FBgn0031676	FBgn0031676	CG14040	-6.8312	-2.9704	-18.249	-17.956	-17.956	1.17257
FBgn0031492	FBgn0031492	CG3542	-5.915	-15.276	-17.923	-18.05	-17.923	1.55543
FBgn0037105	FBgn0037105	S1P	-6.184	-7.2182	-19.252	-17.919	-17.919	1.15752
FBgn0043456	FBgn0043456	CG4747	-2.2104	-11.739	-19.087	-17.889	-17.889	2.27117
FBgn0001197	FBgn0001197	His2Av	-6.2019	-4.4509	-17.885	-18.153	-17.885	2.77316
FBgn0031078	FBgn0031078	Nup205	0.018305	-3.7626	-19.244	-17.878	-17.878	1.76432
FBgn0029999	FBgn0029999	CG1575	-4.0132	-8.8664	-17.871	-18.785	-17.871	1.32172
FBgn0039233	FBgn0039233	CG7006	-10.676	-6.6841	-20.878	-17.865	-17.865	1.69266
FBgn0051957	FBgn0051957	CG31957	-10.478	-11.224	-18.095	-17.86	-17.86	1.05097
FBgn0003278	FBgn0003278	RpI135	-0.034296	-8.5461	-20.397	-17.856	-17.856	1.3053
FBgn0034237	FBgn0034237	eIF3-S9	-11.333	-6.1161	-19.081	-17.852	-17.852	2.42804
FBgn0035027	FBgn0035027	CG3511	-1.1933	-2.6053	-19.636	-17.85	-17.85	1.07651
FBgn0033246	FBgn0033246	ACC	0.14912	-3.995	-19.846	-17.836	-17.836	1.75535
FBgn0003449	FBgn0003449	snf	-6.4386	-14.312	-19.762	-17.831	-17.831	2.39653
FBgn0030086	FBgn0030086	CG7033	-10.953	-0.32661	-19.353	-17.822	-17.822	2.4478
FBgn0028336	FBgn0286222	l(1)G0255	-11.021	-13.341	-21.378	-17.819	-17.819	1.99872
FBgn0011726	FBgn0011726	tsr	-2.0871	-6.2374	-19.76	-17.817	-17.817	3.61333
FBgn0013746	FBgn0013746	alien	-3.3121	-5.3553	-20.43	-17.816	-17.816	1.93723
FBgn0031977	FBgn0031977	baf	-14.84	-13.525	-21.327	-17.815	-17.815	2.52595
FBgn0263911	FBgn0263911	COX8	-1.3601	-14.915	-19.037	-17.809	-17.809	1.67219
FBgn0262125	FBgn0262125	Sec23	-5.4626	-10.905	-17.8	-19.091	-17.8	2.00436
FBgn0000546	FBgn0000546	EcR	-6.1305	-4.8805	-18.192	-17.781	-17.781	1.03041
FBgn0032054	FBgn0032054	CG13090	-10.314	-0.27966	-20.062	-17.77	-17.77	1.48328
FBgn0259176	FBgn0259176	bun	-9.4071	-2.03	-17.769	-19.154	-17.769	2.17214
FBgn0035632	FBgn0035632	Ppat-Dpck	-0.17601	-12.68	-18.283	-17.768	-17.768	1.19467
FBgn0032397	FBgn0032397	Tom70	-0.2409	-10.673	-19.993	-17.76	-17.76	1.38876
FBgn0029840	FBgn0029840	raptor	-0.63764	-11.062	-21.928	-17.756	-17.756	1.00879
FBgn0262524	FBgn0262524	ver	-4.7329	-9.6057	-17.755	-19.68	-17.755	1.27898
FBgn0261383	FBgn0261383	IntS6	-8.4304	-7.3097	-17.751	-19.24	-17.751	1.00725
FBgn0262512	FBgn0262512	Vha14-1	-1.7527	-6.6633	-21.886	-17.751	-17.751	2.01708
FBgn0040512	FBgn0040512	zetaCOP	-7.7581	-6.0573	-17.75	-18.079	-17.75	2.34625
FBgn0086447	FBgn0086447	l(2)37Cg	-5.1298	0.23586	-21.189	-17.734	-17.734	1.29688
FBgn0002174	FBgn0002174	l(2)tid	0.13207	-3.6053	-17.726	-18.762	-17.726	1.65876
FBgn0017579	FBgn0017579	RpL14	-5.6681	-8.6077	-20.944	-17.715	-17.715	3.46229
FBgn0262527	FBgn0262527	nsl1	-7.4754	-15.39	-20.292	-17.709	-17.709	1.55642
FBgn0005411	FBgn0005411	U2af50	-5.6513	2.1025	-18.52	-17.693	-17.693	1.94835
FBgn0032393	FBgn0032393	CG12264	-7.5992	-11.143	-17.858	-17.692	-17.692	1.86966
FBgn0033741	FBgn0033741	CG8545	-4.2406	-13.425	-17.683	-20.777	-17.683	1.98429
FBgn0027084	FBgn0027084	Aats-lys	-1.9158	-5.4392	-18.423	-17.678	-17.678	1.91704
FBgn0014269	FBgn0014269	prod	-4.1201	-4.5109	-17.669	-17.798	-17.669	1.56625
FBgn0035878	FBgn0035878	CG7182	-8.9136	-2.1483	-18.995	-17.662	-17.662	1.75354
FBgn0032194	FBgn0032194	CG4901	-3.2023	-5.4564	-20.268	-17.652	-17.652	1.23684
FBgn0036460	FBgn0036460	CG5114	-2.7433	-8.7738	-17.631	-19.122	-17.631	1.61213
FBgn0004363	FBgn0004363	porin	-11.239	-4.367	-20.094	-17.622	-17.622	2.79171
FBgn0030354	FBgn0030354	Upf1	-8.9269	-5.5229	-19.109	-17.621	-17.621	1.4653
FBgn0027054	FBgn0027054	CSN4	-27.296	-10.367	-17.618	-18.856	-17.618	1.57281
FBgn0039680	FBgn0039680	Cap-D2	-4.0756	-11.725	-17.584	-17.787	-17.584	1.37791
FBgn0036570	FBgn0036570	IntS9	-1.566	-5.5074	-19.418	-17.582	-17.582	1.11344
FBgn0004638	FBgn0004638	drk	-14.141	-8.7456	-20.046	-17.58	-17.58	1.9045
FBgn0037926	FBgn0037926	Elp1	-8.4684	-4.2297	-20.765	-17.569	-17.569	1.51884
FBgn0039867	FBgn0039867	CstF-50	-1.6371	-10.61	-20.394	-17.556	-17.556	1.29463
FBgn0032919	FBgn0032919	CG9253	-9.0716	-11.178	-17.537	-19.025	-17.537	1.76932
FBgn0250746	FBgn0250746	Prosbeta7	-5.3295	-10.24	-19.948	-17.536	-17.536	2.13874
FBgn0028982	FBgn0028982	Spt6	-6.7037	-7.3955	-20.667	-17.53	-17.53	1.62999
FBgn0010651	FBgn0010651	MFS14	-1.2407	-10.163	-18.597	-17.516	-17.516	1.51913
FBgn0003041	FBgn0003041	pbl	-2.5621	-8.3091	-17.599	-17.484	-17.484	1.43625
FBgn0002021	FBgn0002021	l(2)37Bb	-1.9893	-8.4016	-18.185	-17.483	-17.483	1.17458
FBgn0039904	FBgn0039904	Hcf	-10.229	-5.0553	-19.07	-17.48	-17.48	1.25169
FBgn0027338	FBgn0027338	Kap-alpha3	-6.9108	-10.008	-17.455	-17.531	-17.455	2.34602
FBgn0004436	FBgn0004436	Ubc6	-6.5989	-7.3629	-20.685	-17.455	-17.455	1.68575
FBgn0031286	FBgn0031286	CG3862	-1.6327	-15.954	-17.45	-18.09	-17.45	1.12191
FBgn0003887	FBgn0284243	betaTub56D	-16.803	-1.309	-17.873	-17.444	-17.444	3.48444
FBgn0030616	FBgn0030616	RpL37a	-1.3659	-3.7803	-17.43	-18.892	-17.43	3.23553
FBgn0037551	FBgn0037551	Gie	-5.6513	-7.3169	-18.66	-17.428	-17.428	2.13525
FBgn0027091	FBgn0027091	Aats-cys	-14.948	-15.331	-17.376	-18.705	-17.376	1.63123
FBgn0261353	FBgn0261353	Ccdc56	-5.4161	-12.12	-18.31	-17.376	-17.376	1.64154
FBgn0039407	FBgn0039407	CG14544	-4.0381	-11.819	-21.727	-17.375	-17.375	1.16552
FBgn0043884	FBgn0043884	mask	-4.8667	-0.22586	-18.779	-17.369	-17.369	1.47974
FBgn0010421	FBgn0010421	TfIIFbeta	-9.7056	-15.105	-20.643	-17.36	-17.36	1.4978
FBgn0030733	FBgn0030733	UQCR-14	-11.553	-3.6093	-19.599	-17.353	-17.353	2.42188
FBgn0262115	FBgn0262115	CG17683	-18.589	-2.2424	-17.352	-17.519	-17.352	1.34262
FBgn0032781	FBgn0032781	CG9987	0.80332	-2.3271	-17.35	-17.71	-17.35	1.80296
FBgn0011785	FBgn0011785	BRWD3	-7.4428	-14.092	-17.342	-18.398	-17.342	1.25969
FBgn0039359	FBgn0039359	RpL27	-6.8321	-9.9864	-18.555	-17.342	-17.342	3.30861
FBgn0250843	FBgn0250843	Prosalpha6	-16.6	-9.2007	-19.657	-17.333	-17.333	2.35523
FBgn0263605	FBgn0263605	l(3)72Dn	-1.6114	-4.5502	-17.322	-18.775	-17.322	1.11428
FBgn0027087	FBgn0027087	Aats-his	-1.3374	-2.2995	-18.054	-17.321	-17.321	2.00086
FBgn0250791	FBgn0250791	alphaSnap	-5.2405	-2.0329	-19.371	-17.32	-17.32	1.84313
FBgn0051648	FBgn0051648	CG31648	-1.9808	-5.679	-17.317	-17.582	-17.317	1.58051
FBgn0038326	FBgn0038326	CG5044	-0.39909	-11.279	-17.317	-19.257	-17.317	1.53719
FBgn0013263	FBgn0013263	Trl	-0.12755	-7.4181	-19.754	-17.298	-17.298	2.15844
FBgn0030000	FBgn0030000	CG2260	-2.7026	-12.404	-17.28	-18.789	-17.28	1.23499
FBgn0261552	FBgn0261552	ps	-7.012	-8.7073	-19.186	-17.268	-17.268	1.38039
FBgn0066304	FBgn0066304	Rpp20	-12.007	-10.679	-20.48	-17.265	-17.265	1.76222
FBgn0010173	FBgn0010173	RpA-70	-2.87	-3.607	-18.594	-17.261	-17.261	2.03604
FBgn0024227	FBgn0024227	aurB	-0.18455	-8.224	-17.248	-18.123	-17.248	1.79367
FBgn0086130	FBgn0086130	Dbp21E2	-5.424	-2.0931	-18.49	-17.222	-17.222	1.0921
FBgn0026573	FBgn0026573	ADD1	-2.4173	-9.4128	-19.338	-17.213	-17.213	1.45319
FBgn0016041	FBgn0016041	Tom40	-16.378	-8.8713	-17.21	-17.595	-17.21	1.73832
FBgn0027080	FBgn0027080	Aats-tyr	-4.1699	-10.164	-17.967	-17.202	-17.202	1.77794
FBgn0032863	FBgn0032863	Cdc23	-12.91	-11.19	-18.987	-17.185	-17.185	1.31526
FBgn0261710	FBgn0261710	nocte	-3.7498	-3.3299	-20.164	-17.164	-17.164	2.24554
FBgn0029094	FBgn0029094	asf1	-3.6342	-11.325	-17.151	-18.078	-17.151	1.71089
FBgn0037202	FBgn0037202	Ssl1	-7.8008	-0.25833	-17.146	-18.307	-17.146	1.25521
FBgn0016691	FBgn0016691	ATPsynO	-2.4483	-3.7639	-17.145	-19.491	-17.145	2.57499
FBgn0020386	FBgn0020386	Pdk1	-11.171	-7.4298	-17.219	-17.142	-17.142	1.57817
FBgn0016794	FBgn0016794	dos	-3.2041	8.3817	-17.134	-17.277	-17.134	1.94002
FBgn0004378	FBgn0004378	Klp61F	-9.3347	-2.133	-19.341	-17.133	-17.133	1.99776
FBgn0031043	FBgn0031043	NAA20	-6.1988	-6.4185	-17.131	-17.645	-17.131	1.55416
FBgn0031873	FBgn0031873	Gas41	-2.6467	-2.63	-19.356	-17.118	-17.118	1.33272
FBgn0031830	FBgn0031830	COX5B	-4.7583	-11.999	-18.383	-17.113	-17.113	2.02641
FBgn0011766	FBgn0011766	E2f1	-8.832	-12.354	-17.103	-18.423	-17.103	1.94725
FBgn0032915	FBgn0284251	CG12050	-12.155	-7.9032	-17.1	-17.665	-17.1	1.45988
FBgn0027086	FBgn0027086	Aats-ile	-5.0574	-7.6069	-17.092	-17.144	-17.092	1.79484
FBgn0250874	FBgn0250874	ttm50	-3.7823	-5.6953	-18.2	-17.088	-17.088	1.89519
FBgn0003204	FBgn0003204	ras	-6.5918	-2.5007	-18.996	-17.086	-17.086	1.40579
FBgn0038923	FBgn0038923	mRpL35	-0.88946	-10.899	-19.437	-17.08	-17.08	1.42877
FBgn0011476	FBgn0011476	l(3)neo43	-4.7935	0.052208	-18.781	-17.077	-17.077	1.283
FBgn0051159	FBgn0051159	EF-G2	1.7244	-10.006	-18.974	-17.068	-17.068	0.946363
FBgn0004401	FBgn0004401	Pep	-8.362	-13.578	-21.345	-17.062	-17.062	2.583
FBgn0040899	FBgn0040899	CG17776	-6.6101	2.749	-17.25	-17.055	-17.055	1.91251
FBgn0086904	FBgn0086904	Nacalpha	-8.7142	-3.5496	-21.199	-17.054	-17.054	3.03847
FBgn0035848	FBgn0035848	CG7979	-6.8984	-3.591	-20.922	-17.042	-17.042	1.1637
FBgn0035205	FBgn0035205	CG2469	-2.6034	-6.1251	-17.037	-17.216	-17.037	1.65472
FBgn0033929	FBgn0033929	Tfb1	-7.0125	-13.544	-17.037	-17.595	-17.037	1.79206
FBgn0035627	FBgn0035627	Sse	-4.2984	-16.292	-17.028	-18.824	-17.028	0.769941
FBgn0032811	FBgn0032811	CG10268	-4.2341	-8.238	-18.934	-17.02	-17.02	1.12613
FBgn0030468	FBgn0030468	CG1622	-0.44596	-0.43914	-17.839	-17.019	-17.019	2.0935
FBgn0029718	FBgn0029718	mRpL30	-9.1041	-3.3739	-20.193	-17.004	-17.004	1.59471
FBgn0261283	FBgn0261283	SREBP	-11.095	-6.0713	-18.708	-17.003	-17.003	2.46721
FBgn0034727	FBgn0034727	mRpS29	-9.8587	-1.3531	-17.681	-17.002	-17.002	1.62583
FBgn0020909	FBgn0020909	Rtc1	-4.1289	3.0102	-18.997	-16.997	-16.997	1.41892
FBgn0031660	FBgn0031660	mRpL28	-13.48	-9.7116	-19.256	-16.989	-16.989	1.94505
FBgn0031359	FBgn0031359	Rim2	-1.6294	-14.137	-20.688	-16.972	-16.972	1.42346
FBgn0051992	FBgn0051992	gw	-7.6073	-6.8801	-19.341	-16.97	-16.97	1.7201
FBgn0014366	FBgn0014366	noi	-9.7893	-3.1808	-19.297	-16.965	-16.965	1.40929
FBgn0025455	FBgn0025455	CycT	-3.9369	-14.445	-19.519	-16.958	-16.958	1.55418
FBgn0016697	FBgn0016697	Prosalpha5	-3.4771	-10.169	-16.98	-16.946	-16.946	2.03901
FBgn0266581	FBgn0266581	pit	-4.491	2.5182	-20.078	-16.923	-16.923	1.59118
FBgn0266580	FBgn0266580	Gp210	-15.953	1.6688	-16.921	-17.301	-16.921	1.94453
FBgn0028697	FBgn0028697	RpL15	-14.654	-13.266	-18.959	-16.916	-16.916	3.23108
FBgn0016978	FBgn0016978	snRNP-U1-70K	-9.0155	-10.821	-16.905	-18.251	-16.905	1.85686
FBgn0021906	FBgn0021906	RFeSP	-8.2617	-4.5024	-18.897	-16.898	-16.898	2.21922
FBgn0036194	FBgn0036194	CG11652	-4.0668	-9.12	-17.702	-16.89	-16.89	1.49172
FBgn0031886	FBgn0031886	Nuf2	1.1297	-6.2707	-17.792	-16.889	-16.889	1.51798
FBgn0086710	FBgn0086710	RpL30	-10.674	-9.3324	-17.263	-16.884	-16.884	3.16938
FBgn0002284	FBgn0002284	Prosbeta6	0.070014	-9.0875	-20.051	-16.872	-16.872	2.44977
FBgn0014009	FBgn0014009	Rab2	0.67413	-9.2749	-17.417	-16.858	-16.858	1.74307
FBgn0036300	FBgn0036300	CG10688	-12.348	-11.018	-16.85	-17.239	-16.85	1.64616
FBgn0003507	FBgn0003507	srp	-15.494	-2.8534	-16.85	-17.808	-16.85	2.14164
FBgn0015024	FBgn0015024	CkIalpha	-11.45	-5.9267	-18.692	-16.84	-16.84	2.30699
FBgn0039159	FBgn0039159	mRpS24	-8.3498	-10.685	-16.838	-17.572	-16.838	1.39494
FBgn0011640	FBgn0011640	lark	-8.6151	-4.2673	-17.243	-16.834	-16.834	1.84472
FBgn0020388	FBgn0020388	Gcn5	-1.3945	-4.8718	-16.831	-17.656	-16.831	1.58309
FBgn0013717	FBgn0013717	not	-1.3408	-1.3728	-19.43	-16.83	-16.83	0.929981
FBgn0052707	FBgn0052707	APC4	1.4688	-15.691	-17.206	-16.799	-16.799	0.916018
FBgn0033195	FBgn0033195	CG1360	-6.33	-14.381	-18.305	-16.792	-16.792	0.800278
FBgn0031066	FBgn0031066	COX6B	-8.0289	-13.372	-17.422	-16.777	-16.777	3.22254
FBgn0034258	FBgn0034258	eIF3-S8	-0.82312	-13.631	-19.351	-16.764	-16.764	2.39297
FBgn0034893	FBgn0034893	mRpL43	-6.3359	-6.375	-16.764	-17.02	-16.764	1.29496
FBgn0027537	FBgn0027537	Nup93-1	-2.1869	-1.1951	-16.753	-16.802	-16.753	1.9226
FBgn0037550	FBgn0037550	CG9667	-5.4724	-6.3795	-16.747	-17.193	-16.747	1.44883
FBgn0263599	FBgn0263599	l(3)72Ab	-3.1826	-8.804	-18.426	-16.745	-16.745	1.30125
FBgn0033413	FBgn0033413	prel	-5.712	-5.7473	-19.116	-16.735	-16.735	1.63728
FBgn0040907	FBgn0040907	mRpL33	-18.027	-10.733	-18.519	-16.725	-16.725	1.44195
FBgn0014010	FBgn0014010	Rab5	-11.334	-5.3136	-19.603	-16.72	-16.72	2.38349
FBgn0015582	FBgn0015582	dare	-9.9754	-6.0823	-16.719	-18.614	-16.719	1.34944
FBgn0037852	FBgn0037852	Tpc1	-2.1091	-8.123	-17.312	-16.719	-16.719	1.41267
FBgn0031832	FBgn0031832	CG9596	-9.6851	-8.6663	-19.998	-16.711	-16.711	1.36444
FBgn0040773	FBgn0040773	COX7C	-2.5428	-14.149	-17.583	-16.705	-16.705	2.46507
FBgn0250753	FBgn0250753	kra	-16.215	-8.7999	-18.387	-16.705	-16.705	2.55931
FBgn0031601	FBgn0031601	Dim1	-1.3196	-7.4469	-18.643	-16.703	-16.703	1.38178
FBgn0026741	FBgn0026741	mRpL18	-12.507	-5.9191	-16.701	-19.423	-16.701	1.83947
FBgn0032105	FBgn0032105	borr	-1.1423	-13.052	-16.7	-18.129	-16.7	1.61383
FBgn0028665	FBgn0285910	VhaAC39-1	-12.628	-12.346	-19.344	-16.7	-16.7	1.92399
FBgn0010747	FBgn0010747	Srp54k	-7.0737	-8.7228	-18.016	-16.696	-16.696	2.00747
FBgn0025674	FBgn0025674	CycK	-9.9821	-14.297	-19.077	-16.68	-16.68	1.99454
FBgn0030720	FBgn0030720	CG8939	-2.4502	-7.4112	-19.132	-16.67	-16.67	1.98721
FBgn0039580	FBgn0039580	Gfat2	-2.0861	3.7653	-17.859	-16.658	-16.658	1.94109
FBgn0032922	FBgn0032922	CG9249	-6.8212	-10.483	-18.203	-16.65	-16.65	1.05428
FBgn0037279	FBgn0037279	CG1129	-2.6353	-11.597	-17.598	-16.648	-16.648	1.66277
FBgn0037883	FBgn0037883	CG14701	-2.7265	0.59354	-19.186	-16.638	-16.638	0.983466
FBgn0034246	FBgn0034246	Dcr-2	-17.73	-11.3	-17.954	-16.634	-16.634	1.35407
FBgn0033160	FBgn0033160	Dhx15	-4.969	-2.4616	-17.456	-16.63	-16.63	1.67281
FBgn0037574	FBgn0037574	Coq2	-3.0485	-4.2169	-16.591	-16.644	-16.591	0.832026
FBgn0026713	FBgn0026713	l(1)G0007	-3.8126	-1.6888	-16.719	-16.583	-16.583	1.53088
FBgn0039403	FBgn0039403	Sld5	-0.28737	-11.42	-18.723	-16.568	-16.568	1.39862
FBgn0000212	FBgn0000212	brm	-3.6103	-4.163	-18.881	-16.562	-16.562	1.59909
FBgn0030344	FBgn0030344	CG2025	-5.1145	-4.0313	-16.553	-18.751	-16.553	1.45537
FBgn0037251	FBgn0037251	CG9804	0.68203	-8.1314	-16.552	-18.761	-16.552	1.15601
FBgn0032517	FBgn0032517	CG7099	-12.477	-6.3316	-18.248	-16.55	-16.55	0.694799
FBgn0037566	FBgn0037566	mRpL1	-5.5772	-7.0402	-16.55	-17.586	-16.55	1.5683
FBgn0037470	FBgn0037470	Tailor	-5.2349	-5.3874	-16.549	-17.071	-16.549	1.69421
FBgn0020496	FBgn0020496	CtBP	-18.861	-6.6275	-20.1	-16.542	-16.542	1.6086
FBgn0022288	FBgn0022288	l(2)09851	-14.375	6.3244	-18.233	-16.541	-16.541	2.30465
FBgn0003517	FBgn0003517	sta	-17.153	-3.668	-16.95	-16.534	-16.534	3.66509
FBgn0004915	FBgn0004915	TfIIB	-13.135	-9.6325	-17.062	-16.531	-16.531	1.78419
FBgn0030556	FBgn0030556	mRNA-cap	-4.3422	-5.4485	-16.523	-16.944	-16.523	1.85471
FBgn0031456	FBgn0031456	Trn-SR	-0.54413	-5.2404	-16.509	-17.227	-16.509	1.15383
FBgn0022936	FBgn0022936	CycH	-8.0442	-3.3479	-17.573	-16.5	-16.5	1.51876
FBgn0029529	FBgn0029529	CG13365	-7.5576	-7.7912	-17.976	-16.494	-16.494	1.22717
FBgn0027564	FBgn0027564	CG3149	-1.7925	-7.8324	-19.934	-16.47	-16.47	1.18582
FBgn0264694	FBgn0264694	mgr	-3.3605	-3.3555	-16.447	-16.783	-16.447	1.95909
FBgn0034401	FBgn0034401	MetRS	-6.2969	-12.795	-17.856	-16.444	-16.444	1.64203
FBgn0002774	FBgn0002774	mle	-2.5073	-3.4615	-18.334	-16.44	-16.44	1.44689
FBgn0003205	FBgn0003205	Ras85D	-4.0068	-11.805	-17.48	-16.435	-16.435	2.06296
FBgn0030786	FBgn0030786	mRpL22	-0.16484	-1.7258	-16.712	-16.428	-16.428	1.74431
FBgn0259214	FBgn0259214	PMCA	-6.7021	-12.554	-17.887	-16.414	-16.414	1.81085
FBgn0031771	FBgn0031771	ND-51	2.2525	-8.7965	-18.298	-16.41	-16.41	1.97288
FBgn0034572	FBgn0034572	CG9346	-0.15859	-9.0379	-16.403	-17.922	-16.403	1.15576
FBgn0029868	FBgn0029868	ND-B16.6	-15.032	-15.121	-17.751	-16.402	-16.402	1.91046
FBgn0033060	FBgn0033060	CG7849	-10.99	-5.6029	-16.385	-18.845	-16.385	0.961772
FBgn0015000	FBgn0015000	betaggt-I	-3.9985	-15.115	-18.246	-16.373	-16.373	1.588
FBgn0027083	FBgn0027083	Aats-met-m	-0.74555	0.48989	-16.37	-19.196	-16.37	0.871797
FBgn0031281	FBgn0031281	Saf6	-7.2292	-1.6702	-19.184	-16.365	-16.365	0.776928
FBgn0035150	FBgn0035150	Rev1	-4.6895	6.6342	-16.358	-17.173	-16.358	1.64469
FBgn0037815	FBgn0037815	Rrp46	-3.1665	-8.3151	-20.021	-16.352	-16.352	1.20096
FBgn0050481	FBgn0050481	mRpL53	1.9213	-4.4515	-17.528	-16.343	-16.343	1.74042
FBgn0037220	FBgn0037220	CG14641	-8.4594	-5.6924	-18.358	-16.339	-16.339	1.93025
FBgn0032154	FBgn0032154	mtDNA-helicase	0.2066	-1.6847	-18.343	-16.327	-16.327	1.13128
FBgn0030718	FBgn0030718	ND-20	-4.2557	-3.5051	-20.97	-16.309	-16.309	1.9118
FBgn0039757	FBgn0039757	RpS7	-2.9765	4.9433	-16.301	-16.599	-16.301	3.58837
FBgn0030692	FBgn0030692	mRpS30	-1.8332	-6.8305	-16.295	-18.616	-16.295	1.88523
FBgn0033900	FBgn0033900	CG8257	-8.1127	-8.099	-18.145	-16.289	-16.289	0.886121
FBgn0032450	FBgn0032450	CG5776	-2.3115	-6.4151	-17.406	-16.285	-16.285	1.01264
FBgn0036136	FBgn0036136	Ufd1-like	-0.98832	-5.5305	-17.163	-16.278	-16.278	1.5226
FBgn0261789	FBgn0261789	SmD2	-5.0069	-13.73	-17.195	-16.275	-16.275	2.36737
FBgn0261790	FBgn0261790	SmE	-8.6622	-5.567	-18.604	-16.274	-16.274	1.81961
FBgn0266582	FBgn0266582	ND-30	-2.6488	-17.216	-17.599	-16.264	-16.264	1.89215
FBgn0003559	FBgn0003559	su(f)	-26.823	-8.974	-17.043	-16.248	-16.248	1.56909
FBgn0002622	FBgn0002622	RpS3	1.0395	-1.7923	-16.238	-17.353	-16.238	3.80902
FBgn0000543	FBgn0000543	ecd	-2.3547	-9.33	-16.424	-16.233	-16.233	1.60478
FBgn0283451	FBgn0283451	br	-8.6187	7.615	-17.097	-16.213	-16.213	1.25551
FBgn0010382	FBgn0010382	CycE	-11.507	-1.1158	-16.201	-17.102	-16.201	1.21995
FBgn0032222	FBgn0032222	CG5037	0.26821	-2.0833	-16.617	-16.176	-16.176	1.44362
FBgn0036173	FBgn0036173	CG7394	-4.1063	-11.872	-18.578	-16.175	-16.175	1.75228
FBgn0035402	FBgn0035402	Usp5	-3.5486	-12.402	-16.784	-16.171	-16.171	1.5557
FBgn0032248	FBgn0032248	Bug22	-10.912	-5.4171	-17.043	-16.168	-16.168	1.36638
FBgn0028685	FBgn0028685	Rpt4	-1.0667	-0.95204	-19.243	-16.167	-16.167	2.19276
FBgn0011763	FBgn0011763	Dp	-9.5378	-2.6232	-17.725	-16.165	-16.165	1.86293
FBgn0035357	FBgn0035357	MEP-1	-5.1374	-2.2585	-16.162	-16.334	-16.162	1.79519
FBgn0031231	FBgn0031231	mRpL10	-2.7882	-10.545	-19.334	-16.162	-16.162	1.80099
FBgn0029798	FBgn0029798	CG4078	-7.2208	-11.293	-18.465	-16.154	-16.154	1.05868
FBgn0034735	FBgn0034735	CG4610	-1.9633	-8.6759	-17.34	-16.144	-16.144	1.32858
FBgn0266186	FBgn0266186	Vamp7	0.8862	-10.386	-16.489	-16.135	-16.135	2.23047
FBgn0036099	FBgn0036099	CG11811	1.6328	0.19033	-17.471	-16.134	-16.134	1.59682
FBgn0021796	FBgn0021796	Tor	-4.0638	-3.2745	-16.122	-16.578	-16.122	1.25325
FBgn0038893	FBgn0038893	CG6353	-21.484	-8.7039	-17.515	-16.121	-16.121	1.61769
FBgn0033342	FBgn0284436	CG8258	-2.8009	-5.0415	-16.95	-16.107	-16.107	2.31009
FBgn0002044	FBgn0002044	swm	-1.4152	-12.112	-19.49	-16.105	-16.105	1.53623
FBgn0025366	FBgn0025366	Ip259	-4.3109	-7.0889	-19.231	-16.075	-16.075	2.58091
FBgn0087035	FBgn0087035	AGO2	-18.557	-7.8594	-17.32	-16.067	-16.067	2.39381
FBgn0262801	FBgn0262801	twr	-5.9374	-10.498	-16.066	-17.974	-16.066	1.69906
FBgn0032986	FBgn0032986	CG3262	-3.9104	-4.9437	-16.063	-17.659	-16.063	2.16877
FBgn0036038	FBgn0036038	defl	-8.1495	-3.7056	-16.059	-16.554	-16.059	1.05219
FBgn0019957	FBgn0019957	ND-42	-1.0391	-3.8032	-17.313	-16.054	-16.054	1.78255
FBgn0036886	FBgn0036886	CG9300	1.2651	-12.679	-18.753	-16.043	-16.043	1.03607
FBgn0034186	FBgn0034186	CG8950	-0.69369	0.29353	-17.338	-16.032	-16.032	1.11902
FBgn0086472	FBgn0086472	RpS25	-11.129	-12.988	-16.031	-16.059	-16.031	3.52166
FBgn0027873	FBgn0027873	Cpsf100	-3.417	-9.2533	-16.027	-17.107	-16.027	1.24561
FBgn0035243	FBgn0035243	CG13926	-4.6349	-7.1229	-21.109	-16.025	-16.025	1.68715
FBgn0266666	FBgn0266666	Sem1	-4.8227	-7.5441	-17.69	-16.012	-16.012	1.93957
FBgn0030217	FBgn0030217	CG2124	-3.2765	-8.5723	-19.545	-16.002	-16.002	0.647755
FBgn0036696	FBgn0036696	CG14057	-8.8282	-4.8736	-21.573	-16	-16	1.57101
FBgn0030683	FBgn0030683	CG8239	-6.2258	2.4694	-17.934	-15.999	-15.999	0.96852
FBgn0014455	FBgn0014455	Ahcy13	-6.4005	-10.829	-16.331	-15.998	-15.998	1.95531
FBgn0011762	FBgn0011762	DNApol-alpha50	1.171	1.937	-15.997	-16.438	-15.997	1.00947
FBgn0038344	FBgn0038344	CG5205	1.1567	-0.22881	-17.248	-15.994	-15.994	1.16991
FBgn0036036	FBgn0036036	CG14174	-0.17628	-7.965	-15.97	-20.391	-15.97	0.75915
FBgn0015949	FBgn0015949	hrg	-12.701	-2.046	-16.963	-15.95	-15.95	1.93383
FBgn0035203	FBgn0035203	CG9149	-0.20098	-3.1335	-18.955	-15.944	-15.944	1.54841
FBgn0036815	FBgn0036815	HipHop	-8.2916	-11.745	-15.941	-16.965	-15.941	1.7808
FBgn0032482	FBgn0032482	Pect	-16.001	-1.9611	-16.256	-15.931	-15.931	2.14737
FBgn0032600	FBgn0032600	BuGZ	-3.2276	-6.7109	-16.883	-15.929	-15.929	1.64035
FBgn0032394	FBgn0032394	CG6746	0.08344	-0.17157	-17.292	-15.925	-15.925	1.6703
FBgn0038183	FBgn0038183	CG9286	0.23028	-9.4164	-15.923	-16.272	-15.923	1.25568
FBgn0086656	FBgn0086656	shrb	-3.0727	2.9933	-18.462	-15.922	-15.922	2.5477
FBgn0001086	FBgn0001086	fzy	-10.586	-5.9193	-16.935	-15.904	-15.904	1.85009
FBgn0033235	FBgn0033235	CG8728	0.44603	-0.17177	-19.513	-15.879	-15.879	1.8384
FBgn0243511	FBgn0243511	psidin	-0.41408	-13.525	-18.255	-15.875	-15.875	1.37268
FBgn0266916	FBgn0266916	Cenp-C	-7.4274	-8.3564	-16.558	-15.872	-15.872	1.14644
FBgn0031050	FBgn0031050	Arp10	2.8502	-12.751	-17.077	-15.865	-15.865	1.38311
FBgn0030289	FBgn0030289	GCS1	-0.27173	-9.3894	-17.276	-15.85	-15.85	1.37285
FBgn0028970	FBgn0028970	betaggt-II	0.90623	-7.8709	-16.005	-15.82	-15.82	1.32968
FBgn0263755	FBgn0263755	Su(var)3-9	-7.9672	-8.8204	-17.597	-15.819	-15.819	1.00043
FBgn0033055	FBgn0033055	Tbce	-0.18489	-4.0499	-16.833	-15.812	-15.812	1.90832
FBgn0015754	FBgn0015754	Lis-1	-4.6272	-8.971	-15.808	-17.151	-15.808	1.68626
FBgn0036462	FBgn0036462	mRpL39	-7.4188	-6.819	-15.932	-15.807	-15.807	1.50437
FBgn0033653	FBgn0033653	CG13192	-1.4206	-4.9489	-18.217	-15.801	-15.801	1.32102
FBgn0034029	FBgn0034029	eIF2B-gamma	-0.34937	-2.3387	-18.088	-15.791	-15.791	1.31225
FBgn0267385	FBgn0267385	PyK	-7.5836	-8.8235	-15.789	-15.846	-15.789	2.57172
FBgn0033661	FBgn0033661	CG13185	-3.1242	-8.0994	-15.788	-16.667	-15.788	1.04691
FBgn0037647	FBgn0037647	RagA-B	-1.8935	7.457	-18.5	-15.788	-15.788	1.33175
FBgn0026679	FBgn0026679	IntS4	-5.4158	-13.846	-16.023	-15.783	-15.783	1.19655
FBgn0010488	FBgn0010488	NAT1	-4.8192	1.025	-16.632	-15.778	-15.778	2.22951
FBgn0029800	FBgn0029800	lin-52	-5.0828	-9.4509	-15.774	-17.126	-15.774	1.12321
FBgn0263120	FBgn0263120	Acsl	-5.4869	-6.5225	-17.236	-15.763	-15.763	1.50529
FBgn0032223	FBgn0032223	GATAd	-12.474	-14.31	-18.145	-15.761	-15.761	1.26802
FBgn0035032	FBgn0035032	ATPsynF	-7.7775	-2.5649	-18.219	-15.759	-15.759	2.26938
FBgn0010198	FBgn0010198	RpS15Aa	-9.8712	-10.685	-16.472	-15.752	-15.752	3.20943
FBgn0086446	FBgn0086446	DCTN6-p27	-6.3188	-13.957	-16.073	-15.746	-15.746	1.60534
FBgn0028689	FBgn0028689	Rpn6	-1.0293	3.3052	-16.437	-15.745	-15.745	1.95507
FBgn0034564	FBgn0034564	CG9344	-2.96	2.1059	-19.329	-15.743	-15.743	2.20061
FBgn0030136	FBgn0030136	RpS28b	-5.8193	-3.4374	-17.54	-15.741	-15.741	3.36349
FBgn0030096	FBgn0030096	Zpr1	-8.184	-6.5563	-16.097	-15.713	-15.713	1.30221
FBgn0035244	FBgn0035244	ABCB7	-0.42104	7.5278	-17.471	-15.71	-15.71	1.611
FBgn0037540	FBgn0037540	Pbp95	-2.9311	-5.3385	-15.698	-17.848	-15.698	0.60664
FBgn0259722	FBgn0259722	CG42376	-7.1563	0.85011	-16.454	-15.696	-15.696	0.261683
FBgn0003396	FBgn0003396	shn	-4.4228	-3.9072	-15.908	-15.696	-15.696	1.17804
FBgn0034938	FBgn0034938	CG3803	-2.0412	-7.8218	-16.726	-15.685	-15.685	1.49706
FBgn0032884	FBgn0032884	Pomp	-3.6676	-8.5503	-19.233	-15.685	-15.685	1.97002
FBgn0259876	FBgn0259876	Cap-G	-4.3511	-12.395	-20.141	-15.674	-15.674	1.61506
FBgn0051450	FBgn0051450	mRpS18A	-2.0055	1.5275	-15.761	-15.674	-15.674	1.47532
FBgn0034243	FBgn0034243	Ns2	-8.2049	-2.3443	-15.711	-15.674	-15.674	1.63589
FBgn0040890	FBgn0040890	ksh	-5.1164	-12.356	-15.665	-16.861	-15.665	1.55081
FBgn0037874	FBgn0037874	Tctp	-2.7303	-5.5508	-18.287	-15.655	-15.655	3.06462
FBgn0033208	FBgn0033208	mRpL52	-7.1924	-9.4094	-15.652	-16.58	-15.652	2.21674
FBgn0023169	FBgn0023169	AMPKalpha	1.0232	4.195	-16.963	-15.65	-15.65	1.66271
FBgn0029941	FBgn0029941	CG1677	-6.5273	-8.9928	-15.65	-16.632	-15.65	1.87425
FBgn0014020	FBgn0014020	Rho1	-29.944	-11.773	-18.903	-15.65	-15.65	2.93562
FBgn0015296	FBgn0015296	Shc	-11.132	-3.9714	-17.219	-15.627	-15.627	1.80478
FBgn0035046	FBgn0035046	ND-19	-1.2004	-2.9192	-19.213	-15.622	-15.622	1.68373
FBgn0010803	FBgn0010803	Aats-trp	-2.6933	0.555	-15.62	-16.859	-15.62	1.93318
FBgn0016687	FBgn0016687	Nurf-38	-5.9649	-11.954	-16.893	-15.619	-15.619	2.31723
FBgn0029629	FBgn0029629	eIF3ga	-17.434	-6.3947	-15.617	-16.239	-15.617	2.61459
FBgn0004106	FBgn0004106	Cdk1	-12.776	-6.4356	-17.415	-15.589	-15.589	1.744
FBgn0266083	FBgn0266083	ocm	-2.0219	-8.914	-16.918	-15.583	-15.583	0.845718
FBgn0023216	FBgn0023216	Parg	-3.8998	-2.8101	-15.741	-15.582	-15.582	1.33896
FBgn0004574	FBgn0004574	Rop	-2.0481	-6.2629	-18.97	-15.581	-15.581	2.32721
FBgn0026252	FBgn0026252	msk	-6.4024	-7.5972	-16.187	-15.58	-15.58	2.46596
FBgn0027889	FBgn0027889	ball	-1.4154	1.6615	-16.316	-15.568	-15.568	1.89763
FBgn0263832	FBgn0263832	Rcd5	-1.6255	0.87491	-15.568	-16.321	-15.568	1.46255
FBgn0037051	FBgn0037051	CG10565	-6.754	-2.8282	-21.213	-15.562	-15.562	2.17692
FBgn0283525	FBgn0283525	l(2)10685	-1.9247	-3.9069	-17.266	-15.562	-15.562	1.36076
FBgn0033179	FBgn0033179	p47	-4.8188	-6.1259	-16.014	-15.554	-15.554	1.99388
FBgn0031390	FBgn0031390	tho2	0.40986	2.027	-19.443	-15.549	-15.549	1.6481
FBgn0035026	FBgn0035026	Fcp1	-0.38444	-12.408	-15.546	-15.807	-15.546	1.32412
FBgn0037478	FBgn0037478	CG2656	-4.3956	1.3253	-15.543	-15.627	-15.543	1.55991
FBgn0266917	FBgn0266917	CG16941	-6.0798	-10.218	-19.774	-15.532	-15.532	1.47727
FBgn0039559	FBgn0039559	Mes-4	0.16001	-8.9335	-15.911	-15.524	-15.524	1.56313
FBgn0035831	FBgn0035831	CG8038	-4.3992	-4.5918	-15.523	-15.536	-15.523	1.31956
FBgn0011217	FBgn0011217	eff	-8.7767	-3.1532	-16.184	-15.501	-15.501	2.56069
FBgn0267378	FBgn0267378	sau	-25.298	-4.9227	-16.287	-15.497	-15.497	1.90854
FBgn0034299	FBgn0034299	CG5757	-18.102	-7.658	-16.471	-15.481	-15.481	1.71533
FBgn0037686	FBgn0037686	RpL34b	-6.2867	-4.1779	-18.773	-15.477	-15.477	3.21529
FBgn0028473	FBgn0028473	Non1	-2.0228	-5.5493	-15.475	-17.366	-15.475	2.77695
FBgn0261241	FBgn0285911	Vps16A	-5.7104	-1.2534	-15.687	-15.467	-15.467	1.52114
FBgn0030481	FBgn0030481	CG1662	0.37537	-3.1703	-15.623	-15.459	-15.459	1.65847
FBgn0032290	FBgn0032290	CG6443	-0.96775	-6.3337	-17.658	-15.451	-15.451	1.24261
FBgn0038145	FBgn0038145	Droj2	-11.479	-3.0028	-16.335	-15.42	-15.42	2.32146
FBgn0261791	FBgn0261791	SNRPG	-7.1711	-2.134	-16.442	-15.42	-15.42	2.09346
FBgn0029885	FBgn0029885	CG3224	-3.6946	2.3469	-15.419	-16.101	-15.419	1.73014
FBgn0034598	FBgn0034598	CG4266	-1.106	-5.4088	-16.896	-15.419	-15.419	1.54552
FBgn0033379	FBgn0033379	Mys45A	-3.612	-7.2483	-18.34	-15.418	-15.418	2.13534
FBgn0051133	FBgn0051133	Slimp	-0.82252	-11.228	-15.363	-16.069	-15.363	0.725606
FBgn0037330	FBgn0037330	mRpL44	1.1415	-13.439	-16.391	-15.36	-15.36	1.71789
FBgn0027079	FBgn0027079	Aats-val	-1.6291	-2.2443	-15.684	-15.354	-15.354	1.78696
FBgn0025336	FBgn0025336	CG4882	-4.2838	2.2898	-16.444	-15.352	-15.352	1.39949
FBgn0032833	FBgn0032833	COX4	-3.7875	1.642	-16.324	-15.349	-15.349	2.7425
FBgn0010438	FBgn0010438	mtSSB	-10.7	-6.4464	-15.409	-15.345	-15.345	2.11106
FBgn0028962	FBgn0028962	Aats-ala-m	-3.1901	-14.655	-15.325	-16.331	-15.325	1.02779
FBgn0016120	FBgn0016120	ATPsynD	-12.462	-2.4192	-15.324	-15.989	-15.324	2.53307
FBgn0003257	FBgn0003257	r-l	2.3144	-0.73418	-18.377	-15.324	-15.324	1.55398
FBgn0050020	FBgn0050020	CG30020	-0.71775	-8.2456	-15.322	-16.18	-15.322	1.49551
FBgn0040477	FBgn0040477	cid	-0.58915	1.1397	-15.316	-16.489	-15.316	1.24786
FBgn0037778	FBgn0037778	mtTFB2	0.025781	-2.9943	-16.359	-15.314	-15.314	1.17317
FBgn0021856	FBgn0021856	l(2)k14505	-0.93276	-11.697	-17.154	-15.306	-15.306	1.73456
FBgn0002566	FBgn0002566	lt	-2.9541	-0.33989	-17.799	-15.305	-15.305	1.55375
FBgn0033526	FBgn0033526	Caf1-105	-1.3678	-3.2913	-15.3	-17.217	-15.3	1.31386
FBgn0031052	FBgn0031052	CG14215	-8.4039	-4.5633	-15.296	-15.776	-15.296	1.18115
FBgn0010292	FBgn0010292	bys	-6.7553	-8.5048	-16.209	-15.293	-15.293	1.49488
FBgn0014877	FBgn0014877	Roe1	-0.36265	2.5022	-15.284	-16.363	-15.284	1.95445
FBgn0263042	FBgn0263042	CG43337	-8.1179	-5.7689	-15.274	-16.877	-15.274	0.954725
FBgn0025373	FBgn0025373	Fpps	-3.7173	-2.4361	-15.641	-15.263	-15.263	1.69403
FBgn0038593	FBgn0038593	Vps39	-5.2059	14.535	-15.245	-15.348	-15.245	1.15377
FBgn0032818	FBgn0032818	CG10628	-8.8599	-1.7933	-16.415	-15.234	-15.234	1.35015
FBgn0038989	FBgn0038989	CG6937	-3.8316	-11.993	-16.178	-15.232	-15.232	2.03968
FBgn0017572	FBgn0017572	Mo25	0.49177	-8.132	-16.666	-15.205	-15.205	1.88979
FBgn0023458	FBgn0023458	Rbcn-3A	-2.1039	-6.1748	-18.107	-15.202	-15.202	1.48045
FBgn0052174	FBgn0052174	CG32174	-2.2969	-0.5378	-16.999	-15.188	-15.188	0.780339
FBgn0037710	FBgn0037710	CG9393	-4.4693	-7.0518	-15.175	-15.792	-15.175	1.55968
FBgn0036277	FBgn0036277	CG10418	1.2225	-5.4425	-15.171	-17.289	-15.171	1.76705
FBgn0086445	FBgn0086445	l(2)37Cd	-4.0751	5.0572	-16.633	-15.165	-15.165	1.05474
FBgn0026702	FBgn0026702	l(1)G0045	-5.9191	-8.6973	-18.044	-15.164	-15.164	0.893916
FBgn0261381	FBgn0261381	mtTFB1	-4.1214	-3.9533	-16.104	-15.162	-15.162	1.60786
FBgn0036124	FBgn0036124	CG7839	0.28292	-0.82962	-17.47	-15.157	-15.157	1.55708
FBgn0039622	FBgn0039622	eIF4E-6	-5.7591	-4.9248	-16.147	-15.157	-15.157	1.58867
FBgn0040389	FBgn0040389	mRpL14	-2.4789	-7.5938	-19.729	-15.157	-15.157	1.96513
FBgn0263855	FBgn0263855	BubR1	-4.7223	-8.8156	-17.924	-15.146	-15.146	1.36192
FBgn0261278	FBgn0261278	grp	-4.1494	7.5243	-15.144	-17.042	-15.144	1.51619
FBgn0039111	FBgn0039111	Plip	1.9242	4.1122	-15.904	-15.142	-15.142	1.28959
FBgn0014868	FBgn0014868	Ost48	-3.1817	-16.32	-15.134	-15.358	-15.134	2.23594
FBgn0032596	FBgn0032596	Prosbeta4	-6.545	-3.112	-15.123	-15.711	-15.123	2.12434
FBgn0004407	FBgn0004407	DNApol-gamma35	1.5497	-8.2498	-17.766	-15.114	-15.114	1.46325
FBgn0015477	FBgn0015477	Rme-8	-0.32372	-7.674	-16.852	-15.114	-15.114	1.27607
FBgn0011207	FBgn0011207	pelo	-15.822	1.529	-18.761	-15.113	-15.113	1.41755
FBgn0027493	FBgn0027493	AdSS	-6.0934	0.43976	-15.1	-18.19	-15.1	2.40982
FBgn0019624	FBgn0019624	COX5A	-2.439	-0.65504	-15.539	-15.096	-15.096	2.77753
FBgn0023143	FBgn0023143	Uba1	-2.2205	-7.7168	-15.278	-15.096	-15.096	2.22748
FBgn0261617	FBgn0261617	nej	-5.631	-13.685	-15.163	-15.089	-15.089	1.25551
FBgn0030687	FBgn0030687	CG17209	0.87197	2.9021	-15.087	-15.274	-15.087	1.07761
FBgn0038666	FBgn0038666	Smu1	-2.0926	-6.7154	-15.865	-15.086	-15.086	1.1081
FBgn0035424	FBgn0035424	CG11505	-5.1995	-11.699	-16.657	-15.085	-15.085	1.30947
FBgn0001994	FBgn0001994	crp	-7.7956	-4.9614	-18.06	-15.084	-15.084	1.71271
FBgn0032925	FBgn0032925	CG9246	-2.8923	-14.744	-16.623	-15.082	-15.082	1.94987
FBgn0034654	FBgn0034654	CG10306	-5.2048	-3.548	-16.475	-15.066	-15.066	2.61297
FBgn0033897	FBgn0033897	Rcd1	-2.3599	-11.423	-17.669	-15.045	-15.045	1.42262
FBgn0039020	FBgn0039020	CG17141	2.5203	2.1261	-15.037	-15.692	-15.037	1.14653
FBgn0015359	FBgn0015359	CG2034	-5.0721	-3.935	-16.068	-15.031	-15.031	1.67924
FBgn0000181	FBgn0000181	bic	-3.1563	-8.1685	-17.176	-15.018	-15.018	2.86587
FBgn0003274	FBgn0003274	RpLP2	-0.97288	-13.665	-15.017	-15.901	-15.017	3.5819
FBgn0030500	FBgn0030500	Ndc80	-2.6659	-2.2657	-15.292	-15.016	-15.016	1.25704
FBgn0032690	FBgn0032690	CG10333	-0.51144	-3.983	-16.572	-15.011	-15.011	1.56799
FBgn0002781	FBgn0002781	mod(mdg4)	-13.414	3.4679	-14.996	-15.959	-14.996	1.89365
FBgn0028700	FBgn0028700	RfC38	-3.9514	-8.2991	-15.698	-14.996	-14.996	1.42007
FBgn0031651	FBgn0031651	mRpL24	1.5296	-5.8665	-14.992	-15.241	-14.992	1.72688
FBgn0028343	FBgn0028343	Ankle2	-10.819	-5.4257	-18.161	-14.976	-14.976	1.44392
FBgn0259982	FBgn0259982	l(2)35Cc	-8.0105	-5.3202	-14.968	-17.322	-14.968	1.0573
FBgn0004908	FBgn0004908	Arl2	-3.2215	-9.792	-17.374	-14.965	-14.965	1.47385
FBgn0029158	FBgn0029158	Las	-8.7382	-4.2975	-18.034	-14.931	-14.931	1.19781
FBgn0031020	FBgn0031020	NAA15-16	-1.5439	-6.2601	-18.303	-14.907	-14.907	1.94272
FBgn0260012	FBgn0260012	pds5	-4.6303	-11.103	-17.437	-14.906	-14.906	1.65956
FBgn0037880	FBgn0037880	CG17726	-4.7383	7.9498	-15.99	-14.905	-14.905	0.95188
FBgn0005683	FBgn0005683	pie	-7.0294	0.86597	-14.902	-16.354	-14.902	1.09453
FBgn0027945	FBgn0027945	ppl	-0.55628	-5.485	-16.775	-14.899	-14.899	1.76074
FBgn0003256	FBgn0003256	rl	-4.8222	-3.2021	-16.832	-14.899	-14.899	1.42485
FBgn0028695	FBgn0028695	Rpn1	-3.6816	-5.6245	-14.892	-15.745	-14.892	2.3632
FBgn0031604	FBgn0031604	Elp3	-7.2714	3.8344	-15.493	-14.891	-14.891	1.48825
FBgn0033879	FBgn0033879	CG6543	-5.964	-5.1173	-16.185	-14.875	-14.875	2.1117
FBgn0024332	FBgn0284442	Mcm3	-1.0383	-9.9813	-15.44	-14.854	-14.854	1.50818
FBgn0036134	FBgn0036134	FoxK	-5.3581	-7.893	-16.489	-14.846	-14.846	1.4644
FBgn0037489	FBgn0037489	CG1234	-4.4301	-8.108	-16.426	-14.841	-14.841	1.39697
FBgn0014026	FBgn0014026	RpL7A	-6.7539	-5.9653	-17.982	-14.833	-14.833	3.43217
FBgn0086356	FBgn0086356	tum	-0.47143	-11.436	-15.116	-14.828	-14.828	2.12887
FBgn0031549	FBgn0031549	Spindly	-1.7101	-9.2414	-17.396	-14.82	-14.82	1.38543
FBgn0027783	FBgn0027783	SMC2	-3.3768	8.1406	-15.737	-14.805	-14.805	1.90638
FBgn0010622	FBgn0010622	DCTN3-p24	-3.9425	-4.2232	-15.405	-14.795	-14.795	1.73295
FBgn0013531	FBgn0013531	MED20	-3.0674	-8.1218	-16.054	-14.794	-14.794	1.43082
FBgn0033754	FBgn0033754	Ak6	-6.3277	-3.0502	-15.872	-14.783	-14.783	1.04592
FBgn0037637	FBgn0037637	IscU	-1.8629	-15.022	-20.512	-14.775	-14.775	2.09871
FBgn0038737	FBgn0038737	CG11447	-1.279	-8.6689	-19.516	-14.771	-14.771	1.09403
FBgn0030974	FBgn0030974	CG7358	-0.00093413	-0.76819	-16.546	-14.75	-14.75	1.39617
FBgn0036918	FBgn0036918	CG7770	-4.6835	-10.719	-15.425	-14.729	-14.729	2.4204
FBgn0038576	FBgn0038576	Arp5	-0.18133	-0.27124	-17.836	-14.724	-14.724	1.31095
FBgn0259824	FBgn0259824	Hip14	-3.8739	-4.4181	-14.724	-16.153	-14.724	1.28921
FBgn0261380	FBgn0261380	mRpL37	-4.3272	-10.308	-16.804	-14.722	-14.722	1.41508
FBgn0038491	FBgn0038491	CG5292	-0.74964	-12.181	-15.8	-14.711	-14.711	1.24974
FBgn0030802	FBgn0030802	DENR	-8.2678	-0.16927	-15.467	-14.701	-14.701	1.65993
FBgn0036892	FBgn0036892	Lon	-3.0383	1.878	-15.724	-14.699	-14.699	1.36932
FBgn0038686	FBgn0038686	CG5555	-1.9922	0.23666	-14.688	-15.031	-14.688	1.32858
FBgn0015790	FBgn0015790	Rab11	-3.7677	-1.459	-14.795	-14.684	-14.684	2.53301
FBgn0001974	FBgn0286027	l(2)35Bd	-1.1987	-2.8384	-14.681	-15.248	-14.681	1.17232
FBgn0037713	FBgn0037713	CG16790	-1.692	-3.0462	-14.664	-14.698	-14.664	0.837315
FBgn0010750	FBgn0010750	atms	-5.1872	2.1491	-14.647	-15.469	-14.647	1.80903
FBgn0042112	FBgn0042112	mRpL36	-2.2239	-4.0018	-15.723	-14.633	-14.633	1.91755
FBgn0042092	FBgn0042092	CG13773	-19.628	-3.4057	-17.862	-14.63	-14.63	1.34637
FBgn0039969	FBgn0039969	Fis1	-15.451	-7.6341	-16.63	-14.627	-14.627	2.41532
FBgn0031779	FBgn0031779	CG9175	-5.6169	-15.849	-14.96	-14.619	-14.619	1.38557
FBgn0013750	FBgn0013750	Arf51F	-17.246	-4.4813	-15.31	-14.617	-14.617	1.8431
FBgn0051453	FBgn0051453	pch2	-5.9445	-3.7673	-14.617	-14.722	-14.617	1.69594
FBgn0031309	FBgn0031309	Tfb4	-6.1746	-6.2504	-14.611	-17.009	-14.611	1.68083
FBgn0035145	FBgn0035145	MED14	-0.4926	-10.265	-14.603	-15.591	-14.603	1.59327
FBgn0022029	FBgn0022029	l(2)k01209	-2.6867	-6.3506	-16.225	-14.6	-14.6	1.47662
FBgn0033994	FBgn0033994	CG7544	-3.355	-8.6566	-15.775	-14.596	-14.596	1.17963
FBgn0029113	FBgn0029113	Uba2	-5.4449	0.85161	-16.845	-14.592	-14.592	2.03563
FBgn0010222	FBgn0010222	Nmdmc	-3.5461	-11.765	-14.587	-15.343	-14.587	1.76289
FBgn0034878	FBgn0034878	pita	-3.1555	-9.0426	-14.578	-15.423	-14.578	1.50472
FBgn0032509	FBgn0032509	CG6523	-6.1407	-1.0188	-15.421	-14.57	-14.57	2.35599
FBgn0261593	FBgn0285947	RpS10b	-6.9008	-4.0643	-17.855	-14.566	-14.566	2.80957
FBgn0011638	FBgn0011638	La	-16.272	-12.359	-17.064	-14.559	-14.559	2.231
FBgn0033378	FBgn0033378	tsu	-8.9991	3.0812	-16.053	-14.559	-14.559	2.36233
FBgn0260456	FBgn0260456	CG4806	-6.771	-14.539	-15.229	-14.555	-14.555	1.7848
FBgn0043799	FBgn0043799	CG31381	-0.84922	-11.751	-18.576	-14.548	-14.548	0.510389
FBgn0053526	FBgn0053526	PNUTS	-4.308	-7.7274	-16.922	-14.536	-14.536	1.6001
FBgn0024921	FBgn0024921	Tnpo	NA	-3.3431	-14.536	-18.713	-14.536	1.35687
FBgn0263606	FBgn0263606	Hsc20	-2.7182	-12.197	-17.112	-14.531	-14.531	1.04179
FBgn0020616	FBgn0020616	SA	NA	-2.5082	-14.528	-18.852	-14.528	1.35687
FBgn0045035	FBgn0045035	tefu	0.35592	-16.712	-20.236	-14.527	-14.527	1.02237
FBgn0261479	FBgn0261479	nero	-4.1533	-10.671	-15.961	-14.515	-14.515	1.59118
FBgn0035148	FBgn0035148	CG3402	-4.2333	-8.6261	-14.5	-14.879	-14.5	1.94346
FBgn0038016	FBgn0038016	MBD-R2	0.90651	-8.6585	-14.497	-14.937	-14.497	1.58271
FBgn0015268	FBgn0015268	Nap1	1.6694	1.0287	-16.35	-14.496	-14.496	2.8444
FBgn0026409	FBgn0026409	Mpcp	-8.0199	0.45615	-14.991	-14.492	-14.492	2.43995
FBgn0026427	FBgn0026427	Su(var)2-HP2	-9.2685	-7.6283	-15.649	-14.49	-14.49	1.22661
FBgn0002183	FBgn0002183	dre4	-2.557	-11.175	-14.488	-14.563	-14.488	2.36109
FBgn0040931	FBgn0040931	CG9034	-8.6694	-7.7634	-17.49	-14.467	-14.467	1.74662
FBgn0035608	FBgn0035608	blanks	-16.659	-3.1535	-15.94	-14.458	-14.458	2.60366
FBgn0283500	FBgn0283500	Sac1	-0.48283	-14.183	-14.458	-17.257	-14.458	1.76852
FBgn0032149	FBgn0032149	CG4036	-10.506	0.62801	-15.084	-14.457	-14.457	1.73097
FBgn0031021	FBgn0031021	ND-18	0.022915	-2.6043	-15.873	-14.454	-14.454	1.75977
FBgn0038467	FBgn0038467	AdSL	-3.4811	-8.7143	-18.166	-14.453	-14.453	1.63509
FBgn0033890	FBgn0033890	Ctf4	-6.0297	-4.7731	-14.441	-15.302	-14.441	1.84646
FBgn0038195	FBgn0038195	CG3061	-4.2069	-3.302	-14.436	-15.061	-14.436	1.6131
FBgn0038590	FBgn0038590	CG12320	-1.4376	1.4084	-14.435	-14.552	-14.435	0.981345
FBgn0038473	FBgn0038473	Ns1	-2.5524	1.6038	-16.285	-14.433	-14.433	1.78493
FBgn0028474	FBgn0028474	CG4119	-8.6944	-0.93786	-16.372	-14.43	-14.43	1.45829
FBgn0037011	FBgn0037011	CG4858	-0.63435	5.7532	-14.531	-14.422	-14.422	1.70143
FBgn0027088	FBgn0027088	Aats-gly	-2.5625	-3.0265	-17.716	-14.391	-14.391	1.88675
FBgn0023529	FBgn0023529	CG2918	-1.0064	-7.6154	-14.387	-15.628	-14.387	2.18505
FBgn0032030	FBgn0032030	Wdr82	-8.4198	-1.2197	-15.88	-14.371	-14.371	1.7582
FBgn0033247	FBgn0033247	Nup44A	-0.15064	-3.8249	-15.683	-14.365	-14.365	1.61443
FBgn0034496	FBgn0287774	CG9143	-4.3381	2.1269	-16.102	-14.364	-14.364	1.64603
FBgn0050499	FBgn0050499	CG30499	-8.0282	-12.617	-18.878	-14.354	-14.354	1.80206
FBgn0010282	FBgn0010282	TfIIFalpha	1.0441	-8.6765	-14.353	-15.325	-14.353	2.06728
FBgn0036959	FBgn0036959	CG6951	-3.9494	-7.2493	-20.819	-14.346	-14.346	0.817381
FBgn0051368	FBgn0051368	CG31368	-7.5783	-10.345	-14.339	-15.209	-14.339	1.01737
FBgn0038597	FBgn0038597	CG8064	-1.8624	-1.875	-14.339	-14.838	-14.339	1.40046
FBgn0260243	FBgn0260243	E(var)3-9	-5.4175	-7.2682	-17.641	-14.337	-14.337	1.27073
FBgn0003701	FBgn0003701	thr	-3.0977	-4.4668	-14.337	-14.639	-14.337	0.980163
FBgn0260789	FBgn0260789	mxc	-8.4225	4.3095	-14.321	-14.804	-14.321	1.19144
FBgn0260857	FBgn0260857	Bet1	2.325	-4.1781	-14.314	-14.9	-14.314	1.70568
FBgn0086706	FBgn0086706	pix	-4.3711	7.5427	-14.46	-14.306	-14.306	2.10172
FBgn0039357	FBgn0039357	CG4743	-2.4394	-12.612	-14.379	-14.279	-14.279	1.07449
FBgn0023083	FBgn0023083	fray	-9.3131	-4.5109	-14.275	-14.284	-14.275	1.5914
FBgn0032404	FBgn0032404	RpL7-like	-2.2699	3.2667	-14.64	-14.27	-14.27	2.55456
FBgn0020513	FBgn0020513	ade5	-0.97855	-2.3473	-15.979	-14.259	-14.259	2.17774
FBgn0022786	FBgn0022786	Hira	-0.043316	0.74223	-15.025	-14.237	-14.237	1.12769
FBgn0263977	FBgn0263977	Tim17b	-9.7901	-9.5123	-14.23	-15.361	-14.23	2.4249
FBgn0013749	FBgn0013749	Arf102F	-16.047	-11.044	-15.68	-14.222	-14.222	2.18991
FBgn0026370	FBgn0286813	SRPK	-0.20219	0.24832	-20.061	-14.215	-14.215	1.61305
FBgn0262601	FBgn0262601	SmB	-2.9892	-0.0079629	-14.67	-14.213	-14.213	2.36737
FBgn0023508	FBgn0023508	Ocrl	-8.5063	-2.9977	-14.206	-15.243	-14.206	1.60865
FBgn0028683	FBgn0028683	spt4	-4.8433	-9.4319	-15.997	-14.202	-14.202	1.4108
FBgn0010220	FBgn0010220	Dbp45A	-8.0418	-7.512	-16.308	-14.201	-14.201	1.43384
FBgn0023542	FBgn0023542	Nmd3	-3.1503	-8.696	-14.201	-14.226	-14.201	1.69026
FBgn0010520	FBgn0010520	Bka	-4.9479	-0.71364	-14.186	-15.841	-14.186	1.74116
FBgn0044324	FBgn0044324	Chro	-2.6082	-11.027	-14.192	-14.174	-14.174	1.52365
FBgn0266284	FBgn0266284	Ns3	-2.9766	-8.419	-17.584	-14.174	-14.174	1.51865
FBgn0000520	FBgn0000520	dwg	-5.1202	2.5789	-14.173	-14.351	-14.173	1.22572
FBgn0011604	FBgn0011604	Iswi	-3.2748	-9.1547	-14.171	-16.927	-14.171	2.14648
FBgn0260859	FBgn0260859	Bet3	-4.4675	-8.8142	-15.533	-14.167	-14.167	1.23664
FBgn0026401	FBgn0026401	Nipped-B	-3.9949	-6.7261	-15.282	-14.162	-14.162	1.55378
FBgn0024371	FBgn0024371	E2f2	-5.1237	-8.9027	-14.886	-14.126	-14.126	1.6355
FBgn0259726	FBgn0259726	CG42380	-5.6733	-10.404	-15.235	-14.119	-14.119	0.998665
FBgn0005585	FBgn0005585	Calr	-5.6478	-3.9051	-15.112	-14.117	-14.117	3.58165
FBgn0033926	FBgn0033926	Arc1	-6.6506	-10.068	-15.737	-14.106	-14.106	2.45558
FBgn0040087	FBgn0040087	p115	-2.3296	-9.2591	-15.488	-14.102	-14.102	1.48317
FBgn0082831	FBgn0082831	pps	-6.0776	-3.9511	-14.299	-14.096	-14.096	1.28259
FBgn0034494	FBgn0034494	CG10444	0.22809	-3.9492	-14.068	-14.08	-14.068	1.86267
FBgn0034351	FBgn0034351	CG5190	-0.87534	-6.0764	-14.879	-14.067	-14.067	1.47765
FBgn0243512	FBgn0243512	puc	-2.2583	-3.4761	-14.067	-17.434	-14.067	1.76754
FBgn0035194	FBgn0035194	Psf1	-5.9514	0.64487	-14.054	-16.283	-14.054	1.4143
FBgn0035838	FBgn0035838	ldbr	-4.614	-0.15014	-17.697	-14.049	-14.049	1.33839
FBgn0027617	FBgn0027617	CG5808	-1.3732	-4.6542	-16.905	-14.035	-14.035	1.33022
FBgn0023510	FBgn0023510	Rbcn-3B	-11.255	-0.89831	-14.032	-16.939	-14.032	1.50373
FBgn0004463	FBgn0004463	RpIII128	-2.2753	-6.8934	-14.833	-14.02	-14.02	1.2675
FBgn0263237	FBgn0263237	Cdk7	-5.737	-9.165	-13.999	-14.747	-13.999	1.27898
FBgn0028342	FBgn0028342	ATPsyndelta	-3.2876	-6.0509	-14.456	-13.99	-13.99	2.42805
FBgn0010786	FBgn0010786	l(3)02640	-6.2792	1.1971	-15.25	-13.985	-13.985	2.08259
FBgn0037555	FBgn0037555	Ada2b	-4.4298	0.53787	-13.969	-14.699	-13.969	1.32051
FBgn0016700	FBgn0285937	Rab1	-16.608	-7.3693	-16.086	-13.969	-13.969	2.50977
FBgn0034792	FBgn0034792	CG3499	-4.2195	1.1429	-13.96	-15.54	-13.96	1.90177
FBgn0035770	FBgn0035770	pst	-8.3247	-6.2107	-14.466	-13.958	-13.958	1.40562
FBgn0267351	FBgn0267351	Topors	-3.2092	-5.046	-15.692	-13.949	-13.949	1.14644
FBgn0037093	FBgn0037093	Cdk12	-6.6373	9.7247	-15.797	-13.945	-13.945	1.5807
FBgn0036534	FBgn0036534	DCP2	-4.2678	-2.0019	-13.938	-14.517	-13.938	1.45167
FBgn0021750	FBgn0021750	Aats-ser	-2.1948	-5.1543	-15.322	-13.93	-13.93	1.23506
FBgn0030719	FBgn0030719	eIF5	-2.7414	-9.869	-18.178	-13.922	-13.922	2.25558
FBgn0015271	FBgn0015271	Orc5	-5.4913	-6.9737	-14.318	-13.915	-13.915	0.999527
FBgn0036774	FBgn0036774	mRpS26	-0.93138	-9.4192	-13.912	-14.217	-13.912	1.66812
FBgn0038585	FBgn0038585	Non3	-5.0694	-7.4002	-14.88	-13.911	-13.911	1.77402
FBgn0035639	FBgn0035639	kri	-0.7427	-3.9253	-13.905	-14.871	-13.905	1.79925
FBgn0039120	FBgn0039120	Nup98-96	-13.832	2.8007	-15.373	-13.897	-13.897	1.52988
FBgn0001297	FBgn0001297	kay	-12.322	-1.9402	-13.884	-13.962	-13.884	2.49728
FBgn0004419	FBgn0004419	me31B	-9.1219	-9.685	-13.916	-13.875	-13.875	2.22463
FBgn0032189	FBgn0032189	Ripalpha	-4.553	2.7236	-14.219	-13.865	-13.865	1.06021
FBgn0038578	FBgn0038578	MED17	-2.2218	-7.1649	-13.861	-16.628	-13.861	1.32817
FBgn0261119	FBgn0261119	Prp19	-5.3431	3.4982	-13.853	-14.476	-13.853	1.90953
FBgn0028688	FBgn0028688	Rpn7	-4.5927	-12.522	-16.839	-13.851	-13.851	2.41656
FBgn0027360	FBgn0027360	Tim10	-5.6551	-3.5133	-15.904	-13.85	-13.85	2.5767
FBgn0028684	FBgn0028684	Rpt5	-0.11908	-4.225	-15.158	-13.845	-13.845	2.07702
FBgn0031639	FBgn0031639	mRpS2	-1.1183	-5.4193	-18.563	-13.84	-13.84	1.63363
FBgn0005654	FBgn0005654	lat	-0.93643	1.3669	-15.948	-13.839	-13.839	0.683909
FBgn0037792	FBgn0037792	TAF1B	-1.489	-7.1767	-13.835	-14.267	-13.835	1.1979
FBgn0030605	FBgn0030605	ND-B18	-5.4212	1.4439	-14.572	-13.832	-13.832	2.07754
FBgn0260960	FBgn0260960	Baldspot	-4.6758	-8.9672	-14.44	-13.818	-13.818	1.75277
FBgn0036487	FBgn0036487	Prp31	1.1	-10.276	-13.877	-13.802	-13.802	1.60994
FBgn0086694	FBgn0086694	Bre1	-9.1437	-6.0866	-13.799	-15.306	-13.799	1.66292
FBgn0030067	FBgn0030067	Rbm13	-6.0665	-5.6521	-14.034	-13.793	-13.793	2.46481
FBgn0010391	FBgn0010391	Gtp-bp	-3.8997	-13.586	-13.783	-14.079	-13.783	1.93812
FBgn0051739	FBgn0051739	CG31739	-3.3242	-4.5552	-14.693	-13.782	-13.782	1.47267
FBgn0028530	FBgn0028530	mTTF	-4.1597	-8.8019	-13.778	-16.572	-13.778	1.0602
FBgn0003660	FBgn0003660	Syb	-2.957	4.8706	-15.641	-13.763	-13.763	2.51671
FBgn0034728	FBgn0034728	rad50	-7.7835	2.5645	-13.741	-14.444	-13.741	1.48621
FBgn0033467	FBgn0033467	CG15863	-7.2127	-8.994	-15.836	-13.732	-13.732	1.02519
FBgn0025335	FBgn0025335	CG4585	-1.8173	-2.1335	-15.676	-13.726	-13.726	1.63513
FBgn0267978	FBgn0267978	ap	-5.5804	-2.5462	-13.744	-13.712	-13.712	1.14644
FBgn0017418	FBgn0017418	ari-1	-4.5558	-12.517	-16.478	-13.709	-13.709	1.40054
FBgn0036973	FBgn0036973	Rbbp5	-7.4547	-8.6226	-14.055	-13.681	-13.681	1.23569
FBgn0032646	FBgn0032646	CG6412	-2.8304	-7.0308	-15.909	-13.679	-13.679	1.62955
FBgn0030081	FBgn0030081	CG7246	-12.007	-15.031	-17.17	-13.678	-13.678	1.11999
FBgn0024556	FBgn0024556	EfTuM	-0.92725	-9.3611	-15.521	-13.658	-13.658	2.13007
FBgn0030504	FBgn0030504	CG2691	-1.6862	-11.772	-13.639	-14.742	-13.639	1.58707
FBgn0021875	FBgn0021875	Zfrp8	-7.4933	-3.7522	-13.681	-13.636	-13.636	1.31185
FBgn0038551	FBgn0038551	CG7357	-1.8273	-3.56	-13.631	-13.663	-13.631	1.60684
FBgn0051005	FBgn0051005	qless	-1.0623	-3.5476	-14.715	-13.617	-13.617	0.867943
FBgn0034177	FBgn0034177	CG6796	-2.7648	2.6472	-15.395	-13.611	-13.611	0.784814
FBgn0261437	FBgn0261437	CSN8	-0.7505	-5.2571	-13.611	-14.124	-13.611	1.92433
FBgn0027497	FBgn0027497	Madm	-2.731	-7.9749	-15.275	-13.61	-13.61	1.67743
FBgn0003942	FBgn0003942	RpS27A	-10.823	-11.449	-15.628	-13.608	-13.608	3.54401
FBgn0051390	FBgn0051390	MED7	0.17668	-9.1244	-16.358	-13.601	-13.601	1.52063
FBgn0031054	FBgn0031054	Ssu72	1.3442	-4.0123	-13.593	-14.189	-13.593	1.5133
FBgn0039116	FBgn0039116	CG10375	1.7796	3.3629	-15.622	-13.57	-13.57	1.6563
FBgn0033766	FBgn0033766	CG8771	-9.966	2.9501	-16.725	-13.55	-13.55	1.21963
FBgn0040666	FBgn0040666	CG12848	3.381	0.30889	-16.276	-13.547	-13.547	1.69267
FBgn0038269	FBgn0038269	Rrp6	-5.9939	-8.3463	-14.343	-13.546	-13.546	1.34256
FBgn0030834	FBgn0030834	CG8675	-2.4895	-1.2791	-13.539	-15.663	-13.539	1.53287
FBgn0025571	FBgn0025571	SF1	2.3811	-1.3752	-13.796	-13.537	-13.537	1.68522
FBgn0038872	FBgn0038872	Nelf-A	-12.334	-6.7401	-15.214	-13.519	-13.519	1.23171
FBgn0037108	FBgn0037108	CG11306	-6.1354	-13.514	-16.318	-13.509	-13.509	1.90189
FBgn0038811	FBgn0038811	CG4159	0.53383	-4.7338	-14.033	-13.502	-13.502	1.51045
FBgn0037834	FBgn0037834	Art1	-2.0171	-9.8494	-14.518	-13.495	-13.495	1.95662
FBgn0086444	FBgn0086444	l(2)37Cb	-3.7029	-5.0971	-13.494	-13.752	-13.494	1.29931
FBgn0021760	FBgn0021760	chb	-4.1038	-1.9568	-13.795	-13.492	-13.492	1.36319
FBgn0037529	FBgn0037529	mRpS9	-4.7407	-15.043	-16.526	-13.485	-13.485	1.83368
FBgn0011672	FBgn0011672	Mvl	-12.893	-6.6581	-15.973	-13.485	-13.485	1.30943
FBgn0086129	FBgn0086129	snama	-5.3801	-14.533	-15.51	-13.469	-13.469	1.55378
FBgn0264816	FBgn0264816	koko	-8.6572	-4.6472	-13.466	-15.167	-13.466	1.17638
FBgn0040007	FBgn0040007	RpL38	-14.101	-0.91657	-13.67	-13.455	-13.455	3.0497
FBgn0020235	FBgn0020235	ATPsyngamma	-3.9569	-6.0842	-13.454	-13.893	-13.454	2.88371
FBgn0053123	FBgn0284253	CG33123	1.889	-6.4749	-13.453	-14.888	-13.453	1.65057
FBgn0001986	FBgn0001986	l(2)35Df	-11.762	-4.8802	-15.676	-13.448	-13.448	1.45797
FBgn0036213	FBgn0036213	RpL10Ab	-5.3021	-3.9402	-14.788	-13.445	-13.445	3.41891
FBgn0260991	FBgn0260991	Incenp	-6.4753	-11.17	-14.794	-13.432	-13.432	1.85451
FBgn0015544	FBgn0015544	spag	1.5233	-5.6072	-13.43	-14.196	-13.43	1.27811
FBgn0032059	FBgn0032059	PrBP	-6.4738	-7.8704	-14.782	-13.425	-13.425	1.48664
FBgn0004107	FBgn0004107	Cdk2	-11.803	-11.155	-14.422	-13.423	-13.423	1.75354
FBgn0037892	FBgn0037892	mRpL40	-6.7329	-13.464	-13.406	-15.249	-13.406	1.53448
FBgn0030478	FBgn0030478	CG1640	-4.5263	-7.1037	-14.646	-13.405	-13.405	1.62662
FBgn0050085	FBgn0050085	Rif1	-3.7209	-4.5941	-13.393	-14.66	-13.393	1.77015
FBgn0001961	FBgn0001961	Arpc1	0.31549	0.97371	-14.076	-13.392	-13.392	2.514
FBgn0051126	FBgn0051126	CG31126	-2.0137	-3.9444	-15.3	-13.392	-13.392	1.56063
FBgn0261065	FBgn0261065	Cpsf73	1.446	-1.4965	-13.354	-14.874	-13.354	1.34228
FBgn0037608	FBgn0037608	mRpL19	1.7741	-13.573	-13.349	-14.828	-13.349	1.85332
FBgn0038808	FBgn0038808	Srp14	-5.7827	0.99419	-13.894	-13.349	-13.349	1.60661
FBgn0037942	FBgn0037942	CG14721	-4.1467	-9.7949	-14.763	-13.337	-13.337	1.22065
FBgn0026430	FBgn0026430	Grip84	-1.6741	3.9216	-15.311	-13.33	-13.33	1.27874
FBgn0033485	FBgn0033485	RpLP0-like	-10.347	-2.7642	-14.617	-13.327	-13.327	2.29771
FBgn0250850	FBgn0250850	rig	0.03347	-15.663	-13.595	-13.323	-13.323	1.44737
FBgn0032475	FBgn0032475	Sfmbt	-1.8346	-10.285	-13.826	-13.317	-13.317	1.34536
FBgn0261403	FBgn0261403	sxc	-1.0769	3.8523	-14.66	-13.307	-13.307	1.65274
FBgn0010280	FBgn0010280	Taf4	-9.8415	-6.7624	-13.29	-14.757	-13.29	1.56928
FBgn0039302	FBgn0039302	Nup358	-8.0592	3.4306	-14.112	-13.276	-13.276	1.72996
FBgn0085212	FBgn0085212	CG34183	-10.247	3.3045	-15.417	-13.269	-13.269	1.00771
FBgn0263603	FBgn0263603	Zn72D	-7.767	-3.4743	-14.346	-13.269	-13.269	1.38039
FBgn0001330	FBgn0001330	kz	-1.8005	-11.792	-13.265	-14.627	-13.265	1.0544
FBgn0259168	FBgn0259168	mnb	-3.5002	-3.9629	-13.364	-13.259	-13.259	1.25836
FBgn0039004	FBgn0039004	Nup133	-0.71021	-0.72053	-13.253	-14.444	-13.253	1.54075
FBgn0261112	FBgn0261112	APP-BP1	-11.721	-11.449	-13.237	-17.389	-13.237	1.1624
FBgn0015031	FBgn0015031	cype	0.22083	-1.9266	-15.539	-13.235	-13.235	2.61167
FBgn0261792	FBgn0261792	snRNP-U1-C	-0.53403	-10.29	-14.927	-13.231	-13.231	1.74044
FBgn0002783	FBgn0002783	mor	0.74284	-3.5466	-13.475	-13.224	-13.224	2.08142
FBgn0031713	FBgn0031713	CG7277	0.31172	-7.7783	-14.259	-13.216	-13.216	1.56073
FBgn0053158	FBgn0053158	CG33158	-2.2351	-0.40911	-14.014	-13.212	-13.212	1.11093
FBgn0011205	FBgn0011205	fbl	-4.7183	0.90103	-14.026	-13.207	-13.207	1.60184
FBgn0015778	FBgn0015778	rin	-3.999	-3.411	-15.943	-13.204	-13.204	2.37288
FBgn0022069	FBgn0022069	Nnp-1	-1.8653	-3.7755	-14.645	-13.194	-13.194	1.58552
FBgn0028690	FBgn0028690	Rpn5	-4.7698	2.2714	-14.948	-13.179	-13.179	2.3931
FBgn0039218	FBgn0039218	Rpb10	1.5288	-7.5435	-13.219	-13.176	-13.176	1.95265
FBgn0033059	FBgn0284246	CG7845	-3.4374	-0.66503	-14.014	-13.168	-13.168	1.73363
FBgn0262716	FBgn0262716	Arp3	-10.57	-4.6056	-16.159	-13.166	-13.166	2.51721
FBgn0053217	FBgn0053217	CG33217	-7.7704	-7.0732	-15.907	-13.159	-13.159	1.017
FBgn0260222	FBgn0260222	CG42496	-5.972	-11.055	-14.587	-13.159	-13.159	1.8602
FBgn0261286	FBgn0261286	Mat89Ba	-1.8423	-5.6444	-17.502	-13.155	-13.155	1.17745
FBgn0002775	FBgn0002775	msl-3	-3.0991	-7.1077	-13.15	-13.27	-13.15	1.15742
FBgn0034919	FBgn0034919	CG5569	-2.66	-3.2298	-16.517	-13.149	-13.149	1.24356
FBgn0052479	FBgn0052479	Usp10	-5.5134	-10.913	-13.991	-13.148	-13.148	1.38522
FBgn0028331	FBgn0028331	l(1)G0289	-10.079	-7.0867	-13.144	-14.855	-13.144	2.63937
FBgn0035025	FBgn0035025	uri	-3.1234	-5.9342	-15.612	-13.144	-13.144	1.18611
FBgn0010356	FBgn0010356	Taf5	-2.3545	0.65415	-13.129	-13.263	-13.129	1.46933
FBgn0031951	FBgn0031951	r2d2	-10.652	-5.6899	-15.479	-13.125	-13.125	1.47287
FBgn0037741	FBgn0037741	CG16908	-0.47846	0.22184	-13.124	-14.291	-13.124	0.767409
FBgn0040228	FBgn0040228	DCTN5-p25	-5.6393	-11.981	-13.218	-13.122	-13.122	1.34521
FBgn0033050	FBgn0033050	Pngl	-4.0358	-11.405	-13.235	-13.122	-13.122	1.72718
FBgn0035142	FBgn0035142	Hipk	2.5703	-8.6047	-14.469	-13.118	-13.118	2.07425
FBgn0261109	FBgn0261109	mrn	-0.59897	-5.65	-13.115	-16.593	-13.115	1.11
FBgn0022764	FBgn0022764	Sin3A	-5.8373	-8.4001	-13.114	-15.506	-13.114	1.59656
FBgn0010612	FBgn0010612	ATPsynG	-15.083	1.8393	-15.94	-13.111	-13.111	2.32469
FBgn0020443	FBgn0020443	Elf	-1.9111	1.0132	-13.484	-13.11	-13.11	2.07048
FBgn0002921	FBgn0002921	Atpalpha	-7.3057	-13.94	-13.1	-15.531	-13.1	2.31622
FBgn0086357	FBgn0086357	Sec61alpha	-7.1429	-1.2341	-15.465	-13.1	-13.1	2.18215
FBgn0267350	FBgn0267350	PI4KIIIalpha	-8.9609	-10.133	-13.792	-13.092	-13.092	1.27898
FBgn0036356	FBgn0036356	CG10222	-7.0623	-5.977	-13.078	-15.39	-13.078	0.980679
FBgn0031606	FBgn0031606	CG15439	-0.078692	-5.8397	-13.948	-13.078	-13.078	1.16502
FBgn0261850	FBgn0261850	Xpd	2.2995	3.9245	-16.283	-13.072	-13.072	1.44731
FBgn0052626	FBgn0052626	AMPdeam	-2.4192	0.85203	-13.066	-13.142	-13.066	1.59885
FBgn0013347	FBgn0013347	TfIIA-S	-12.217	-6.8026	-13.062	-13.22	-13.062	2.33793
FBgn0022023	FBgn0022023	eIF-3p40	-7.9914	-4.4909	-13.05	-13.119	-13.05	2.6042
FBgn0035722	FBgn0035722	CG10075	-2.5548	-2.609	-13.042	-14.586	-13.042	1.50743
FBgn0037293	FBgn0037293	CG12007	3.305	-12.28	-14.288	-13.041	-13.041	1.54229
FBgn0011802	FBgn0011802	Gem3	2.2085	-6.5156	-13.041	-13.783	-13.041	0.779037
FBgn0030034	FBgn0030034	CG10555	-0.49222	-4.6525	-16.329	-13.036	-13.036	1.44318
FBgn0032515	FBgn0032515	loqs	-3.2289	-3.9493	-13.035	-13.482	-13.035	0.850407
FBgn0035149	FBgn0035149	MED30	-3.9227	1.9921	-14.36	-13.034	-13.034	2.05847
FBgn0000319	FBgn0000319	Chc	-8.6672	-6.2797	-13.017	-14.417	-13.017	2.29343
FBgn0029134	FBgn0029134	Prosbeta5	-1.0463	-9.1591	-14.902	-13.015	-13.015	2.49379
FBgn0038925	FBgn0038925	Cchl	-0.6421	-0.024158	-16.799	-13.013	-13.013	1.8302
FBgn0027378	FBgn0027378	MRG15	-11.104	-13.006	-13.009	-13.888	-13.009	1.63982
FBgn0015621	FBgn0015621	Clp	-3.8219	-4.3025	-14.246	-13.004	-13.004	1.46512
FBgn0029785	FBgn0029785	RpL35	-7.4532	-7.4131	-13	-13.433	-13	3.32145
FBgn0003321	FBgn0003321	sbr	-19.13	-15.783	-13	-13.763	-13	1.34585
FBgn0038234	FBgn0038234	mRpL11	-7.5471	0.55725	-14.784	-12.999	-12.999	1.27292
FBgn0044510	FBgn0287187	mRpS5	-5.5598	-7.6713	-15.429	-12.992	-12.992	1.76887
FBgn0022097	FBgn0022097	Vha36-1	-1.33	-8.5307	-16.091	-12.984	-12.984	2.39343
FBgn0024330	FBgn0024330	MED6	-0.93345	-2.8935	-14.266	-12.977	-12.977	1.52275
FBgn0033928	FBgn0033928	Arc2	-2.0158	-2.5189	-13.696	-12.969	-12.969	1.77229
FBgn0261573	FBgn0261573	CoRest	-5.6332	-2.3347	-16.146	-12.965	-12.965	1.30125
FBgn0023514	FBgn0023514	CG14805	-6.8904	-2.7467	-12.963	-14.677	-12.963	1.91224
FBgn0001989	FBgn0001989	ND-B17	-2.2801	2.0998	-14.512	-12.96	-12.96	2.00915
FBgn0029503	FBgn0029503	CHORD	1.0673	-10.039	-12.959	-15.534	-12.959	1.41957
FBgn0036488	FBgn0036488	CG6878	-5.7222	2.6884	-16.519	-12.958	-12.958	1.63105
FBgn0267976	FBgn0267976	Tim23	-5.0712	-2.2292	-14.144	-12.949	-12.949	2.22274
FBgn0032725	FBgn0032725	Nedd8	-0.60732	-2.3956	-13.938	-12.939	-12.939	1.73616
FBgn0013269	FBgn0013269	FK506-bp1	-2.0965	-4.1488	-13.381	-12.917	-12.917	3.0583
FBgn0000053	FBgn0000053	ade3	-4.6965	1.1156	-12.894	-13.063	-12.894	1.49327
FBgn0014127	FBgn0014127	barr	0.51677	3.8009	-13.094	-12.887	-12.887	1.33499
FBgn0016698	FBgn0016698	Ptpa	-1.9005	-5.6819	-13.689	-12.887	-12.887	1.40542
FBgn0029858	FBgn0029858	CG15896	-2.1369	-5.9684	-12.886	-15.174	-12.886	0.920206
FBgn0030407	FBgn0030407	CG2543	-4.1882	-10.091	-12.873	-13.458	-12.873	0.336956
FBgn0050100	FBgn0050100	CG30100	-1.4033	-8.6234	-16.794	-12.869	-12.869	1.29524
FBgn0000662	FBgn0000662	fl(2)d	-1.6612	5.306	-13.05	-12.869	-12.869	1.90419
FBgn0030480	FBgn0030480	Tim9a	-1.2515	-4.041	-15.499	-12.856	-12.856	1.93931
FBgn0022787	FBgn0022787	Hel89B	-3.5388	-9.0774	-12.831	-14.81	-12.831	1.58257
FBgn0052576	FBgn0052576	CG32576	-7.1253	-5.787	-12.824	-16.685	-12.824	1.30257
FBgn0034579	FBgn0034579	mRpL54	-2.6837	-6.1823	-15.122	-12.821	-12.821	1.56314
FBgn0003268	FBgn0003268	rod	-6.9306	9.2127	-12.82	-13.52	-12.82	1.28443
FBgn0266452	FBgn0266452	CTPsyn	-6.2835	0.44324	-12.814	-14.352	-12.814	1.32243
FBgn0026479	FBgn0026479	Drp1	-5.2907	-8.1174	-12.811	-12.938	-12.811	1.71355
FBgn0015615	FBgn0015615	SMC3	-3.9563	0.20801	-13.583	-12.804	-12.804	1.54815
FBgn0011361	FBgn0011361	ND-ACP	-5.9274	-9.992	-13.974	-12.796	-12.796	2.35307
FBgn0038387	FBgn0038387	blp	-0.57443	-9.4004	-12.792	-17.214	-12.792	1.33814
FBgn0036990	FBgn0036990	mRpL15	-9.0759	-8.8806	-13.66	-12.787	-12.787	1.31288
FBgn0039254	FBgn0039254	Nmnat	-7.896	-8.4196	-16.319	-12.784	-12.784	1.05792
FBgn0034975	FBgn0034975	enok	-1.963	-5.1216	-14.419	-12.779	-12.779	1.19412
FBgn0033669	FBgn0033669	PI31	-6.293	18.717	-12.775	-14.166	-12.775	2.11346
FBgn0010416	FBgn0010416	TH1	-2.8087	6.8961	-13.018	-12.773	-12.773	1.72575
FBgn0039654	FBgn0039654	Brd8	-2.6183	-6.001	-15.335	-12.763	-12.763	1.53928
FBgn0011771	FBgn0011771	Hem	-0.34577	-8.3911	-12.76	-12.804	-12.76	1.48689
FBgn0032679	FBgn0284256	bsf	-2.4188	-10.181	-13.856	-12.755	-12.755	1.65147
FBgn0001612	FBgn0001612	Grip91	-8.087	-4.0784	-12.738	-12.94	-12.738	1.03998
FBgn0015402	FBgn0015402	ksr	-5.3152	5.0537	-12.738	-14.601	-12.738	1.06861
FBgn0261797	FBgn0261797	Dhc64C	-0.60826	4.2625	-13.406	-12.737	-12.737	1.17638
FBgn0034537	FBgn0034537	DMAP1	-2.5958	2.7053	-12.736	-12.818	-12.736	1.62241
FBgn0037610	FBgn0037610	CG8043	-4.3572	-15.204	-15.031	-12.734	-12.734	1.17975
FBgn0262116	FBgn0262116	RNASEK	-9.299	-6.0563	-12.731	-13.208	-12.731	1.69028
FBgn0020305	FBgn0020305	dbe	-2.3101	-2.7937	-12.729	-15.165	-12.729	1.64728
FBgn0027567	FBgn0027567	CG8108	-4.5835	-8.0653	-15.516	-12.707	-12.707	2.5136
FBgn0033902	FBgn0033902	Tango7	-0.056699	9.5585	-12.707	-16.952	-12.707	2.42473
FBgn0001491	FBgn0001491	l(1)10Bb	-5.3501	2.6042	-16.092	-12.695	-12.695	1.84714
FBgn0017578	FBgn0017578	Max	-1.4444	4.548	-13.985	-12.684	-12.684	1.72115
FBgn0003514	FBgn0003514	sqh	-3.7525	-3.7084	-12.682	-13.229	-12.682	3.03203
FBgn0261618	FBgn0261618	larp	-0.61477	-5.8432	-12.681	-13.7	-12.681	1.92947
FBgn0030787	FBgn0030787	CG9609	-5.4584	-2.8844	-13.966	-12.675	-12.675	0.972969
FBgn0036804	FBgn0036804	Sgf11	-10.19	3.5099	-12.666	-15.504	-12.666	1.91142
FBgn0030241	FBgn0030241	feo	-4.5811	-6.0679	-12.65	-14.411	-12.65	1.85633
FBgn0259139	FBgn0259139	glo	1.2888	-7.3102	-15.4	-12.64	-12.64	2.03323
FBgn0036258	FBgn0036258	CG5642	-2.164	-3.7024	-12.632	-15.097	-12.632	2.1585
FBgn0014411	FBgn0014411	Vps26	-3.0291	-4.2305	-14.747	-12.632	-12.632	1.73878
FBgn0085208	FBgn0085208	CG34179	-2.4608	-8.1956	-14.047	-12.628	-12.628	1.07574
FBgn0035890	FBgn0035890	CG13667	-4.1448	-3.5942	-13.797	-12.627	-12.627	0.972792
FBgn0052099	FBgn0052099	CG32099	-1.5554	-13.903	-12.62	-13.3	-12.62	0.90489
FBgn0034576	FBgn0034576	ND-B14.7	-1.5516	-0.18617	-15.006	-12.62	-12.62	2.00404
FBgn0034232	FBgn0034232	CG4866	-3.3157	-2.5572	-12.604	-16.895	-12.604	1.3802
FBgn0032033	FBgn0032033	CG13392	-2.6823	-7.8813	-12.896	-12.598	-12.598	0.927798
FBgn0003963	FBgn0003963	ush	-4.6253	-3.5517	-14.452	-12.596	-12.596	1.76874
FBgn0038224	FBgn0038224	ATPsynE	-8.3247	-3.3817	-12.578	-13.344	-12.578	1.9333
FBgn0004556	FBgn0004556	Dbp73D	0.71606	-3.2722	-12.73	-12.577	-12.577	1.45275
FBgn0027786	FBgn0027786	Mtch	-15.214	-11.023	-12.573	-13.352	-12.573	1.68589
FBgn0024352	FBgn0024352	Stip1	NA	2.8605	-12.607	-12.573	-12.573	1.35687
FBgn0035323	FBgn0035323	CG13807	-5.6491	0.47574	-12.558	-12.771	-12.558	2.24654
FBgn0010770	FBgn0010770	ppan	-8.8855	1.9246	-12.558	-13.547	-12.558	1.96678
FBgn0036569	FBgn0036569	CG5414	-8.8523	-2.4002	-18.12	-12.548	-12.548	0.643911
FBgn0267975	FBgn0267975	vib	-5.6257	-3.943	-14.864	-12.546	-12.546	1.53161
FBgn0261068	FBgn0261068	LSm7	-6.2963	-11.678	-12.545	-16.055	-12.545	1.75939
FBgn0000617	FBgn0000617	e(y)1	-4.4311	-6.3362	-13.99	-12.53	-12.53	1.67598
FBgn0259199	FBgn0259199	Snup	-8.7144	-9.6992	-14.81	-12.523	-12.523	0.530081
FBgn0085346	FBgn0085346	CG34317	-2.7401	-10.093	-14.109	-12.51	-12.51	-1.97839
FBgn0031361	FBgn0031361	CG17652	-2.0757	1.9739	-12.508	-15.179	-12.508	1.35895
FBgn0040227	FBgn0040227	eIF-3p66	0.28147	0.92903	-16.42	-12.496	-12.496	2.23545
FBgn0003275	FBgn0003275	RpII18	1.257	-11.23	-15.544	-12.491	-12.491	2.75075
FBgn0033740	FBgn0033740	dgt5	-7.2414	-7.8381	-12.836	-12.475	-12.475	1.33809
FBgn0033816	FBgn0033816	CG4679	-4.4488	-9.3727	-12.585	-12.474	-12.474	1.6799
FBgn0010812	FBgn0010812	unc-45	-8.5085	3.3019	-14.34	-12.443	-12.443	1.4995
FBgn0022724	FBgn0022724	Taf8	-8.3386	3.2295	-13.432	-12.44	-12.44	0.976858
FBgn0085229	FBgn0085229	CG34200	-1.5659	-8.3864	-14.228	-12.433	-12.433	2.46103
FBgn0259990	FBgn0259990	CG42487	-0.36884	-0.42423	-13.186	-12.433	-12.433	1.17102
FBgn0004227	FBgn0004227	nonA	-4.019	-10.634	-15.637	-12.419	-12.419	1.69291
FBgn0016762	FBgn0016762	angel	-2.1032	-5.8638	-12.411	-12.465	-12.411	1.12378
FBgn0261881	FBgn0261881	l(2)35Be	1.0465	1.5626	-13.28	-12.4	-12.4	1.55642
FBgn0035827	FBgn0035827	Srp9	-1.1767	2.7178	-12.391	-14.348	-12.391	1.70162
FBgn0266410	FBgn0266410	CG45050	-8.7834	-2.9667	-12.379	-13.317	-12.379	1.61289
FBgn0033261	FBgn0033261	udd	-6.8996	2.2964	-12.375	-13.608	-12.375	1.41049
FBgn0035872	FBgn0035872	CG7185	-6.4548	-7.1899	-13.128	-12.369	-12.369	1.89247
FBgn0032728	FBgn0032728	Tango6	3.7811	-5.843	-12.369	-12.861	-12.369	0.752908
FBgn0033762	FBgn0033762	ZnT49B	-0.35289	-9.3434	-12.367	-13.984	-12.367	1.35371
FBgn0001990	FBgn0001990	wek	-2.2745	0.18491	-12.777	-12.366	-12.366	1.24213
FBgn0037102	FBgn0037102	CRIF	-5.8981	-3.6011	-14.511	-12.364	-12.364	2.06254
FBgn0036314	FBgn0036314	CG10754	-3.9328	-6.906	-13.807	-12.361	-12.361	1.60841
FBgn0037087	FBgn0037087	CG7519	-3.2421	-10.154	-14.638	-12.36	-12.36	1.93375
FBgn0002466	FBgn0002466	sti	-0.98862	5.6911	-14.668	-12.357	-12.357	1.87101
FBgn0053303	FBgn0053303	CG33303	-5.5362	-11.234	-14.41	-12.351	-12.351	2.3407
FBgn0035423	FBgn0035423	CG17737	-19.51	-11.296	-14.44	-12.345	-12.345	2.80025
FBgn0035640	FBgn0035640	mad2	-5.817	2.3751	-14.181	-12.336	-12.336	1.96541
FBgn0261955	FBgn0261955	kdn	-2.4341	-2.1998	-12.331	-12.713	-12.331	2.12714
FBgn0025781	FBgn0025781	Cdc16	-0.095163	-1.4552	-13.764	-12.325	-12.325	0.886972
FBgn0038118	FBgn0038118	timeout	0.40821	-8.9781	-12.999	-12.321	-12.321	1.26702
FBgn0037728	FBgn0037728	CG16817	1.2308	-7.4868	-12.843	-12.32	-12.32	2.94715
FBgn0030858	FBgn0030858	IntS2	-8.3932	-2.3626	-12.319	-14.686	-12.319	1.33358
FBgn0260987	FBgn0260987	vtd	-6.1761	-4.4843	-12.935	-12.317	-12.317	1.48544
FBgn0032346	FBgn0032346	Csl4	-4.3514	3.6886	-12.303	-13.773	-12.303	1.3072
FBgn0010269	FBgn0010269	Dsor1	-7.8825	-3.5678	-18.802	-12.283	-12.283	1.26638
FBgn0263231	FBgn0263231	bel	-4.9557	0.96328	-12.279	-12.812	-12.279	2.00864
FBgn0037707	FBgn0037707	RnpS1	-0.70017	-10.296	-13.693	-12.275	-12.275	1.84394
FBgn0262559	FBgn0262559	Mdh2	-6.769	-9.2829	-12.266	-14.458	-12.266	1.85739
FBgn0003074	FBgn0003074	Pgi	2.4897	0.16344	-15.67	-12.259	-12.259	1.70562
FBgn0010340	FBgn0010340	140up	-2.3332	-3.876	-12.928	-12.251	-12.251	0.865423
FBgn0011742	FBgn0011742	Arp2	-10.739	-7.2474	-12.25	-14.191	-12.25	1.95456
FBgn0051145	FBgn0051145	CG31145	-2.7376	-1.378	-13.428	-12.249	-12.249	2.13723
FBgn0031781	FBgn0284255	Arpc4	2.6383	2.1802	-13.139	-12.226	-12.226	2.53725
FBgn0030460	FBgn0030460	CG2453	-3.7492	-4.3411	-12.222	-13.348	-12.222	1.42987
FBgn0051523	FBgn0051523	CG31523	-4.8505	3.5305	-15.29	-12.22	-12.22	2.34038
FBgn0037822	FBgn0037822	CG14683	-2.0332	-4.0956	-12.217	-14.664	-12.217	2.0106
FBgn0004652	FBgn0004652	fru	-8.9534	-4.834	-12.207	-12.58	-12.207	1.7805
FBgn0004395	FBgn0004395	unk	-0.51192	0.31605	-12.199	-13.688	-12.199	1.43885
FBgn0015396	FBgn0015396	jumu	-1.2998	-9.2631	-12.177	-12.221	-12.177	1.63482
FBgn0034921	FBgn0034921	DCP1	-13.362	-7.2324	-12.168	-12.409	-12.168	1.41394
FBgn0052350	FBgn0052350	Vps11	-7.9917	-4.3004	-15.675	-12.151	-12.151	0.955067
FBgn0039240	FBgn0039240	CG3744	-0.75206	-6.5138	-12.153	-12.15	-12.15	1.246
FBgn0262656	FBgn0262656	Myc	-7.8318	5.1314	-12.149	-16.446	-12.149	1.81961
FBgn0034307	FBgn0034307	CG10914	-1.8395	3.1279	-14.391	-12.142	-12.142	0.968519
FBgn0040929	FBgn0040929	CG12659	-7.1208	0.69616	-12.142	-12.322	-12.142	0.621226
FBgn0033062	FBgn0033062	Ars2	-4.6303	-7.5256	-14.774	-12.137	-12.137	1.92782
FBgn0010355	FBgn0010355	Taf1	-5.991	-10.245	-12.135	-12.643	-12.135	1.34442
FBgn0061359	FBgn0061359	CG33671	0.52145	-2.0593	-12.133	-13.048	-12.133	1.43724
FBgn0052856	FBgn0052856	CG32856	-0.9482	4.22	-13.319	-12.128	-12.128	1.23541
FBgn0030276	FBgn0030276	Dlic	-5.3174	-4.976	-14.325	-12.108	-12.108	1.51186
FBgn0035334	FBgn0035334	CG8993	-0.81609	-13.934	-14.328	-12.098	-12.098	2.20385
FBgn0267487	FBgn0267487	Ptp61F	-0.52095	-1.553	-14.001	-12.096	-12.096	1.54419
FBgn0039016	FBgn0039016	Dcr-1	-1.9372	-8.3426	-14.156	-12.09	-12.09	0.970964
FBgn0015829	FBgn0015829	TfIIEbeta	-1.6554	-0.84817	-12.089	-13.182	-12.089	1.5084
FBgn0030321	FBgn0030321	CG1703	-10.498	-12.889	-15.22	-12.084	-12.084	1.91495
FBgn0027548	FBgn0027548	nito	3.0019	-8.5265	-12.076	-13.135	-12.076	1.4914
FBgn0037098	FBgn0037098	Wnk	-3.8137	-3.372	-15.501	-12.075	-12.075	1.09442
FBgn0011715	FBgn0011715	Snr1	-3.439	6.5609	-12.955	-12.067	-12.067	1.79502
FBgn0030572	FBgn0030572	mRpS25	-6.9287	2.3311	-12.343	-12.066	-12.066	1.78083
FBgn0029992	FBgn0029992	Upf2	-6.9145	-3.1062	-13.179	-12.049	-12.049	1.09498
FBgn0015929	FBgn0015929	dpa	-0.9377	1.5084	-12.046	-13.287	-12.046	1.78176
FBgn0036615	FBgn0283681	Tcs3	-5.2767	-8.8733	-14.507	-12.028	-12.028	1.15063
FBgn0032168	FBgn0032168	CG13126	-6.2565	-0.57653	-14.595	-12.02	-12.02	1.20655
FBgn0031057	FBgn0031057	Ubqn	-0.72695	-10.606	-14.822	-12.017	-12.017	1.90818
FBgn0023519	FBgn0023519	mRpL16	-1.6606	6.434	-12.722	-12.016	-12.016	1.89231
FBgn0029867	FBgn0029867	CG3847	-0.26813	-1.1715	-12.476	-12.006	-12.006	1.78367
FBgn0033081	FBgn0033081	geminin	-10.156	6.3199	-11.987	-12.501	-11.987	2.42043
FBgn0035374	FBgn0035374	mRpS35	1.9769	-0.68575	-12.491	-11.982	-11.982	1.86417
FBgn0039241	FBgn0039241	CG11089	-0.39311	6.3759	-12.373	-11.981	-11.981	1.21302
FBgn0035107	FBgn0035107	mri	-5.5394	-4.6654	-13.323	-11.981	-11.981	1.58582
FBgn0260855	FBgn0260855	Sec22	-2.1263	-2.6676	-12.564	-11.969	-11.969	1.72314
FBgn0035707	FBgn0286051	CG8368	-2.0694	-9.7901	-13.277	-11.966	-11.966	1.42076
FBgn0027779	FBgn0027779	VhaSFD	-0.924	-0.10668	-13.74	-11.957	-11.957	1.77444
FBgn0003462	FBgn0003462	Sod	-6.5658	3.7002	-13.826	-11.95	-11.95	2.20043
FBgn0005596	FBgn0005596	yem	-2.4513	2.3938	-11.95	-12.118	-11.95	1.16324
FBgn0037609	FBgn0037609	CG9773	-0.7639	2.0907	-13.51	-11.949	-11.949	1.62058
FBgn0026259	FBgn0026259	eIF5B	-1.1587	2.5809	-12.795	-11.947	-11.947	1.9861
FBgn0030406	FBgn0030406	CG1463	-6.9421	-1.9983	-14.082	-11.941	-11.941	1.40131
FBgn0037328	FBgn0037328	RpL35A	-5.9914	3.3169	-11.94	-14.792	-11.94	3.16006
FBgn0031047	FBgn0031047	Rcd-1	-1.3673	-10.207	-11.939	-13.863	-11.939	1.90428
FBgn0033570	FBgn0033570	ND-B14	1.2427	-1.2402	-12.554	-11.936	-11.936	1.96209
FBgn0010287	FBgn0010287	Trf	-1.5226	-6.5308	-13.155	-11.933	-11.933	1.1771
FBgn0004656	FBgn0004656	fs(1)h	-14.128	-2.4354	-11.928	-13.122	-11.928	1.51234
FBgn0035209	FBgn0035209	msd1	-1.3685	-1.2633	-12.227	-11.922	-11.922	2.12889
FBgn0027085	FBgn0027085	Aats-leu	-4.9408	-4.5633	-14.245	-11.92	-11.92	1.27858
FBgn0036184	FBgn0036184	PCID2	-5.3239	0.48335	-13.627	-11.919	-11.919	1.06799
FBgn0038499	FBgn0038499	Brf	-0.43141	-6.9736	-13.897	-11.912	-11.912	1.5064
FBgn0015664	FBgn0015664	Dref	-1.7704	-11.12	-14.947	-11.911	-11.911	1.49658
FBgn0010352	FBgn0010352	Nc73EF	-1.571	-1.4831	-15.749	-11.906	-11.906	2.03317
FBgn0023512	FBgn0023512	eIF2B-epsilon	-0.76851	-4.616	-12.892	-11.901	-11.901	1.66074
FBgn0036733	FBgn0036733	U4-U6-60K	-1.3217	-2.7207	-11.899	-13.146	-11.899	1.30789
FBgn0039303	FBgn0039303	CG11857	-0.37984	-13.525	-11.894	-12.198	-11.894	2.05843
FBgn0024509	FBgn0024509	Sec13	-3.3806	-5.3385	-13.284	-11.891	-11.891	2.37635
FBgn0026324	FBgn0026324	Taf10b	-0.27435	-11.96	-12.55	-11.886	-11.886	1.76788
FBgn0033540	FBgn0033540	Elp2	-1.8985	-1.2816	-11.877	-14.312	-11.877	1.29479
FBgn0026143	FBgn0026143	CDC45L	-3.8513	-14.422	-11.861	-14.513	-11.861	1.39379
FBgn0033989	FBgn0033989	CG7639	-1.7561	-1.0562	-11.859	-13.156	-11.859	1.23249
FBgn0010621	FBgn0010621	Cct5	-8.6922	-0.50221	-12.613	-11.847	-11.847	2.71648
FBgn0054001	FBgn0054001	CG34001	-2.5959	-3.084	-11.842	-12.45	-11.842	0.578777
FBgn0032595	FBgn0032595	CG17996	-0.07113	2.4235	-13.948	-11.837	-11.837	1.73471
FBgn0261608	FBgn0261608	RpL37A	NA	-6.2242	-11.833	-16.269	-11.833	1.35687
FBgn0038058	FBgn0038058	CG5608	-6.3524	-0.46218	-13.779	-11.831	-11.831	1.00964
FBgn0024364	FBgn0024364	CG11417	0.57089	-1.1541	-11.912	-11.815	-11.815	1.85202
FBgn0038474	FBgn0038474	mRpS11	-7.2217	-3.5454	-15.064	-11.815	-11.815	1.3816
FBgn0027951	FBgn0027951	MTA1-like	-8.5638	5.8431	-12.531	-11.814	-11.814	1.76096
FBgn0261019	FBgn0261019	moi	0.13305	2.1886	-12.662	-11.805	-11.805	1.0411
FBgn0029175	FBgn0029175	Ext2	-1.9856	4.8893	-11.813	-11.804	-11.804	0.989024
FBgn0011284	FBgn0011284	RpS4	-13.444	1.1386	-14.662	-11.789	-11.789	3.293
FBgn0053230	FBgn0053230	CG33230	-5.5685	-7.6929	-11.933	-11.784	-11.784	1.22121
FBgn0038274	FBgn0038274	Nup93-2	-5.9408	-4.7134	-11.784	-14.641	-11.784	1.47869
FBgn0261268	FBgn0261268	Cul3	-12.835	-7.8991	-11.783	-12.89	-11.783	1.51368
FBgn0033185	FBgn0033185	CG1603	-9.8306	-5.2339	-11.774	-12.066	-11.774	1.43936
FBgn0023527	FBgn0023527	CG3071	-8.5663	-10.4	-12.539	-11.765	-11.765	1.7093
FBgn0037369	FBgn0037369	CG2100	-5.8352	1.2128	-11.748	-11.874	-11.748	1.38487
FBgn0032988	FBgn0032988	Tif-IA	-11.273	-2.8166	-14.343	-11.748	-11.748	1.72287
FBgn0035207	FBgn0035207	CG9153	-1.892	-1.7786	-12.553	-11.746	-11.746	1.62336
FBgn0036641	FBgn0036641	Smn	-3.6428	-10.85	-12.291	-11.737	-11.737	2.02181
FBgn0032486	FBgn0032486	CG5705	-1.8407	-2.9732	-13.332	-11.73	-11.73	1.17926
FBgn0086613	FBgn0086613	Ino80	-6.0358	-5.3668	-15.131	-11.726	-11.726	1.04262
FBgn0035272	FBgn0035272	mRpL46	-1.3031	-0.82967	-12.548	-11.723	-11.723	1.73075
FBgn0030610	FBgn0030610	CG9065	0.48066	-1.0835	-13.24	-11.721	-11.721	1.82105
FBgn0039125	FBgn0039125	Ndc1	-4.1977	-6.6587	-11.719	-13.103	-11.719	1.6274
FBgn0011741	FBgn0011741	Arp6	-8.1575	-14.121	-11.775	-11.714	-11.714	1.57027
FBgn0026575	FBgn0026575	hang	-5.7711	-10.998	-15.408	-11.704	-11.704	1.67939
FBgn0003459	FBgn0003459	stwl	-0.93465	-1.763	-11.698	-14.527	-11.698	0.909403
FBgn0260388	FBgn0260388	CG42514	-3.8035	4.5939	-12.694	-11.695	-11.695	1.6991
FBgn0004889	FBgn0004889	tws	-9.8167	-2.8933	-11.682	-11.979	-11.682	1.75036
FBgn0261641	FBgn0261641	CG42724	-3.6073	4.9483	-11.677	-11.711	-11.677	1.39811
FBgn0261976	FBgn0261976	Psf2	-16.313	-9.1094	-14.755	-11.664	-11.664	1.14999
FBgn0030306	FBgn0030306	Spase25	-9.6328	-1.0991	-14.06	-11.653	-11.653	1.99938
FBgn0259483	FBgn0259483	Mob4	-2.4775	-4.0065	-11.647	-12.861	-11.647	1.93776
FBgn0032236	FBgn0032236	mRpS7	-0.757	-6.0432	-12.877	-11.645	-11.645	1.71426
FBgn0039153	FBgn0039153	CG5463	-1.1262	-2.5003	-11.643	-14.515	-11.643	0.789385
FBgn0011509	FBgn0011509	SrpRbeta	1.6123	-11.211	-11.639	-13.79	-11.639	1.6856
FBgn0032979	FBgn0032979	Clamp	-3.0379	-7.2075	-11.624	-13.056	-11.624	1.76097
FBgn0263602	FBgn0263602	Tasp1	-1.3122	8.783	-11.616	-12.116	-11.616	0.903633
FBgn0260444	FBgn0260444	Not10	0.020957	-0.88923	-11.613	-11.892	-11.613	1.29344
FBgn0033520	FBgn0033520	Prx2540-1	-11.963	-10.063	-13.617	-11.609	-11.609	1.64863
FBgn0039175	FBgn0039175	beta-PheRS	-1.4727	-1.6053	-11.601	-13.739	-11.601	1.53854
FBgn0000221	FBgn0000221	brn	-0.49679	-1.2458	-11.6	-12.218	-11.6	1.59715
FBgn0031912	FBgn0283658	CG5261	-3.9077	-6.4068	-11.595	-11.824	-11.595	1.5671
FBgn0259203	FBgn0259203	CG42307	-11.087	-2.1954	-14.685	-11.588	-11.588	1.35992
FBgn0260401	FBgn0260401	MED9	-4.3296	-9.4321	-11.581	-13.169	-11.581	1.32256
FBgn0033373	FBgn0033373	CG8080	-0.47637	-0.78815	-14.789	-11.57	-11.57	1.47857
FBgn0023213	FBgn0023213	eIF4G	-3.6313	-4.3461	-12.624	-11.552	-11.552	1.84369
FBgn0036761	FBgn0036761	MED19	-0.12302	-2.2013	-11.544	-13.086	-11.544	1.49019
FBgn0260224	FBgn0260224	CG42498	-2.0534	-3.8404	-13.324	-11.543	-11.543	1.61254
FBgn0036581	FBgn0036581	MED10	-10.844	-0.46799	-14.614	-11.541	-11.541	1.59374
FBgn0001565	FBgn0001565	Hlc	-6.1934	-7.7897	-14.054	-11.534	-11.534	1.86238
FBgn0004888	FBgn0004888	Scsalpha	-7.0439	-4.8352	-11.534	-12.473	-11.534	2.19816
FBgn0039306	FBgn0039306	RIOK2	-3.7258	-6.8776	-11.676	-11.533	-11.533	1.4052
FBgn0037882	FBgn0037882	CG17187	1.7227	-15.941	-11.527	-13.088	-11.527	1.38803
FBgn0028837	FBgn0028837	CSN6	2.2029	15.467	-11.526	-12.286	-11.526	2.02803
FBgn0040011	FBgn0040011	Slmap	-6.976	-0.55322	-12.036	-11.524	-11.524	1.77832
FBgn0265434	FBgn0287873	zip	-1.125	-8.4952	-11.511	-14.208	-11.511	2.02535
FBgn0031764	FBgn0031764	CG9107	1.1003	-7.2188	-11.5	-13.441	-11.5	1.62551
FBgn0016031	FBgn0016031	lama	-0.54029	0.56833	-11.494	-11.639	-11.494	1.51736
FBgn0026433	FBgn0026433	Grip128	-0.39914	3.0341	-11.724	-11.49	-11.49	0.981001
FBgn0041174	FBgn0041174	Vhl	-0.94442	-2.0899	-12.301	-11.486	-11.486	0.811501
FBgn0030761	FBgn0030761	CG9784	-7.6845	0.24367	-12.054	-11.478	-11.478	1.19957
FBgn0050349	FBgn0050349	CG30349	-4.0957	-8.9225	-11.471	-13.764	-11.471	1.74881
FBgn0035405	FBgn0035405	CG15812	-3.9401	-6.3349	-11.463	-13.193	-11.463	1.39282
FBgn0017567	FBgn0017567	ND-23	-2.3994	4.5968	-15.902	-11.459	-11.459	2.15494
FBgn0005642	FBgn0005642	wdn	-3.3342	-0.40159	-16.177	-11.447	-11.447	1.24034
FBgn0039977	FBgn0039977	CG17454	-5.8296	-3.1534	-12.666	-11.432	-11.432	1.71637
FBgn0014388	FBgn0014388	sty	-2.3939	-4.8349	-13.827	-11.427	-11.427	2.62129
FBgn0000063	FBgn0000063	Mps1	-4.9159	-5.2197	-11.411	-12.995	-11.411	1.24558
FBgn0034231	FBgn0034231	APC10	-5.4558	4.3359	-13.81	-11.408	-11.408	1.16302
FBgn0031114	FBgn0031114	cactin	-1.6822	-10.046	-12.023	-11.406	-11.406	1.40063
FBgn0031436	FBgn0031436	ND-B17.2	1.8983	-15.089	-12.348	-11.396	-11.396	2.15007
FBgn0037530	FBgn0037530	EMC1	-0.76973	-4.891	-11.392	-14.328	-11.392	1.74601
FBgn0051510	FBgn0051510	CG31510	-3.7057	-5.7694	-12.473	-11.388	-11.388	0.934718
FBgn0265523	FBgn0265523	Smr	-2.2691	-4.0906	-11.903	-11.369	-11.369	1.04179
FBgn0010531	FBgn0010531	Ccs	-3.84	-4.1272	-11.35	-11.671	-11.35	1.56522
FBgn0052104	FBgn0052104	CG32104	1.7852	-5.4101	-12.102	-11.35	-11.35	0.495254
FBgn0004901	FBgn0004901	Prat	-7.5106	2.8206	-13.025	-11.337	-11.337	1.4941
FBgn0031357	FBgn0031357	mRpL48	0.12866	-3.3788	-12.115	-11.332	-11.332	1.4555
FBgn0002354	FBgn0002354	l(3)87Df	1.2289	1.9435	-12.595	-11.33	-11.33	1.41505
FBgn0011202	FBgn0011202	dia	-1.9004	-12.895	-11.321	-13.565	-11.321	1.24406
FBgn0024993	FBgn0024993	CG2662	-1.2324	5.6195	-13.915	-11.318	-11.318	0.865224
FBgn0037301	FBgn0037301	Mms19	-1.8864	-3.0684	-12.191	-11.31	-11.31	1.23466
FBgn0000382	FBgn0000382	csw	-6.4039	-0.44518	-13.674	-11.307	-11.307	1.33815
FBgn0260779	FBgn0260779	GatA	-2.1459	-4.1459	-11.702	-11.303	-11.303	1.19322
FBgn0039965	FBgn0039965	CG13865	-6.2384	-4.1531	-11.28	-11.279	-11.279	2.05742
FBgn0037667	FBgn0037667	CG16734	-9.7476	0.30979	-11.272	-13.643	-11.272	0.978807
FBgn0038964	FBgn0038964	Nop56	-3.2083	-3.7565	-11.269	-11.714	-11.269	2.36394
FBgn0038106	FBgn0038106	CG7488	-0.13059	0.25169	-11.258	-12.199	-11.258	1.64833
FBgn0014163	FBgn0014163	fax	-2.3912	0.81065	-12.057	-11.244	-11.244	3.13934
FBgn0024188	FBgn0024188	san	-13.914	-1.2563	-13.634	-11.24	-11.24	2.29392
FBgn0036685	FBgn0036685	CG6664	-3.2219	2.1979	-11.239	-11.278	-11.239	1.68234
FBgn0030092	FBgn0030092	fh	-0.49733	-6.86	-11.235	-12.599	-11.235	1.04914
FBgn0033883	FBgn0033883	CG16935	-8.3072	-1.4208	-16.526	-11.232	-11.232	1.30255
FBgn0011571	FBgn0285954	caz	-3.3973	-3.7841	-11.23	-12.294	-11.23	2.13085
FBgn0032258	FBgn0032258	CG7456	1.3908	2.1061	-12.57	-11.228	-11.228	1.66659
FBgn0053260	FBgn0053260	CG33260	-8.2959	-11.179	-12.867	-11.224	-11.224	0.598594
FBgn0011573	FBgn0011573	Cdc37	-2.0531	-11.123	-14.131	-11.222	-11.222	2.4634
FBgn0036850	FBgn0036850	Gem2	-1.7519	5.3335	-11.221	-12.099	-11.221	1.04027
FBgn0034065	FBgn0034065	Rrp42	-3.0229	-7.6084	-11.218	-12.088	-11.218	1.30526
FBgn0027615	FBgn0027615	CG6404	-0.77802	-2.6408	-12.267	-11.217	-11.217	1.1691
FBgn0028360	FBgn0028360	Cdc7	-1.4531	-5.0574	-12.724	-11.212	-11.212	1.28164
FBgn0025832	FBgn0025832	Fen1	-14.61	-17.27	-14.655	-11.211	-11.211	1.98296
FBgn0032390	FBgn0032390	dgt2	-4.3641	-2.0659	-11.208	-11.623	-11.208	1.45705
FBgn0033961	FBgn0033961	ND-B15	-0.30493	2.7993	-11.201	-11.533	-11.201	1.62672
FBgn0035960	FBgn0035960	CG4942	-5.621	-12.06	-11.442	-11.198	-11.198	0.375601
FBgn0010607	FBgn0010607	l(2)05714	-9.4498	1.4902	-12.486	-11.197	-11.197	1.51916
FBgn0275436	FBgn0275436	Aats-phe-m	-0.86952	-11.074	-11.346	-11.196	-11.196	1.4915
FBgn0033454	FBgn0033454	CG1671	1.8755	-5.3708	-15.275	-11.194	-11.194	1.64424
FBgn0030352	FBgn0030352	sicily	-1.0926	-3.3747	-12.232	-11.172	-11.172	1.35558
FBgn0033995	FBgn0033995	GPHR	-6.0474	-1.1269	-13.635	-11.168	-11.168	0.983372
FBgn0032956	FBgn0032956	Cul2	0.85881	-7.4102	-11.166	-13.317	-11.166	1.90158
FBgn0010315	FBgn0010315	CycD	-9.5295	-12.476	-15.196	-11.166	-11.166	1.29238
FBgn0027090	FBgn0027090	Aats-gln	-8.5789	-11.046	-11.165	-13.965	-11.165	1.80518
FBgn0030809	FBgn0030809	Ubr1	-7.3867	-9.0137	-11.163	-13.042	-11.163	1.48346
FBgn0037001	FBgn0037001	ND-39	-4.9259	3.8902	-11.16	-12.743	-11.16	2.09017
FBgn0037207	FBgn0037207	Mes2	-31.378	-3.4433	-11.63	-11.144	-11.144	2.06156
FBgn0061361	FBgn0061361	CG33786	-2.805	-4.6085	-11.138	-12.743	-11.138	1.71851
FBgn0035590	FBgn0035590	Prpk	-1.0052	-1.2502	-13.984	-11.133	-11.133	1.70089
FBgn0036030	FBgn0036030	CG6767	-7.9716	4.3376	-11.229	-11.129	-11.129	1.74823
FBgn0086895	FBgn0086895	pea	-3.6806	-7.9934	-13.768	-11.119	-11.119	1.29964
FBgn0265178	FBgn0265178	CG44243	-2.8071	-0.21419	-11.113	-12.129	-11.113	2.10384
FBgn0036772	FBgn0036772	CG5290	-3.9205	-0.19846	-11.111	-12.281	-11.111	1.27808
FBgn0263993	FBgn0263993	CG43736	-13.309	-5.0479	-12.959	-11.095	-11.095	1.32243
FBgn0086355	FBgn0086355	Tpi	-1.656	-6.5869	-13.529	-11.09	-11.09	2.25381
FBgn0030088	FBgn0030088	Arfrp1	2.3181	5.2277	-13.268	-11.085	-11.085	1.16064
FBgn0000257	FBgn0000257	car	-2.7092	-5.758	-11.056	-14.041	-11.056	1.10413
FBgn0050390	FBgn0050390	Sgf29	-3.3077	-4.7065	-11.055	-13.108	-11.055	1.06606
FBgn0032477	FBgn0032477	CG5287	-3.1704	-3.9437	-11.053	-13.284	-11.053	1.23706
FBgn0038055	FBgn0038055	trus	3.4963	-2.161	-12.68	-11.052	-11.052	1.21597
FBgn0034936	FBgn0034936	CG2970	-2.9673	-0.36934	-11.036	-11.262	-11.036	1.54899
FBgn0032499	FBgn0032499	Uvrag	-2.3983	-11.303	-13.051	-11.031	-11.031	1.23435
FBgn0037980	FBgn0037980	CG3313	-2.046	3.5058	-11.634	-11.004	-11.004	0.92573
FBgn0038683	FBgn0038683	CG11779	-5.1315	-0.92877	-14.223	-10.999	-10.999	1.32393
FBgn0051852	FBgn0051852	Tap42	-0.029287	-6.0275	-12.021	-10.999	-10.999	1.70363
FBgn0031094	FBgn0031094	CG9578	0.2386	-7.7069	-11.52	-10.994	-10.994	1.54794
FBgn0052409	FBgn0052409	CG32409	1.3193	0.57947	-11.831	-10.989	-10.989	2.07757
FBgn0026634	FBgn0026634	ldlCp	-1.2982	-2.6096	-10.984	-11.726	-10.984	1.00489
FBgn0033715	FBgn0033715	CG8490	-7.7561	-4.3208	-12.124	-10.981	-10.981	1.6649
FBgn0020236	FBgn0020236	ATPCL	1.4995	-2.9661	-13.444	-10.976	-10.976	2.08988
FBgn0030474	FBgn0030474	CG15747	-4.2476	1.0331	-11.428	-10.97	-10.97	1.2968
FBgn0003525	FBgn0003525	stg	-2.8641	-5.4593	-12.919	-10.965	-10.965	1.79254
FBgn0259749	FBgn0259749	mmy	3.7021	-2.6286	-10.953	-15.572	-10.953	1.93183
FBgn0036374	FBgn0036374	Spt20	-4.5815	-11.569	-16.233	-10.948	-10.948	0.838117
FBgn0038768	FBgn0038768	CG4936	0.48212	-3.8324	-14.291	-10.944	-10.944	1.56026
FBgn0036958	FBgn0036958	CG17233	-8.1537	2.4335	-12.057	-10.942	-10.942	1.51713
FBgn0036316	FBgn0036316	CG10960	-7.8482	10.175	-11.367	-10.935	-10.935	1.61158
FBgn0028686	FBgn0028686	Rpt3	-6.7162	7.138	-10.929	-13.537	-10.929	2.24097
FBgn0038678	FBgn0038678	mRpL55	-8.1811	-5.3168	-14.053	-10.913	-10.913	1.35179
FBgn0014861	FBgn0014861	Mcm2	2.0927	-2.9859	-10.906	-14.221	-10.906	1.64025
FBgn0039836	FBgn0039836	CG1750	-3.4583	-8.0867	-12.609	-10.901	-10.901	0.53328
FBgn0003977	FBgn0003977	vir	0.79423	-0.24105	-12.058	-10.881	-10.881	1.25154
FBgn0025830	FBgn0025830	IntS8	-0.11994	-4.61	-10.87	-11.371	-10.87	1.17662
FBgn0266848	FBgn0266848	wap	-3.3835	-5.8578	-12.653	-10.86	-10.86	1.65331
FBgn0032014	FBgn0032014	CG7840	-1.9907	-6.8787	-12.956	-10.859	-10.859	1.63245
FBgn0035987	FBgn0288470	CG3689	-8.4878	1.2997	-13.875	-10.857	-10.857	1.67746
FBgn0036018	FBgn0036018	CG3335	-5.7061	-1.5562	-13.442	-10.851	-10.851	1.16307
FBgn0086695	FBgn0086695	hd	-0.30479	-2.4259	-14.251	-10.848	-10.848	1.20174
FBgn0028744	FBgn0028744	CG5033	-1.3376	-4.8963	-10.846	-12.282	-10.846	1.74032
FBgn0038889	FBgn0038889	Fancm	-0.52768	-6.9625	-10.844	-10.986	-10.844	0.797088
FBgn0004783	FBgn0004783	Ccp84Aa	-3.6106	-6.8339	-10.841	-10.894	-10.841	-2
FBgn0030433	FBgn0030433	mRpL49	-4.8552	-1.7997	-10.833	-11.656	-10.833	1.77347
FBgn0039182	FBgn0039182	CG5728	-4.2726	-3.6306	-10.822	-12.422	-10.822	1.23216
FBgn0283472	FBgn0283472	S6k	NA	0.33816	-10.82	-15.751	-10.82	1.35687
FBgn0035675	FBgn0035675	CG6610	-3.947	8.5481	-10.909	-10.817	-10.817	2.05182
FBgn0033998	FBgn0033998	row	-0.44762	-8.5675	-11.765	-10.811	-10.811	1.47303
FBgn0039869	FBgn0039869	CG1890	-13.435	-4.0003	-10.807	-14.361	-10.807	2.794
FBgn0035063	FBgn0035063	CG3594	-0.94722	1.7482	-10.806	-12.063	-10.806	1.70948
FBgn0027619	FBgn0027619	Adam	-0.63794	-3.199	-14.926	-10.803	-10.803	2.25045
FBgn0033400	FBgn0033400	CG2063	-1.4202	-5.8112	-10.799	-10.866	-10.799	1.5901
FBgn0024998	FBgn0024998	CG2685	-11.891	-11.691	-14.984	-10.797	-10.797	1.39945
FBgn0037924	FBgn0037924	CG14712	-7.5459	-11.142	-12.854	-10.796	-10.796	1.12335
FBgn0035762	FBgn0035762	Rint1	-9.4356	-5.9498	-12.704	-10.795	-10.795	0.984309
FBgn0034187	FBgn0034187	CG6967	-3.1927	10.567	-12.636	-10.781	-10.781	1.0394
FBgn0036662	FBgn0036662	CG9706	-4.8689	-5.1886	-13.093	-10.781	-10.781	1.22461
FBgn0037561	FBgn0037561	CG9630	0.17823	8.1347	-14.17	-10.776	-10.776	1.13861
FBgn0029121	FBgn0029121	Sras	-5.7826	-2.2267	-12.17	-10.776	-10.776	1.34761
FBgn0034422	FBgn0034422	CG7137	-2.0001	-3.7582	-10.768	-11.412	-10.768	1.6973
FBgn0000566	FBgn0000566	Eip55E	-0.6426	0.14659	-10.761	-11.085	-10.761	1.99847
FBgn0015282	FBgn0015282	Rpt2	-2.2286	-5.4885	-10.758	-10.756	-10.756	2.11105
FBgn0266518	FBgn0266518	Dpit47	-3.851	-1.557	-10.754	-12.253	-10.754	1.89215
FBgn0032859	FBgn0032859	Arpc2	-6.4323	3.1187	-11.596	-10.746	-10.746	2.03245
FBgn0000482	FBgn0000482	dor	2.3775	-3.7617	-12.813	-10.734	-10.734	1.48347
FBgn0015828	FBgn0015828	TfIIEalpha	-2.2041	-2.9431	-12.858	-10.734	-10.734	1.66911
FBgn0027525	FBgn0027525	CG7686	1.7394	-2.0693	-11.575	-10.733	-10.733	2.26012
FBgn0026431	FBgn0026431	Grip75	-5.2366	-7.1959	-11.939	-10.726	-10.726	0.97986
FBgn0015288	FBgn0015288	RpL22	-2.9597	-9.3669	-12.143	-10.726	-10.726	2.92912
FBgn0040394	FBgn0040394	CG16903	0.1399	-3.4068	-13.17	-10.721	-10.721	1.81169
FBgn0004797	FBgn0004797	mdy	-7.4853	-8.0449	-10.716	-11.252	-10.716	0.997239
FBgn0011787	FBgn0011787	mRpL12	-2.7775	-8.2445	-10.707	-13.931	-10.707	2.21351
FBgn0032246	FBgn0032246	CG5168	-2.3948	0.8622	-10.705	-12.042	-10.705	2.05303
FBgn0263782	FBgn0263782	Hmgcr	-2.7525	-3.7895	-13.119	-10.705	-10.705	0.903633
FBgn0014391	FBgn0014391	sun	-0.30132	-2.9505	-10.703	-10.728	-10.703	2.24809
FBgn0050290	FBgn0050290	Ppcdc	-2.755	-11.734	-14.428	-10.701	-10.701	1.30381
FBgn0036728	FBgn0036728	UQCR-Q	-2.428	-2.4517	-13.36	-10.691	-10.691	2.4412
FBgn0004367	FBgn0004367	mei-41	-2.1784	-0.90117	-12.354	-10.677	-10.677	0.754076
FBgn0038951	FBgn0038951	CG5380	0.26464	-3.0653	-11.61	-10.673	-10.673	1.34744
FBgn0037109	FBgn0037109	MED1	-0.6369	-2.8216	-10.662	-10.863	-10.662	1.17143
FBgn0015509	FBgn0015509	Cul1	-8.2779	-7.2223	-14.904	-10.653	-10.653	2.04431
FBgn0039450	FBgn0288631	CG5484	-1.6596	-4.5354	-10.647	-12.083	-10.647	1.78272
FBgn0003071	FBgn0003071	Pfk	-0.66368	5.1948	-10.75	-10.641	-10.641	1.48366
FBgn0035443	FBgn0035443	CG12010	1.7756	3.5169	-10.639	-11.529	-10.639	1.01119
FBgn0267727	FBgn0287720	Pen	-5.6134	-1.008	-11.141	-10.629	-10.629	2.55268
FBgn0022027	FBgn0022027	Vps25	0.88195	3.7935	-11.166	-10.616	-10.616	2.11348
FBgn0032354	FBgn0032354	CG4788	-11.089	0.93781	-10.606	-10.692	-10.606	0.925719
FBgn0086707	FBgn0086707	ncm	-5.4497	-11.407	-13.015	-10.604	-10.604	1.84434
FBgn0030061	FBgn0030061	CG1785	-0.15252	2.2902	-12.491	-10.593	-10.593	1.97694
FBgn0260468	FBgn0260468	CG7950	-0.96814	6.1445	-10.835	-10.59	-10.59	1.82984
FBgn0001977	FBgn0001977	CIAPIN1	-1.6443	0.3703	-12.119	-10.589	-10.589	1.81847
FBgn0038424	FBgn0038424	CG17565	-1.8641	3.504	-14.49	-10.587	-10.587	1.53547
FBgn0027553	FBgn0027553	NELF-B	0.21987	-0.43736	-16.699	-10.582	-10.582	1.18966
FBgn0052423	FBgn0052423	shep	-20	-12.584	-13.893	-10.575	-10.575	2.13323
FBgn0030743	FBgn0030743	CG9921	-4.2785	2.8082	-10.562	-11.901	-10.562	1.46142
FBgn0031633	FBgn0031633	Fnta	-2.5139	-6.8282	-13.534	-10.55	-10.55	1.92253
FBgn0036928	FBgn0036928	Tom20	-8.0117	-3.8761	-10.548	-12.639	-10.548	2.29203
FBgn0000377	FBgn0000377	crn	-1.0686	0.38766	-12.837	-10.547	-10.547	1.78666
FBgn0030630	FBgn0030630	CG12608	-1.6289	-9.0255	-10.544	-11.412	-10.544	1.78421
FBgn0278604	FBgn0278604	dmt	-5.4984	-7.5396	-13.235	-10.536	-10.536	1.53161
FBgn0011837	FBgn0011837	Tis11	-1.6482	-13.267	-11.965	-10.511	-10.511	1.8273
FBgn0051155	FBgn0051155	Rpb7	2.3336	-7.7928	-10.496	-12.243	-10.496	1.64601
FBgn0034087	FBgn0034087	clu	-3.142	-2.8189	-14.591	-10.481	-10.481	1.57315
FBgn0034084	FBgn0034084	CG8435	0.90315	13.011	-10.467	-10.588	-10.467	1.46166
FBgn0036188	FBgn0036188	CG7339	-1.4412	-3.3352	-10.466	-11.368	-10.466	1.50311
FBgn0001341	FBgn0001341	l(1)1Bi	-6.3032	-7.3069	-10.935	-10.463	-10.463	1.10157
FBgn0002878	FBgn0002878	mus101	-1.309	-3.6707	-12.439	-10.461	-10.461	1.05271
FBgn0031848	FBgn0031848	Nse1	-1.9181	-5.2986	-10.825	-10.459	-10.459	1.06394
FBgn0031454	FBgn0031454	CG9960	1.1767	-2.3231	-10.456	-13.792	-10.456	1.103
FBgn0035586	FBgn0035586	CG10671	-0.95091	-5.3453	-11.984	-10.454	-10.454	1.61129
FBgn0085484	FBgn0085484	Pdxk	-1.9971	0.75432	-11.324	-10.449	-10.449	1.08431
FBgn0031698	FBgn0031698	Ncoa6	-1.3604	-2.4764	-10.626	-10.437	-10.437	1.35278
FBgn0002431	FBgn0002431	hyd	-5.6854	5.1083	-10.431	-10.873	-10.431	1.69013
FBgn0040534	FBgn0040534	CG11985	0.023222	-11.662	-10.427	-10.793	-10.427	1.80264
FBgn0037603	FBgn0037603	CG11753	-4.2902	-3.9468	-13.921	-10.426	-10.426	1.87825
FBgn0029763	FBgn0029763	Usp16-45	0.2704	0.91185	-10.447	-10.409	-10.409	1.30614
FBgn0039056	FBgn0039056	CenB1A	3.9453	-0.67409	-10.408	-12.456	-10.408	1.65387
FBgn0030177	FBgn0030177	CG2972	-0.69212	-5.9935	-10.405	-12.139	-10.405	1.77509
FBgn0265194	FBgn0265194	Trpm	-0.52066	-2.3536	-10.405	-10.555	-10.405	0.778874
FBgn0016119	FBgn0016119	ATPsynCF6	-0.33182	-1.9068	-10.4	-10.406	-10.4	2.76237
FBgn0004855	FBgn0004855	RpII15	-1.4656	-5.8476	-14.152	-10.4	-10.4	1.99166
FBgn0030676	FBgn0030676	CG12379	-11.742	-4.662	-10.381	-11.341	-10.381	1.0029
FBgn0000054	FBgn0284249	Adf1	-6.8542	2.9052	-11.302	-10.376	-10.376	1.48809
FBgn0260407	FBgn0260407	mRpS23	-9.7208	3.7087	-11.178	-10.375	-10.375	1.58234
FBgn0032465	FBgn0032465	CG12404	0.054769	11.344	-10.364	-12.799	-10.364	1.62794
FBgn0030305	FBgn0030305	CG1749	-4.1441	-8.9865	-10.874	-10.352	-10.352	1.46655
FBgn0021814	FBgn0021814	Vps28	-3.527	-4.7979	-10.34	-10.822	-10.34	2.39101
FBgn0034240	FBgn0034240	MESR4	-6.241	-4.4583	-10.322	-10.315	-10.315	1.19063
FBgn0037899	FBgn0037899	RpL24-like	-0.0031189	-0.66089	-13.237	-10.315	-10.315	2.37331
FBgn0036666	FBgn0036666	TSG101	0.66996	-0.38418	-11.647	-10.313	-10.313	2.16083
FBgn0039404	FBgn0039404	CG14543	1.1435	0.72466	-10.472	-10.311	-10.311	1.9932
FBgn0020238	FBgn0020238	14-3-3epsilon	1.1571	-6.3394	-10.307	-11.765	-10.307	3.584
FBgn0038168	FBgn0038168	omd	-9.2333	7.5164	-10.305	-11.957	-10.305	1.09822
FBgn0033934	FBgn0033934	CG17385	1.1229	-5.6781	-11.651	-10.291	-10.291	1.93558
FBgn0033380	FBgn0033380	Phax	0.79835	-7.1665	-10.28	-10.439	-10.28	1.14774
FBgn0260794	FBgn0260794	ctrip	-5.087	6.0021	-12.609	-10.276	-10.276	1.39786
FBgn0010774	FBgn0010774	Ref1	-1.4159	-1.1264	-13.119	-10.275	-10.275	2.08778
FBgn0035401	FBgn0035401	CG1291	-2.4629	-7.4383	-10.908	-10.273	-10.273	1.72596
FBgn0029672	FBgn0029672	CG2875	-3.4442	8.4457	-11.813	-10.271	-10.271	1.28119
FBgn0262126	FBgn0262126	Sec24CD	-3.8775	-9.9714	-10.266	-10.466	-10.266	1.65331
FBgn0000289	FBgn0000289	cg	-0.65853	-6.7834	-12.275	-10.26	-10.26	1.70841
FBgn0003512	FBgn0003512	Sry-delta	-1.472	-1.6899	-12.519	-10.253	-10.253	1.77432
FBgn0033155	FBgn0033155	Br140	-11.849	-7.2343	-10.471	-10.248	-10.248	1.22606
FBgn0027504	FBgn0027504	CG8878	2.519	1.4553	-10.246	-11.532	-10.246	1.67951
FBgn0013770	FBgn0013770	Cp1	-1.3914	-9.6436	-10.245	-12.005	-10.245	3.56844
FBgn0264962	FBgn0264962	Pcf11	-8.0413	-9.3789	-10.228	-10.483	-10.228	1.20439
FBgn0030891	FBgn0030891	Ada3	0.93498	-12.832	-10.226	-11.58	-10.226	1.208
FBgn0263697	FBgn0263697	Uba3	-0.46747	6.1709	-13.905	-10.21	-10.21	1.47727
FBgn0036135	FBgn0036135	mRpL2	-13.019	-10.019	-10.206	-12.34	-10.206	1.47216
FBgn0039625	FBgn0039625	beta4GalNAcTB	-0.30012	-5.2514	-11.607	-10.193	-10.193	1.41459
FBgn0033092	FBgn0033092	CG9422	0.92559	-8.7452	-10.19	-10.857	-10.19	1.30109
FBgn0262519	FBgn0262519	Mi-2	-8.4585	-2.8215	-14.085	-10.189	-10.189	1.79941
FBgn0264491	FBgn0264491	how	-6.2585	5.1519	-12.564	-10.182	-10.182	1.44731
FBgn0023171	FBgn0023171	rnh1	-7.8288	2.0256	-12.271	-10.182	-10.182	1.84571
FBgn0061515	FBgn0061515	endos	-5.19	2.4581	-10.181	-13.569	-10.181	2.18966
FBgn0028687	FBgn0028687	Rpt1	1.3994	-0.00079466	-10.21	-10.176	-10.176	2.38157
FBgn0036691	FBgn0036691	beg	-4.7629	-1.7984	-12.404	-10.174	-10.174	1.30548
FBgn0261938	FBgn0261938	mtRNApol	-2.6963	7.5489	-10.162	-10.911	-10.162	0.603144
FBgn0032408	FBgn0032408	CG6712	-4.406	2.5779	-14.291	-10.146	-10.146	1.87127
FBgn0027296	FBgn0027296	temp	2.807	3.464	-13.14	-10.146	-10.146	1.39818
FBgn0031684	FBgn0031684	ND-13A	1.5128	2.9061	-12.113	-10.138	-10.138	2.08276
FBgn0030645	FBgn0030645	CG6308	-1.6478	3.4269	-11.991	-10.137	-10.137	1.09494
FBgn0003567	FBgn0003567	su(Hw)	-1.8524	-2.3277	-10.129	-10.695	-10.129	1.55747
FBgn0022238	FBgn0022238	lolal	-0.95007	-1.6727	-12.373	-10.118	-10.118	2.30336
FBgn0037025	FBgn0037025	Spc105R	-14.455	-0.99486	-13.203	-10.112	-10.112	1.21104
FBgn0026597	FBgn0026597	Axn	0.025153	0.028901	-10.11	-10.741	-10.11	1.33176
FBgn0028436	FBgn0028436	ECSIT	-3.3184	4.1811	-10.108	-13.422	-10.108	1.13922
FBgn0260467	FBgn0260467	CG7071	-2.1951	1.1058	-10.594	-10.104	-10.104	0.992604
FBgn0053182	FBgn0053182	Kdm4B	-1.2233	2.8002	-14.079	-10.104	-10.104	1.09327
FBgn0040309	FBgn0040309	Jafrac1	-1.4703	3.3581	-10.103	-11.418	-10.103	2.73807
FBgn0051229	FBgn0051229	CG31229	-6.6781	7.4782	-10.209	-10.099	-10.099	1.5793
FBgn0038320	FBgn0038320	Sra-1	-3.1117	1.8772	-12.569	-10.097	-10.097	1.72377
FBgn0025693	FBgn0025693	ZnT41F	-5.831	-9.3426	-10.855	-10.097	-10.097	1.79969
FBgn0014870	FBgn0014870	Psi	-0.18409	-2.1447	-10.091	-12.575	-10.091	1.1084
FBgn0002441	FBgn0002441	l(3)mbt	-2.7808	5.0982	-10.877	-10.078	-10.078	1.33302
FBgn0036500	FBgn0036500	CG7275	-0.43836	-6.9413	-10.077	-10.953	-10.077	1.66065
FBgn0034495	FBgn0034495	CG11788	0.02971	-0.8619	-10.07	-11.354	-10.07	1.27175
FBgn0010398	FBgn0010398	Lrr47	-1.009	5.1019	-10.055	-10.808	-10.055	0.740743
FBgn0040005	FBgn0040005	CG17883	-9.8878	10.36	-10.498	-10.053	-10.053	1.58197
FBgn0039183	FBgn0039183	Dis3	0.013229	0.53784	-10.049	-11.904	-10.049	1.32264
FBgn0003862	FBgn0003862	trx	-1.5565	0.64213	-12.519	-10.046	-10.046	0.953307
FBgn0030063	FBgn0030063	CG1789	-0.12563	-5.5416	-10.045	-11.494	-10.045	2.05179
FBgn0031312	FBgn0031312	Tango14	-4.017	-3.2439	-13.322	-10.039	-10.039	2.10412
FBgn0027055	FBgn0027055	CSN3	-2.362	1.7298	-10.032	-12.112	-10.032	1.52281
FBgn0036574	FBgn0036574	elg1	-4.615	-1.4685	-10.032	-10.924	-10.032	1.03815
FBgn0052675	FBgn0052675	Tango5	-1.7988	-0.88757	-11.454	-10.025	-10.025	1.70614
FBgn0029693	FBgn0029693	CG6379	-1.0581	-5.1003	-12.031	-10.023	-10.023	1.89859
FBgn0003117	FBgn0003117	pnr	-6.1552	7.6129	-11.811	-10.005	-10.005	2.0937
FBgn0031657	FBgn0031657	CG3756	0.14837	-3.097	-11.226	-9.9947	-9.9947	1.47441
FBgn0032689	FBgn0032689	CG10413	-3.3612	6.9131	-12.64	-9.9921	-9.9921	1.27391
FBgn0035235	FBgn0035235	CG7879	-5.9721	-0.1775	-15.796	-9.9911	-9.9911	1.24583
FBgn0025637	FBgn0025637	SkpA	-12.949	3.2591	-10.404	-9.9828	-9.9828	2.22791
FBgn0034350	FBgn0034350	CG5189	-8.5035	-2.625	-11.107	-9.9736	-9.9736	1.14541
FBgn0031969	FBgn0031969	pes	-6.5033	-11.112	-11.642	-9.9453	-9.9453	2.06194
FBgn0038976	FBgn0038976	CG7048	-2.2339	-1.3679	-9.9433	-11.422	-9.9433	2.28665
FBgn0034879	FBgn0034879	Rrp4	-0.34033	-1.2785	-9.9389	-10.792	-9.9389	1.5297
FBgn0037624	FBgn0037624	CG8223	0.34825	4.311	-11.77	-9.9374	-9.9374	2.21515
FBgn0000253	FBgn0000253	Cam	-10.602	-0.15587	-10.24	-9.9228	-9.9228	2.76783
FBgn0037044	FBgn0037044	CG10585	2.32	2.373	-9.9204	-10.788	-9.9204	1.16396
FBgn0003676	FBgn0003676	T-cp1	-10.438	-6.274	-9.9188	-13.257	-9.9188	2.50274
FBgn0033891	FBgn0033891	CG8067	-2.1841	-10.163	-11.398	-9.9121	-9.9121	1.20819
FBgn0034967	FBgn0285952	eIF-5A	-10.402	-0.47207	-9.9085	-12.423	-9.9085	3.20147
FBgn0044511	FBgn0044511	mRpS21	-8.0964	1.5977	-11.313	-9.9058	-9.9058	1.49013
FBgn0032822	FBgn0032822	CG10466	-4.782	0.52171	-9.8992	-10.852	-9.8992	0.93091
FBgn0266711	FBgn0266711	EloC	-1.7754	3.7752	-12.29	-9.8972	-9.8972	2.20415
FBgn0032793	FBgn0032793	CG10189	-5.1856	-5.8024	-9.8957	-12.104	-9.8957	1.2864
FBgn0267791	FBgn0267791	HnRNP-K	-2.1302	1.5117	-9.8803	-9.9811	-9.8803	1.95909
FBgn0030571	FBgn0030571	CG14414	-13.356	-9.6793	-11.44	-9.8553	-9.8553	1.08245
FBgn0033886	FBgn0033886	Rpn13	0.53689	-11.19	-11.664	-9.826	-9.826	2.05628
FBgn0034791	FBgn0034791	EMC8-9	-3.3004	-1.802	-9.8079	-11.691	-9.8079	1.89712
FBgn0028538	FBgn0028538	Sec71	-1.2307	-6.341	-14.602	-9.8072	-9.8072	1.1366
FBgn0039627	FBgn0039627	CG11837	-3.1068	-5.1293	-12.708	-9.8056	-9.8056	1.23596
FBgn0037010	FBgn0287585	CG4825	1.7268	3.4441	-13.385	-9.7927	-9.7927	1.49022
FBgn0260398	FBgn0260398	Pbp49	-1.097	-3.0932	-9.7894	-10.366	-9.7894	0.651079
FBgn0028692	FBgn0028692	Rpn2	0.66277	-4.3415	-9.7886	-9.8569	-9.7886	2.21496
FBgn0028648	FBgn0028648	mRpL50	-1.2472	3.7349	-12.937	-9.7857	-9.7857	1.73221
FBgn0040339	FBgn0040339	MED22	-1.5177	4.9081	-9.7765	-12.048	-9.7765	1.71341
FBgn0261532	FBgn0261532	cdm	-2.5099	-0.57079	-10.676	-9.7556	-9.7556	1.27898
FBgn0052230	FBgn0052230	ND-MLRQ	-10.594	-1.055	-9.7342	-10.588	-9.7342	2.10839
FBgn0030638	FBgn0030638	CG11655	-2.7541	9.0624	-12.47	-9.7333	-9.7333	1.51581
FBgn0037255	FBgn0037255	Fip1	-1.3115	-2.4276	-13.373	-9.7229	-9.7229	1.87526
FBgn0037943	FBgn0037943	CG14722	-3.6426	-6.4228	-9.7217	-9.7461	-9.7217	1.66528
FBgn0039554	FBgn0039554	CG5003	-4.4204	7.8133	-9.714	-12.299	-9.714	1.32186
FBgn0037382	FBgn0037382	Hpr1	-3.9557	-10.108	-9.8025	-9.7133	-9.7133	1.33013
FBgn0035336	FBgn0035336	CG9004	2.0389	1.5472	-9.7084	-10.655	-9.7084	1.47401
FBgn0038692	FBgn0038692	CG3773	-3.5427	4.6633	-9.7051	-11.662	-9.7051	1.31977
FBgn0050493	FBgn0050493	CG30493	-0.011689	-6.7451	-9.6933	-11.523	-9.6933	1.02757
FBgn0053002	FBgn0053002	mRpL27	-0.50491	4.0886	-13.618	-9.6927	-9.6927	1.57377
FBgn0030812	FBgn0030812	CG8949	-0.82062	-2.3939	-9.691	-10.151	-9.691	1.40725
FBgn0037755	FBgn0037755	CG12945	-4.4181	-9.8109	-11.774	-9.6726	-9.6726	1.32462
FBgn0034646	FBgn0034646	Rae1	-4.1284	-7.9273	-9.666	-14.152	-9.666	1.79526
FBgn0261049	FBgn0261049	Vps45	0.01875	-1.7064	-10.384	-9.6594	-9.6594	1.08666
FBgn0039067	FBgn0039067	wda	-4.8638	-6.502	-12.484	-9.6592	-9.6592	0.839858
FBgn0035714	FBgn0035714	CG8549	-2.6027	9.0861	-10.963	-9.6532	-9.6532	1.574
FBgn0035407	FBgn0035407	Asciz	-6.6076	8.1861	-9.6516	-10.473	-9.6516	1.17822
FBgn0031256	FBgn0031256	CG4164	0.3885	-5.2834	-9.8136	-9.6467	-9.6467	2.02631
FBgn0001222	FBgn0001222	Hsf	-2.6884	-2.8433	-13.829	-9.6461	-9.6461	1.38142
FBgn0031247	FBgn0031247	CG11562	-2.7729	3.324	-9.6459	-10.295	-9.6459	1.51904
FBgn0026873	FBgn0026873	MED18	-10.205	-5.7538	-12.57	-9.6404	-9.6404	1.50049
FBgn0259113	FBgn0259113	DNApol-alpha180	-2.5473	2.0496	-11.295	-9.6388	-9.6388	1.39375
FBgn0033518	FBgn0033518	Prx2540-2	-6.5431	-3.8195	-9.6322	-11.216	-9.6322	1.64825
FBgn0035978	FBgn0035978	UGP	-6.7045	0.48826	-9.6199	-9.5949	-9.5949	1.69964
FBgn0026206	FBgn0026206	mei-P26	-0.90763	9.1948	-9.5934	-10.756	-9.5934	0.993667
FBgn0015618	FBgn0015618	Cdk8	1.4647	-12.22	-9.8624	-9.5803	-9.5803	0.987875
FBgn0030293	FBgn0030293	CG1737	-2.4996	-4.0201	-13.213	-9.5793	-9.5793	1.39811
FBgn0039213	FBgn0039213	atl	-0.030635	0.43339	-9.5758	-9.6752	-9.5758	1.67787
FBgn0037446	FBgn0037446	Zif	-1.8616	-0.55735	-9.5734	-11.835	-9.5734	1.91454
FBgn0005640	FBgn0005640	Eip63E	-3.6055	3.548	-9.7414	-9.5625	-9.5625	1.81733
FBgn0015298	FBgn0015298	Srp19	-4.3936	-9.3997	-12.522	-9.5597	-9.5597	1.82957
FBgn0000575	FBgn0000575	emc	-9.3324	-1.884	-9.5492	-12.421	-9.5492	1.68603
FBgn0266723	FBgn0266723	Trs31	-3.1906	5.4385	-13.487	-9.5393	-9.5393	1.46255
FBgn0260985	FBgn0260985	RfC4	-2.2318	-3.8691	-11.037	-9.5366	-9.5366	2.39002
FBgn0036336	FBgn0036336	ste14	2.0123	-2.97	-9.5217	-12.751	-9.5217	1.16799
FBgn0044323	FBgn0044323	Cka	-4.1057	-0.30455	-10.655	-9.5027	-9.5027	1.77004
FBgn0037008	FBgn0037008	mTerf3	-2.7598	6.1001	-11.91	-9.5027	-9.5027	1.58673
FBgn0086712	FBgn0086712	Egm	-2.9663	-3.8578	-11.472	-9.4945	-9.4945	1.75718
FBgn0052649	FBgn0052649	CG32649	-0.38785	1.452	-10.466	-9.48	-9.48	1.3706
FBgn0003189	FBgn0003189	r	-8.8681	1.4597	-11.727	-9.4692	-9.4692	1.56844
FBgn0035644	FBgn0035644	DNApol-epsilon58	-0.2352	2.6262	-9.4501	-10.992	-9.4501	1.4044
FBgn0064225	FBgn0064225	RpL5	0.76286	2.0198	-9.45	-11.041	-9.45	3.86044
FBgn0003978	FBgn0003978	vls	1.9499	-0.024953	-9.4456	-10.427	-9.4456	1.49038
FBgn0000996	FBgn0000996	dup	-2.9136	1.8035	-9.4597	-9.415	-9.415	1.80995
FBgn0262117	FBgn0262117	IntS3	-2.3949	-1.2762	-9.8847	-9.4129	-9.4129	1.34262
FBgn0250906	FBgn0250906	Pgk	0.6676	-6.5893	-12.978	-9.3968	-9.3968	2.21182
FBgn0086908	FBgn0086908	egg	0.66791	-7.4538	-9.3839	-10.155	-9.3839	1.38115
FBgn0032244	FBgn0032244	RfC3	-3.7523	-2.6587	-9.3691	-9.9022	-9.3691	1.52566
FBgn0265574	FBgn0265574	Cdc5	-1.0576	-3.7703	-12.105	-9.3641	-9.3641	1.27898
FBgn0038746	FBgn0038746	Surf6	-0.69649	1.7195	-9.8026	-9.3636	-9.3636	2.20859
FBgn0037643	FBgn0037643	skap	-4.5849	2.678	-9.3622	-9.6207	-9.3622	1.8909
FBgn0036107	FBgn0036107	galla-2	-0.77239	-11.095	-13.032	-9.3616	-9.3616	1.90119
FBgn0032815	FBgn0032815	CG10462	-2.2646	-7.9067	-10.959	-9.3519	-9.3519	1.34648
FBgn0052281	FBgn0052281	CG32281	0.96545	0.1987	-10.362	-9.3462	-9.3462	1.20287
FBgn0033122	FBgn0033122	CG17002	-1.9021	4.5822	-10.241	-9.3378	-9.3378	1.2424
FBgn0038826	FBgn0038826	Syp	-0.24427	0.67575	-12.404	-9.3309	-9.3309	1.41313
FBgn0039172	FBgn0039172	Spase22-23	-4.6353	-1.1397	-11.181	-9.3034	-9.3034	2.11607
FBgn0032511	FBgn0032511	ND-B22	-6.7318	0.56734	-10.069	-9.3004	-9.3004	1.81525
FBgn0029174	FBgn0029174	FKBP59	-2.5086	-6.602	-9.2987	-9.4254	-9.2987	2.26098
FBgn0030800	FBgn0030800	Nprl2	-1.401	-7.6919	-10.937	-9.2915	-9.2915	1.23786
FBgn0035980	FBgn0035980	CG4447	-3.0197	5.4403	-9.2786	-10.266	-9.2786	1.01528
FBgn0034310	FBgn0034310	Nup75	-8.1021	-0.63284	-11.581	-9.2753	-9.2753	1.4103
FBgn0032321	FBgn0032321	YL-1	-3.2297	-5.2332	-9.705	-9.2573	-9.2573	1.49275
FBgn0038167	FBgn0038167	Lkb1	-3.8715	-7.6649	-9.7537	-9.2556	-9.2556	1.29474
FBgn0029148	FBgn0029148	NHP2	0.49521	2.5717	-12.852	-9.2317	-9.2317	1.86282
FBgn0000447	FBgn0000447	Dhod	-2.6846	-4.6349	-9.2291	-9.4697	-9.2291	1.55533
FBgn0045063	FBgn0045063	fdl	-1.4012	-3.5096	-10.293	-9.2122	-9.2122	1.85473
FBgn0030753	FBgn0030753	rngo	-4.097	5.9036	-9.2079	-9.6168	-9.2079	2.12823
FBgn0000052	FBgn0000052	ade2	-2.8579	-0.0075677	-11.373	-9.1975	-9.1975	1.568
FBgn0262579	FBgn0262579	Ect4	-2.3975	-0.77746	-9.1928	-9.5815	-9.1928	1.63357
FBgn0040273	FBgn0040273	Spt5	0.36216	3.0993	-9.1901	-12.052	-9.1901	1.69468
FBgn0038639	FBgn0286828	CG7705	-3.6035	-5.839	-9.1866	-10.581	-9.1866	0.886064
FBgn0010772	FBgn0010772	Xe7	-0.41186	-3.5841	-13.268	-9.1837	-9.1837	1.35286
FBgn0024191	FBgn0024191	sip1	0.4824	4.5228	-12.538	-9.1809	-9.1809	0.911334
FBgn0026207	FBgn0026207	mbo	1.5496	-1.3631	-12.038	-9.1751	-9.1751	1.45011
FBgn0034877	FBgn0034877	levy	-1.9291	-1.98	-12.168	-9.167	-9.167	2.29004
FBgn0030091	FBgn0030091	CG7065	-6.8187	-0.9629	-11.901	-9.1589	-9.1589	1.20996
FBgn0050496	FBgn0050496	CG30496	-0.68397	-2.1253	-9.1525	-9.4563	-9.1525	1.18519
FBgn0260655	FBgn0260655	l(3)76BDm	-3.5493	-5.2976	-13.938	-9.1449	-9.1449	1.03633
FBgn0042712	FBgn0042712	HBS1	0.34926	-5.8708	-10.183	-9.1413	-9.1413	1.74363
FBgn0033029	FBgn0033029	Not3	-7.0228	-3.4581	-9.5283	-9.1369	-9.1369	2.14275
FBgn0004782	FBgn0004782	Ccp84Ab	0.92571	-2.7826	-10.346	-9.134	-9.134	-2
FBgn0038275	FBgn0038275	CG3817	-5.3153	6.4558	-12.081	-9.1332	-9.1332	2.01492
FBgn0027334	FBgn0027334	l(1)G0004	-1.0264	-2.8119	-9.12	-12.116	-9.12	1.92516
FBgn0037341	FBgn0037341	CG12746	-6.9776	3.3245	-9.1127	-10.294	-9.1127	1.67199
FBgn0004811	FBgn0004811	fs(2)ltoPP43	-0.84808	-4.3319	-9.1068	-9.3932	-9.1068	1.47752
FBgn0036915	FBgn0036915	Prp3	-1.1877	-4.6058	-9.1035	-13.231	-9.1035	1.60772
FBgn0034451	FBgn0034451	TBCB	-3.2072	1.194	-12.189	-9.1011	-9.1011	1.92346
FBgn0033607	FBgn0033607	CG9062	-0.18791	-3.174	-9.161	-9.0973	-9.0973	1.21303
FBgn0261954	FBgn0261954	east	-1.4858	-3.3799	-11.638	-9.0879	-9.0879	1.4915
FBgn0033428	FBgn0033428	Updo	0.70206	-1.1275	-11.806	-9.0793	-9.0793	1.9711
FBgn0028741	FBgn0028741	fab1	0.55403	1.9635	-9.0738	-9.6813	-9.0738	1.21925
FBgn0029878	FBgn0029878	Pat1	1.0991	0.71555	-10.306	-9.0646	-9.0646	1.59806
FBgn0027885	FBgn0286781	Aac11	-0.94966	-9.0394	-9.0574	-9.73	-9.0574	1.87247
FBgn0017551	FBgn0017551	Rca1	-0.21607	-5.6935	-9.2445	-9.0548	-9.0548	1.16461
FBgn0037879	FBgn0037879	scpr-C	-1.4751	-1.5163	-9.0458	-9.8575	-9.0458	-0.822995
FBgn0035210	FBgn0035210	msd5	-2.4851	-3.9237	-9.0392	-11.304	-9.0392	1.82805
FBgn0262160	FBgn0262160	CG9932	0.32077	-4.8495	-9.4013	-9.0307	-9.0307	1.11428
FBgn0025815	FBgn0025815	Mcm6	-5.5502	-5.8763	-10.441	-9.0246	-9.0246	1.79923
FBgn0004597	FBgn0004597	CycC	-1.3032	-2.9648	-13.455	-9.0215	-9.0215	1.2572
FBgn0086785	FBgn0086785	Vps36	-7.1572	-6.5667	-9.0196	-9.1703	-9.0196	1.36581
FBgn0004926	FBgn0004926	eIF-2beta	-2.6508	1.6443	-10.564	-9.014	-9.014	2.73431
FBgn0038857	FBgn0038857	Bdbt	-5.0134	8.4231	-12.985	-9.011	-9.011	1.50364
FBgn0036053	FBgn0036053	iPLA2-VIA	-2.2737	-5.3813	-9.01	-9.8428	-9.01	1.91037
FBgn0036104	FBgn0036104	CG6418	-1.1881	-2.2051	-8.994	-10.714	-8.994	1.63834
FBgn0027569	FBgn0027569	cert	1.3803	-2.3222	-8.9861	-10.62	-8.9861	1.58627
FBgn0043455	FBgn0043455	CG5986	-1.8163	-2.7408	-10.996	-8.9814	-8.9814	1.86078
FBgn0034051	FBgn0034051	Mlf	-1.1604	-2.1371	-10.043	-8.9726	-8.9726	2.1264
FBgn0266724	FBgn0266724	Trs20	-4.4209	1.3863	-8.9704	-10.759	-8.9704	1.53161
FBgn0041188	FBgn0041188	Atx2	1.4628	-4.2663	-9.8243	-8.963	-8.963	1.65172
FBgn0040623	FBgn0040623	Spase12	-5.2057	0.30497	-8.9604	-10.526	-8.9604	2.2222
FBgn0053276	FBgn0053276	CG33276	-4.44	2.5339	-9.8278	-8.9554	-8.9554	1.66797
FBgn0003079	FBgn0003079	Raf	-5.8394	-5.2931	-8.949	-11.365	-8.949	1.35275
FBgn0033639	FBgn0033639	CG9003	-2.6931	7.3073	-10.713	-8.9478	-8.9478	1.64221
FBgn0023180	FBgn0023180	Orc6	-6.6665	-5.8348	-9.6022	-8.9372	-8.9372	1.4419
FBgn0037372	FBgn0037372	CG2091	-1.0981	-11.677	-8.9257	-9.4734	-8.9257	1.16211
FBgn0038549	FBgn0038549	CG17802	-0.79645	-6.6985	-8.9194	-9.805	-8.9194	1.23463
FBgn0036920	FBgn0036920	CG8004	-1.9921	3.4462	-12.042	-8.9173	-8.9173	1.64691
FBgn0024555	FBgn0024555	flfl	-2.1181	-7.2168	-9.3363	-8.9096	-8.9096	1.56674
FBgn0032340	FBgn0283682	Ge-1	-1.1476	5.5211	-11.011	-8.9052	-8.9052	1.58024
FBgn0038582	FBgn0038582	CG7988	-1.0105	6.8416	-9.5304	-8.8978	-8.8978	1.20808
FBgn0033206	FBgn0033206	DCTN4-p62	-1.5712	-8.9581	-8.8971	-10.166	-8.8971	1.41393
FBgn0031500	FBgn0031500	CG17221	-3.138	0.46134	-11.148	-8.89	-8.89	0.92945
FBgn0263510	FBgn0263510	nclb	-0.10933	-0.47669	-10.252	-8.887	-8.887	2.13675
FBgn0014024	FBgn0014024	Rnp4F	-4.4136	2.4529	-11.867	-8.8833	-8.8833	1.55558
FBgn0037135	FBgn0037135	CG7414	-2.3718	-1.7534	-12.629	-8.8767	-8.8767	2.0808
FBgn0011227	FBgn0011227	ox	1.1057	-2.3638	-8.8723	-10.208	-8.8723	2.22184
FBgn0003392	FBgn0003392	shi	-18.048	-0.65399	-15.535	-8.8701	-8.8701	1.61065
FBgn0033755	FBgn0033755	ClC-b	-3.7604	-4.7242	-8.868	-9.7736	-8.868	1.57697
FBgn0029755	FBgn0029755	Sas10	-1.6029	3.3398	-8.8674	-10.509	-8.8674	1.48788
FBgn0260972	FBgn0260972	alc	-2.1695	-2.9256	-8.8625	-11.363	-8.8625	1.72692
FBgn0031392	FBgn0031392	AIF	-4.2765	-9.1865	-10.689	-8.8613	-8.8613	1.7373
FBgn0029665	FBgn0029665	CG14270	-11.005	-4.2042	-9.4999	-8.8446	-8.8446	1.54443
FBgn0039252	FBgn0039252	CG11771	0.75213	-9.5472	-9.8706	-8.838	-8.838	1.46331
FBgn0024314	FBgn0024314	Plap	-4.1638	-0.32155	-8.8344	-8.8962	-8.8344	1.75858
FBgn0085451	FBgn0085451	htk	-1.7681	-10.102	-9.8281	-8.8253	-8.8253	1.46583
FBgn0034814	FBgn0034814	CG9890	0.12289	1.0067	-8.8244	-10.456	-8.8244	1.27875
FBgn0042085	FBgn0042085	Bap170	3.4901	-5.5305	-8.8242	-8.8395	-8.8242	1.45791
FBgn0050007	FBgn0285892	CG30007	-5.0376	2.7913	-8.8231	-10.633	-8.8231	1.16235
FBgn0032849	FBgn0032849	mRpS18B	-7.6055	-5.649	-11.169	-8.8222	-8.8222	1.38807
FBgn0023097	FBgn0023097	bon	1.1368	-5.5896	-10.27	-8.8204	-8.8204	1.15381
FBgn0030121	FBgn0030121	Cfp1	1.3366	1.4096	-8.8141	-10.616	-8.8141	0.973019
FBgn0034504	FBgn0034504	CG8929	3.4431	-0.67652	-9.6858	-8.8006	-8.8006	1.6975
FBgn0263757	FBgn0263757	Rpb4	-10.481	0.93214	-8.7989	-11.595	-8.7989	1.00453
FBgn0031229	FBgn0031229	CG3436	-2.629	-0.52462	-11.901	-8.7951	-8.7951	1.72983
FBgn0262714	FBgn0262714	Sap130	-6.5899	11.958	-12.283	-8.7875	-8.7875	0.845718
FBgn0263251	FBgn0263251	vnc	-0.0043018	-6.819	-8.7677	-10.457	-8.7677	1.46255
FBgn0043457	FBgn0043457	CG5180	-2.6305	-5.7294	-8.765	-9.4072	-8.765	0.921831
FBgn0032292	FBgn0032292	EMC3	-2.1487	4.0531	-8.7647	-10.229	-8.7647	1.92345
FBgn0031377	FBgn0031377	CG15356	0.17258	0.5335	-8.7643	-10.999	-8.7643	1.11989
FBgn0033052	FBgn0033052	SCAP	-4.7159	-6.3613	-8.7636	-9.4503	-8.7636	1.71716
FBgn0001248	FBgn0001248	Idh	0.21233	-0.8992	-8.7616	-8.9816	-8.7616	2.15586
FBgn0036556	FBgn0036556	CG5830	-3.4113	-3.7316	-9.1462	-8.7609	-8.7609	1.05807
FBgn0001291	FBgn0001291	Jra	-1.9039	-2.4012	-10.919	-8.76	-8.76	2.07265
FBgn0033712	FBgn0033712	CG13163	-5.0137	-6.2959	-9.1205	-8.7481	-8.7481	1.20651
FBgn0032512	FBgn0032512	CG9305	0.48607	-2.2759	-8.7448	-9.6525	-8.7448	1.36752
FBgn0033184	FBgn0033184	CG12736	-3.6747	0.5302	-10.1	-8.7404	-8.7404	1.20555
FBgn0263079	FBgn0263079	CG43338	0.5698	-2.5489	-8.7225	-9.3633	-8.7225	-2
FBgn0262619	FBgn0262619	DNA-ligI	0.45039	-0.4551	-10.094	-8.7039	-8.7039	1.04179
FBgn0019662	FBgn0019662	qm	-2.3147	-3.779	-12.15	-8.676	-8.676	1.64335
FBgn0011335	FBgn0011335	l(3)j2D3	-0.69502	-0.26337	-10.098	-8.6736	-8.6736	1.27371
FBgn0061200	FBgn0061200	Nup153	-3.3819	-9.7852	-11.602	-8.6731	-8.6731	1.5034
FBgn0031589	FBgn0031589	CG3714	-0.27927	0.34014	-13.445	-8.6702	-8.6702	1.53381
FBgn0014340	FBgn0014340	mof	-1.4858	-4.7473	-8.666	-9.5827	-8.666	1.16851
FBgn0024510	FBgn0024510	dlt	0.30853	-1.9439	-8.6626	-8.7198	-8.6626	0.290583
FBgn0262467	FBgn0262467	Scox	-7.3253	6.9216	-8.6544	-12.454	-8.6544	1.55642
FBgn0035624	FBgn0035624	Eaf6	-1.1908	-1.9906	-8.6543	-10.329	-8.6543	1.67011
FBgn0027568	FBgn0027568	Cand1	-3.3591	2.1155	-8.7595	-8.6535	-8.6535	1.50702
FBgn0261872	FBgn0261872	scaf6	-1.5319	-10.594	-10.737	-8.6509	-8.6509	1.43152
FBgn0036395	FBgn0036395	CG17361	-1.4684	-3.9493	-9.047	-8.6507	-8.6507	0.71412
FBgn0036248	FBgn0036248	ssp	2.964	0.31693	-8.6505	-9.2648	-8.6505	1.26098
FBgn0037467	FBgn0037467	CG1104	1.5934	-0.70803	-8.9031	-8.6403	-8.6403	1.2832
FBgn0264326	FBgn0264326	DNApol-epsilon255	-1.817	-10.143	-8.6403	-11.229	-8.6403	1.39811
FBgn0027259	FBgn0027259	Kmn1	-5.5047	-3.3591	-8.6354	-9.4854	-8.6354	1.36943
FBgn0032138	FBgn0032138	CG4364	-3.8003	-6.7098	-8.6304	-9.3218	-8.6304	2.45869
FBgn0000339	FBgn0000339	cni	-3.822	3.3438	-11.791	-8.6277	-8.6277	1.97374
FBgn0035318	FBgn0035318	CG9018	-3.8087	-4.0969	-8.6124	-11.405	-8.6124	1.75039
FBgn0047038	FBgn0047038	ND-13B	-0.21692	4.6237	-10.087	-8.6099	-8.6099	1.87694
FBgn0030584	FBgn0030584	CG14407	-0.87546	6.5941	-11.513	-8.6084	-8.6084	1.9403
FBgn0031818	FBgn0031818	CG9536	0.99752	-4.2953	-8.604	-9.3537	-8.604	1.4335
FBgn0002906	FBgn0002906	Blm	1.1109	-0.91467	-9.617	-8.6026	-8.6026	1.01726
FBgn0035965	FBgn0035965	Use1	-3.2723	-4.5241	-8.597	-10.431	-8.597	1.14154
FBgn0041147	FBgn0041147	ida	-3.2814	-2.6459	-11.033	-8.595	-8.595	0.682851
FBgn0011666	FBgn0011666	msi	0.23339	-0.70325	-9.7992	-8.5735	-8.5735	1.15915
FBgn0026576	FBgn0026576	CG5991	-5.0353	-9.7588	-8.5701	-9.4592	-8.5701	1.53889
FBgn0032017	FBgn0032017	CG7810	0.37076	-1.8123	-11.294	-8.5696	-8.5696	1.00035
FBgn0038927	FBgn0038927	CG6015	-4.0515	-1.9468	-8.5602	-10.519	-8.5602	1.66811
FBgn0016984	FBgn0016984	sktl	-0.34948	12.836	-8.5537	-8.8145	-8.5537	1.69961
FBgn0032467	FBgn0032467	CG9934	1.905	1.0317	-8.55	-9.8266	-8.55	1.44549
FBgn0032250	FBgn0032250	holn1	-1.7965	0.72695	-9.1545	-8.5475	-8.5475	1.65771
FBgn0030243	FBgn0030243	CG2186	-3.788	-5.0066	-11.076	-8.5444	-8.5444	1.29508
FBgn0033737	FBgn0033737	Nup54	-2.7938	-1.1903	-8.5419	-10.068	-8.5419	1.93025
FBgn0004914	FBgn0004914	Hnf4	-3.3687	-0.31557	-9.3038	-8.5298	-8.5298	1.53795
FBgn0035164	FBgn0035164	CG13901	-7.8224	1.5825	-8.5261	-9.5981	-8.5261	1.93545
FBgn0039601	FBgn0039601	CG1523	-2.4125	0.1985	-8.8024	-8.5118	-8.5118	1.48444
FBgn0022349	FBgn0022349	CG1910	-2.2322	0.38149	-11.792	-8.5075	-8.5075	2.16703
FBgn0031611	FBgn0031611	CG17840	0.38645	4.4377	-8.9151	-8.492	-8.492	0.717411
FBgn0053199	FBgn0053199	CG33199	-3.5902	4.5842	-8.4757	-9.7586	-8.4757	1.55563
FBgn0036514	FBgn0036514	CG12301	-0.094419	-8.7844	-8.4673	-10.242	-8.4673	1.16
FBgn0011774	FBgn0011774	Irbp	1.81	0.77311	-9.8354	-8.4611	-8.4611	1.43374
FBgn0003334	FBgn0003334	Scm	-1.2985	-6.0254	-8.806	-8.4594	-8.4594	1.26988
FBgn0260750	FBgn0260750	Mulk	-0.74391	-1.2265	-8.4552	-9.2527	-8.4552	1.14855
FBgn0037342	FBgn0037342	CG2931	-5.0315	-2.0851	-8.4445	-11.075	-8.4445	1.47294
FBgn0030874	FBgn0030874	Spt7	-4.7621	7.3114	-8.4413	-10.297	-8.4413	0.868308
FBgn0037081	FBgn0037081	barc	-2.2948	-4.0251	-8.4302	-8.7759	-8.4302	1.49858
FBgn0035420	FBgn0035420	CG14967	1.0692	6.6079	-9.6884	-8.4301	-8.4301	1.37624
FBgn0261373	FBgn0261373	CG33228	-2.1598	-3.9412	-10.823	-8.4178	-8.4178	0.835774
FBgn0021895	FBgn0021895	ytr	1.1506	-6.796	-8.4124	-10.922	-8.4124	2.06112
FBgn0026257	FBgn0026257	cav	-1.7977	-0.5146	-8.3936	-10.68	-8.3936	1.42985
FBgn0030311	FBgn0030311	CG11699	1.6179	-7.6822	-9.171	-8.389	-8.389	2.14933
FBgn0032487	FBgn0032487	Ski6	-2.6996	5.8097	-9.6675	-8.3844	-8.3844	1.24292
FBgn0039689	FBgn0039689	CIA30	0.28247	3.7843	-9.5932	-8.3772	-8.3772	1.93386
FBgn0033972	FBgn0033972	Ciao1	1.7016	-8.2052	-9.817	-8.3697	-8.3697	1.63421
FBgn0038461	FBgn0038461	CG3678	-3.0096	-7.9808	-10.969	-8.3686	-8.3686	1.5138
FBgn0034876	FBgn0034876	wmd	-2.9591	-7.6402	-8.3642	-8.4508	-8.3642	1.73417
FBgn0040298	FBgn0040298	Myt1	-1.0241	1.0327	-10.338	-8.3601	-8.3601	1.15764
FBgn0039117	FBgn0039117	tst	0.44801	-6.1763	-9.4988	-8.3586	-8.3586	0.961476
FBgn0016696	FBgn0016696	Pitslre	-6.0622	-7.0842	-9.8994	-8.3512	-8.3512	1.69726
FBgn0036111	FBgn0036111	Aps	-0.91052	0.059147	-8.3338	-8.3398	-8.3338	2.09821
FBgn0034569	FBgn0034569	dgt3	-5.3392	-4.6679	-8.3234	-12.807	-8.3234	1.2714
FBgn0086899	FBgn0283657	Tlk	-5.2294	-5.0409	-8.3213	-12.091	-8.3213	1.60972
FBgn0039336	FBgn0039336	CG4553	-2.9891	-6.3479	-10.128	-8.3209	-8.3209	1.15497
FBgn0010350	FBgn0010350	CdsA	-3.8738	0.45431	-11.056	-8.3174	-8.3174	1.60426
FBgn0039189	FBgn0039189	CG18528	-2.1132	-2.6831	-11.52	-8.3132	-8.3132	1.62851
FBgn0035482	FBgn0035482	CG14985	-5.2422	-6.4337	-8.472	-8.3081	-8.3081	1.13565
FBgn0034722	FBgn0034722	Rtf1	-2.025	-3.2548	-9.8747	-8.3058	-8.3058	1.69321
FBgn0038478	FBgn0038478	cal1	-4.6782	-1.7264	-12.918	-8.298	-8.298	1.08088
FBgn0260399	FBgn0260399	gwl	-4.9713	-4.2969	-8.6402	-8.2905	-8.2905	1.15875
FBgn0011474	FBgn0011474	Set8	-5.5438	1.3896	-8.4624	-8.2883	-8.2883	1.11991
FBgn0037371	FBgn0037371	Sym	1.3606	-9.356	-8.2794	-9.7815	-8.2794	1.25771
FBgn0035725	FBgn0035725	Mis12	-3.7982	-2.6545	-8.9624	-8.2699	-8.2699	1.55192
FBgn0003357	FBgn0003357	Jon99Ciii	-3.5037	-4.3129	-8.5377	-8.269	-8.269	-1.61199
FBgn0031090	FBgn0031090	Rab35	-0.22864	2.6221	-8.9066	-8.2616	-8.2616	2.08398
FBgn0038903	FBgn0038903	RpI12	-3.7676	-8.5741	-8.2571	-8.4028	-8.2571	0.926791
FBgn0038569	FBgn0038569	CG7218	-0.36508	-6.4634	-8.2536	-9.4035	-8.2536	1.3078
FBgn0038244	FBgn0038244	CG7987	-4.8487	-5.432	-9.5933	-8.252	-8.252	1.38405
FBgn0028662	FBgn0028662	VhaPPA1-1	-16.187	-10.915	-13.856	-8.2406	-8.2406	2.42064
FBgn0262560	FBgn0262560	wcd	0.0056908	-7.6091	-11.479	-8.2381	-8.2381	1.27898
FBgn0017577	FBgn0017577	Mcm5	-3.3462	-10.249	-8.2367	-9.0616	-8.2367	1.5667
FBgn0030434	FBgn0030434	Brms1	-0.67476	-8.2417	-10.58	-8.226	-8.226	1.66027
FBgn0032261	FBgn0032261	CG6094	-2.0043	-1.14	-8.2176	-8.3599	-8.2176	1.61382
FBgn0035713	FBgn0035713	velo	-10.658	4.0378	-8.3838	-8.2172	-8.2172	1.60596
FBgn0028325	FBgn0028325	l(1)G0334	-4.4083	-3.0994	-9.4429	-8.2165	-8.2165	2.0638
FBgn0033473	FBgn0033473	CG12128	1.6625	0.11093	-8.2108	-8.8159	-8.2108	1.40029
FBgn0004510	FBgn0004510	Ets97D	1.6087	4.1788	-10.855	-8.2065	-8.2065	1.71103
FBgn0001124	FBgn0001124	Got1	-0.54348	0.050465	-8.7366	-8.1984	-8.1984	1.71574
FBgn0013343	FBgn0013343	Syx1A	-3.5299	-0.84832	-8.1963	-9.5128	-8.1963	1.83234
FBgn0001108	FBgn0001108	DCTN1-p150	-1.9436	-1.0915	-8.1862	-10.496	-8.1862	1.48509
FBgn0011760	FBgn0011760	ctp	-3.9002	0.17773	-10.47	-8.1859	-8.1859	3.04501
FBgn0032812	FBgn0032812	Hakai	4.2918	-0.26006	-8.1824	-8.3744	-8.1824	1.35634
FBgn0034118	FBgn0034118	Nup62	-1.984	-4.8797	-8.1759	-9.5553	-8.1759	1.98567
FBgn0030274	FBgn0030274	Lint-1	-9.8288	-6.095	-10.818	-8.1709	-8.1709	1.24718
FBgn0261385	FBgn0261385	scra	-2.2544	-1.9895	-9.858	-8.1602	-8.1602	2.29561
FBgn0034259	FBgn0034259	P32	-2.7244	-7.2576	-8.1577	-9.309	-8.1577	1.89457
FBgn0033341	FBgn0033341	MrgBP	-0.92928	5.0917	-8.125	-10.788	-8.125	1.57316
FBgn0037350	FBgn0037350	CG2911	-5.1994	-8.8998	-10.943	-8.1246	-8.1246	1.036
FBgn0283427	FBgn0283427	FASN1	-5.6842	-5.2716	-8.1557	-8.1168	-8.1168	2.1614
FBgn0036686	FBgn0036686	CG7728	-4.0239	10.155	-12.502	-8.1165	-8.1165	1.71439
FBgn0026753	FBgn0283536	Vha13	0.52009	3.7336	-8.5179	-8.1117	-8.1117	2.61109
FBgn0037262	FBgn0037262	MED31	0.28122	-1.9497	-8.1057	-10.245	-8.1057	2.20731
FBgn0024887	FBgn0024887	kin17	-8.9341	4.6789	-9.3376	-8.1032	-8.1032	1.3073
FBgn0039139	FBgn0039139	Ime4	0.95338	-5.0323	-8.6619	-8.1025	-8.1025	1.1753
FBgn0038046	FBgn0038046	CG5641	-2.9875	-6.1262	-9.4463	-8.1007	-8.1007	1.88823
FBgn0032053	FBgn0032053	mRpL51	-3.5805	-7.2229	-10.396	-8.0968	-8.0968	1.91528
FBgn0032454	FBgn0032454	CG5787	-2.3831	-8.6893	-11.815	-8.0959	-8.0959	1.73447
FBgn0036916	FBgn0036916	Mtr3	-5.0726	1.4635	-8.0892	-9.7589	-8.0892	1.28109
FBgn0035254	FBgn0035254	CG7974	0.54555	0.45186	-8.086	-9.2404	-8.086	1.61606
FBgn0263198	FBgn0263198	Acn	1.2289	-3.3769	-10.941	-8.0723	-8.0723	1.86929
FBgn0012058	FBgn0012058	Cdc27	1.5773	-4.1042	-8.0442	-10.082	-8.0442	1.23264
FBgn0002901	FBgn0002901	mus304	-2.6729	-0.59227	-8.1135	-8.0367	-8.0367	0.551664
FBgn0004373	FBgn0004373	fwd	-0.91619	0.97792	-11.94	-8.0336	-8.0336	1.39575
FBgn0037061	FBgn0037061	CG12975	-3.0541	-2.4035	-10.196	-8.024	-8.024	1.19045
FBgn0024222	FBgn0024222	IKKbeta	-1.74	-3.9308	-8.0027	-10.606	-8.0027	1.27905
FBgn0026432	FBgn0026432	Grip163	-3.0738	-5.4082	-8.001	-8.7815	-8.001	0.722671
FBgn0259204	FBgn0259204	CG42308	-4.1573	0.44834	-9.379	-7.9968	-7.9968	0.717945
FBgn0023521	FBgn0023521	CG3587	-0.42113	-0.0070356	-11.059	-7.9873	-7.9873	1.04271
FBgn0039846	FBgn0039846	CG11337	1.0423	-4.0576	-7.987	-10.134	-7.987	1.19576
FBgn0034645	FBgn0034645	ND-B12	-0.22951	-5.8977	-8.1117	-7.9722	-7.9722	2.25226
FBgn0261113	FBgn0261113	Xrp1	5.0515	-11.28	-8.1228	-7.9534	-7.9534	2.69059
FBgn0043458	FBgn0043458	CG12084	0.52337	-12.542	-7.9494	-9.809	-7.9494	1.52095
FBgn0038427	FBgn0038427	ema	-2.3698	-0.72765	-9.3476	-7.9466	-7.9466	1.31604
FBgn0031036	FBgn0031036	CG14220	-0.80194	-2.3841	-11.764	-7.9442	-7.9442	1.38028
FBgn0032361	FBgn0287204	CG6488	-3.4852	11.28	-7.9375	-8.2614	-7.9375	1.18963
FBgn0035524	FBgn0035524	CG11583	-2.0089	-8.1729	-7.9366	-9.6669	-7.9366	2.00607
FBgn0051251	FBgn0051251	CG31251	-1.3581	2.0965	-7.9311	-8.6106	-7.9311	0.753725
FBgn0259725	FBgn0259725	CG42379	-1.1244	-2.8251	-7.9253	-10.694	-7.9253	1.07582
FBgn0005616	FBgn0005616	msl-2	0.43036	-3.7896	-10.49	-7.9231	-7.9231	1.10785
FBgn0026262	FBgn0026262	bip2	-5.4416	-11.688	-9.4207	-7.9214	-7.9214	1.74173
FBgn0029971	FBgn0029971	ND-MNLL	-10.218	7.1219	-10.737	-7.9094	-7.9094	2.14126
FBgn0032061	FBgn0032061	CG9314	-3.7323	-10.344	-7.8991	-8.3326	-7.8991	-0.910533
FBgn0003165	FBgn0003165	pum	-8.3094	-4.6776	-7.8934	-8.3023	-7.8934	1.589
FBgn0000412	FBgn0000412	D1	-2.2237	1.8276	-8.7883	-7.8904	-7.8904	2.40218
FBgn0039507	FBgn0039507	mrt	-0.16412	-1.4946	-9.6707	-7.8563	-7.8563	1.49995
FBgn0028504	FBgn0028504	CG12182	-3.823	-7.6266	-9.9771	-7.8516	-7.8516	1.02944
FBgn0026378	FBgn0026378	Rep	2.3498	-0.498	-7.8317	-11.198	-7.8317	1.23849
FBgn0024804	FBgn0024804	Dbp80	-2.8754	-6.4717	-8.6035	-7.8302	-7.8302	2.01758
FBgn0264294	FBgn0264294	Cyt-b5	-2.2271	-9.1478	-7.829	-9.4449	-7.829	2.65322
FBgn0027524	FBgn0027524	CG3909	0.40922	4.2649	-7.8171	-9.3059	-7.8171	1.25653
FBgn0262975	FBgn0262975	cnc	-1.496	7.5059	-7.8166	-8.7013	-7.8166	1.07954
FBgn0040232	FBgn0040232	cmet	-3.1254	0.10537	-7.9623	-7.8115	-7.8115	1.55157
FBgn0033086	FBgn0033086	CG9410	-10.784	-1.3586	-7.8092	-8.9813	-7.8092	0.953902
FBgn0035421	FBgn0035421	CG12034	-3.6115	-0.40873	-7.8057	-10.848	-7.8057	1.15957
FBgn0033557	FBgn0033557	CG12325	-1.0396	-0.82037	-12.523	-7.7978	-7.7978	1.30233
FBgn0052767	FBgn0052767	CG32767	0.28042	-6.4043	-7.7962	-8.2476	-7.7962	0.942544
FBgn0034704	FBgn0034704	CG6758	-0.41834	0.22412	-7.7941	-9.0502	-7.7941	1.06005
FBgn0039943	FBgn0039943	CG17168	-2.5398	-4.388	-7.7914	-7.9854	-7.7914	1.48142
FBgn0037734	FBgn0037734	trbd	-2.9249	3.5089	-7.7912	-8.0918	-7.7912	1.16266
FBgn0033460	FBgn0033460	Sec24AB	-6.3151	-1.6763	-7.7894	-8.1061	-7.7894	1.7223
FBgn0033656	FBgn0033656	S2P	-0.83688	1.6912	-8.4357	-7.785	-7.785	1.55909
FBgn0039229	FBgn0039229	Saf-B	-6.4113	-1.5241	-7.7745	-9.1871	-7.7745	1.76249
FBgn0265083	FBgn0265083	CG44194	-1.4777	1.1026	-7.7736	-8.0116	-7.7736	1.68133
FBgn0033339	FBgn0033339	Sec31	1.4759	-0.91692	-7.7709	-7.9214	-7.7709	1.81589
FBgn0039085	FBgn0039085	CG10170	-0.68837	-5.7524	-7.7674	-9.4318	-7.7674	-1.13145
FBgn0037073	FBgn0037073	Tsr1	-4.0637	4.1239	-11.29	-7.7623	-7.7623	1.44491
FBgn0037777	FBgn0037777	CG11722	0.074197	0.55551	-10.004	-7.7598	-7.7598	1.10278
FBgn0004907	FBgn0004907	14-3-3zeta	-14.055	-8.2696	-7.7534	-9.818	-7.7534	2.94158
FBgn0263110	FBgn0263110	CG43367	-1.5008	3.244	-8.6427	-7.7487	-7.7487	0.845718
FBgn0032016	FBgn0032016	CG7818	-0.97064	-0.8539	-7.7409	-7.8032	-7.7409	1.42833
FBgn0028507	FBgn0028507	CG3793	-4.0877	6.0325	-8.759	-7.7394	-7.7394	1.37513
FBgn0030552	FBgn0030552	mRpL38	-6.5597	-4.5129	-10.932	-7.7365	-7.7365	1.44887
FBgn0037312	FBgn0037312	CG11999	-3.7996	-0.92499	-12.003	-7.7303	-7.7303	2.0621
FBgn0033802	FBgn0033802	CG17724	-0.2239	-0.40587	-8.2347	-7.7234	-7.7234	1.1657
FBgn0027359	FBgn0027359	Tim8	1.8625	7.0056	-8.6392	-7.7204	-7.7204	2.2785
FBgn0052685	FBgn0052685	ZAP3	-4.7773	4.3038	-8.9885	-7.7161	-7.7161	1.70326
FBgn0035766	FBgn0035766	eco	-7.6385	1.5231	-7.7567	-7.7129	-7.7129	1.54388
FBgn0027503	FBgn0027503	CG11970	-5.425	1.7393	-9.3203	-7.7108	-7.7108	0.98356
FBgn0039765	FBgn0039765	mRpS18C	-4.9968	-2.8914	-7.6897	-9.6247	-7.6897	1.82485
FBgn0031536	FBgn0031536	Cog3	-0.94792	-9.6074	-8.3381	-7.6776	-7.6776	1.07996
FBgn0004913	FBgn0004913	Gnf1	-5.6781	-4.0027	-7.672	-7.918	-7.672	1.56963
FBgn0015360	FBgn0015360	oxt	-0.3337	-8.067	-7.6626	-8.2151	-7.6626	1.34031
FBgn0011824	FBgn0011824	CG4038	-2.3379	-9.2289	-9.8923	-7.6426	-7.6426	2.12361
FBgn0050077	FBgn0050077	Blos1	-4.2766	7.2509	-8.1357	-7.6384	-7.6384	1.028
FBgn0026317	FBgn0026317	Tsc1	-3.2669	-11.254	-11.415	-7.6384	-7.6384	1.41117
FBgn0039861	FBgn0039861	pasha	-2.9557	7.889	-8.4087	-7.6353	-7.6353	1.29076
FBgn0053505	FBgn0053505	U3-55K	-1.0114	1.8621	-10.185	-7.6313	-7.6313	1.39313
FBgn0038767	FBgn0038767	trem	-0.94953	3.4673	-7.6092	-10.033	-7.6092	1.28682
FBgn0035383	FBgn0035383	CG2107	-2.915	-8.849	-7.6001	-9.1158	-7.6001	1.42965
FBgn0016685	FBgn0016685	Nlp	-4.1794	-7.7824	-7.6159	-7.5771	-7.5771	2.82922
FBgn0037554	FBgn0037554	DNApol-iota	0.80241	1.6886	-7.5726	-7.8585	-7.5726	1.15876
FBgn0024491	FBgn0024491	Bin1	-2.6356	-3.7759	-7.5714	-10.715	-7.5714	1.68728
FBgn0027588	FBgn0027588	GCS2alpha	-5.5164	-9.0365	-7.5678	-8.8755	-7.5678	2.22948
FBgn0030122	FBgn0030122	CG16892	0.22263	2.2637	-8.6766	-7.551	-7.551	1.31352
FBgn0035110	FBgn0035110	thoc7	0.19706	-2.1958	-7.9188	-7.5371	-7.5371	1.60332
FBgn0032455	FBgn0032455	Pih1D1	-0.34971	1.9578	-7.5321	-7.7202	-7.5321	1.49206
FBgn0024196	FBgn0024196	robl	-7.1135	0.92969	-9.5994	-7.51	-7.51	2.27223
FBgn0033100	FBgn0033100	CG3420	1.3674	-1.3461	-7.4697	-10.049	-7.4697	2.11032
FBgn0261349	FBgn0261349	Mst36Fb	-2.6004	3.0102	-12.067	-7.457	-7.457	0.210383
FBgn0267972	FBgn0267972	Der-1	-1.5329	-4.2318	-8.9249	-7.4562	-7.4562	2.01708
FBgn0013432	FBgn0013432	bcn92	1.245	7.2604	-10.501	-7.4451	-7.4451	2.25155
FBgn0000115	FBgn0000115	Arl1	-0.12721	1.2445	-9.794	-7.445	-7.445	1.85433
FBgn0031420	FBgn0031420	Atxn7	-2.3361	-3.2445	-7.443	-11.938	-7.443	1.11133
FBgn0034248	FBgn0034248	CG14483	-1.0613	8.7845	-8.7691	-7.441	-7.441	1.76577
FBgn0028382	FBgn0028382	cyp33	-3.4176	2.5034	-9.3739	-7.4322	-7.4322	1.33091
FBgn0014023	FBgn0014023	mRpL47	-1.9431	-2.7865	-7.4245	-8.0841	-7.4245	1.68026
FBgn0003139	FBgn0003139	PpV	-1.0811	0.035607	-10.799	-7.4194	-7.4194	1.66402
FBgn0036811	FBgn0036811	MED11	-1.3742	6.175	-7.4175	-9.3485	-7.4175	1.23026
FBgn0014092	FBgn0014092	CG4278	-5.4472	-4.7261	-8.764	-7.4064	-7.4064	1.2074
FBgn0037891	FBgn0037891	CG5214	-4.4123	8.7258	-8.1549	-7.398	-7.398	1.8165
FBgn0052069	FBgn0052069	CG32069	-0.77504	-2.5201	-7.3979	-8.2754	-7.3979	1.23845
FBgn0015527	FBgn0015527	peng	0.83082	-3.3489	-7.3937	-7.9406	-7.3937	2.24033
FBgn0039743	FBgn0039743	CG7946	0.29938	-1.5232	-8.257	-7.3886	-7.3886	1.56061
[truncated: 11,774 more rows]

## Sheet: Fitness genes 0.1pct FDR
Gene FlyBase 5	Gene FlyBase 6	Symbol	v.1 (Viswanatha et al., 2018 eLife)	v.2_60_days_without anti_CRISPR	v.2_IntAC_60_days_rep1	v.2_IntAC_60_days_rep2	v.2_IntAC_60_days_MAX	Log(FPKM+0.01)
FBgn0261602	FBgn0261602	RpL8	-9.9088	-21.469	-29.789	-29.701	-29.701	3.17085
FBgn0266599	FBgn0266599	Hsc70-4	-21.316	-8.4911	-29.846	-28.451	-28.451	3.28149
FBgn0010411	FBgn0010411	RpS18	-15.033	-12.709	-28.288	-26.875	-26.875	3.42872
FBgn0040918	FBgn0040918	schlank	-0.62833	-8.0634	-28.891	-26.589	-26.589	1.86701
FBgn0037121	FBgn0037121	Rpb8	-12.222	-16.923	-26.227	-26.32	-26.227	1.6455
FBgn0010412	FBgn0010412	RpS19a	-6.6403	-4.089	-25.929	-27.822	-25.929	3.64633
FBgn0002031	FBgn0002031	l(2)37Cc	0.39512	-9.7064	-27.817	-25.924	-25.924	2.19065
FBgn0033889	FBgn0033889	CG6701	-19.184	-9.1434	-26.497	-25.812	-25.812	1.93934
FBgn0010408	FBgn0010408	RpS9	-30.496	-16.722	-27.361	-25.764	-25.764	3.46253
FBgn0015756	FBgn0015756	RpL9	-5.7997	-11.299	-27.119	-25.635	-25.635	3.33481
FBgn0261882	FBgn0283659	l(2)35Bc	-6.9882	-15.952	-27.47	-25.472	-25.472	0.845718
FBgn0011836	FBgn0011836	Taf2	-9.0985	-6.3834	-25.875	-25.241	-25.241	1.12855
FBgn0001942	FBgn0001942	eIF-4a	-7.0899	-15.634	-27.581	-25.012	-25.012	3.28223
FBgn0027057	FBgn0027057	CSN1b	-5.4997	-8.4237	-28.091	-24.918	-24.918	1.50372
FBgn0000541	FBgn0000541	E(bx)	-20.19	-11.113	-26.272	-24.797	-24.797	1.46854
FBgn0039300	FBgn0039300	RpS27	-11.083	-3.2696	-26.331	-24.767	-24.767	3.12287
FBgn0030366	FBgn0030366	Usp7	-7.0439	-18.71	-27.485	-24.76	-24.76	1.59859
FBgn0002638	FBgn0002638	Rcc1	-3.0803	-4.8788	-25.574	-24.7	-24.7	2.15606
FBgn0035529	FBgn0035529	Fdx2	-5.5778	-11.951	-26.221	-24.689	-24.689	1.35938
FBgn0261599	FBgn0261599	RpS29	-20.199	-16.648	-27.346	-24.679	-24.679	2.67579
FBgn0267330	FBgn0267330	KdelR	-7.8469	-10.649	-25.043	-24.678	-24.678	2.34637
FBgn0031822	FBgn0031822	CG9548	-2.6927	-10.807	-26.083	-24.677	-24.677	1.69101
FBgn0017566	FBgn0017566	ND-75	-2.7638	-8.9954	-26.149	-24.609	-24.609	2.07716
FBgn0005533	FBgn0005533	RpS17	-2.5191	-11.598	-24.897	-24.457	-24.457	3.27709
FBgn0025582	FBgn0025582	Int6	-9.0678	-10.022	-25.735	-24.447	-24.447	2.51814
FBgn0035064	FBgn0035064	Aats-tyr-m	-6.1203	-11.086	-26.842	-24.43	-24.43	1.15616
FBgn0263006	FBgn0263006	SERCA	2.4202	-10.031	-26.049	-24.348	-24.348	1.99127
FBgn0026250	FBgn0026250	eIF-1A	-14.381	-11.663	-26.146	-24.252	-24.252	2.23381
FBgn0033844	FBgn0033844	bbc	-16.815	-13.676	-26.6	-24.25	-24.25	2.11106
FBgn0038552	FBgn0038552	CG18012	-0.30811	-3.4142	-26.859	-24.226	-24.226	1.87672
FBgn0035753	FBgn0035753	RpL18	-3.3722	-17.768	-26.712	-24.209	-24.209	3.20215
FBgn0000556	FBgn0284245	Ef1alpha48D	-12.942	-10.564	-25.257	-24.071	-24.071	3.70191
FBgn0038146	FBgn0038146	CG9799	-4.8455	-8.8706	-26.403	-24.016	-24.016	1.47007
FBgn0002626	FBgn0002626	RpL32	-21.41	-10.837	-25.987	-23.981	-23.981	3.65187
FBgn0023167	FBgn0023167	SmD3	-18.627	-7.4839	-23.923	-25.359	-23.923	2.31392
FBgn0005593	FBgn0005593	RpL7	-14.122	-9.8452	-24.578	-23.922	-23.922	3.35126
FBgn0086687	FBgn0086687	Desat1	-16.661	-4.3188	-25.833	-23.825	-23.825	2.33667
FBgn0261394	FBgn0261394	Prosalpha3	-3.9084	-13.076	-23.809	-24.907	-23.809	2.49829
FBgn0015795	FBgn0015795	Rab7	-9.0557	-0.25473	-23.713	-23.859	-23.713	2.12937
FBgn0027094	FBgn0027094	Aats-ala	-7.1955	-5.9124	-24.641	-23.695	-23.695	2.19765
FBgn0030512	FBgn0030512	CG9940	-0.31203	-9.2733	-23.942	-23.685	-23.685	1.09905
FBgn0039635	FBgn0039635	CG11876	-18.518	-14.589	-25.28	-23.678	-23.678	2.04603
FBgn0023175	FBgn0023175	Prosalpha7	-6.7964	-8.236	-25.454	-23.644	-23.644	2.3132
FBgn0000559	FBgn0000559	EF2	-7.8225	-12.504	-27.085	-23.518	-23.518	3.45816
FBgn0027514	FBgn0027514	CG1024	-3.6987	-17.346	-24.95	-23.395	-23.395	1.03203
FBgn0000100	FBgn0000100	RpLP0	-10.101	-10.075	-23.392	-23.888	-23.392	3.19345
FBgn0036853	FBgn0036853	mRpL21	-4.9945	-10.873	-23.767	-23.361	-23.361	1.20645
FBgn0032720	FBgn0032720	mRpL13	-0.90182	-5.0902	-23.883	-23.306	-23.306	1.2926
FBgn0002593	FBgn0002593	RpLP1	-4.8289	-5.5339	-23.385	-23.306	-23.306	3.5244
FBgn0020653	FBgn0020653	Trxr-1	-7.9165	-13.081	-23.518	-23.261	-23.261	2.2983
FBgn0003279	FBgn0003279	RpL4	-12.112	-16.881	-26.962	-23.256	-23.256	3.37057
FBgn0015283	FBgn0015283	Rpn10	-1.8721	-8.2014	-24.355	-23.245	-23.245	2.08147
FBgn0024996	FBgn0024996	eIF2B-beta	-3.855	-14.48	-23.2	-23.978	-23.2	1.58534
FBgn0002607	FBgn0285950	RpL19	-10.119	-10.287	-26.215	-23.152	-23.152	3.55931
FBgn0262739	FBgn0262739	AGO1	-7.8163	-16.379	-25.492	-23.136	-23.136	1.59118
FBgn0001233	FBgn0001233	Hsp83	-14.733	-12.123	-23.131	-24.859	-23.131	3.42338
FBgn0037351	FBgn0037351	RpL13A	-8.5635	-4.953	-24.42	-23	-23	3.53534
FBgn0023170	FBgn0023170	RpL39	-34.982	-14.285	-23.341	-22.987	-22.987	3.47661
FBgn0259937	FBgn0259937	Nop60B	-2.1176	-12.987	-22.978	-23.833	-22.978	2.21274
FBgn0261609	FBgn0261609	eIF-2alpha	-8.3765	-9.2576	-25.781	-22.94	-22.94	2.38562
FBgn0015834	FBgn0015834	Trip1	-0.37989	-8.5983	-22.918	-23.239	-22.918	2.45573
FBgn0011703	FBgn0011703	RnrL	-7.0528	-10.838	-25.517	-22.893	-22.893	2.05469
FBgn0004177	FBgn0004177	mts	-1.7263	-8.944	-23.522	-22.888	-22.888	2.31281
FBgn0010348	FBgn0010348	Arf79F	-6.1147	-11.941	-23.269	-22.84	-22.84	3.06651
FBgn0024285	FBgn0024285	Srp54	-7.3573	-4.4164	-25.232	-22.84	-22.84	1.80735
FBgn0261606	FBgn0285948	RpL27A	-6.7877	-7.5324	-26.033	-22.787	-22.787	3.16968
FBgn0019644	FBgn0019644	ATPsynB	-7.4104	-8.4373	-24.995	-22.784	-22.784	2.30595
FBgn0036398	FBgn0036398	upSET	-10.879	-0.35057	-24.914	-22.782	-22.782	1.09098
FBgn0037232	FBgn0037232	CG9791	-6.3524	-13.219	-25.642	-22.761	-22.761	0.843704
FBgn0032518	FBgn0032518	RpL24	-11.494	-12.934	-24.389	-22.718	-22.718	3.36663
FBgn0040319	FBgn0040319	Gclc	-10.496	-0.014136	-22.814	-22.66	-22.66	1.50275
FBgn0261597	FBgn0261597	RpS26	-16.677	-9.477	-22.6	-23.372	-22.6	2.68754
FBgn0026373	FBgn0026373	RpII33	-3.716	-8.5376	-22.634	-22.554	-22.554	1.73036
FBgn0260936	FBgn0260936	scny	-14.922	-3.3474	-22.498	-23.264	-22.498	1.69624
FBgn0261014	FBgn0286784	TER94	-4.6934	-8.8863	-23.26	-22.44	-22.44	2.36228
FBgn0015245	FBgn0015245	Hsp60	-1.6476	-5.9934	-25.774	-22.434	-22.434	2.52977
FBgn0020497	FBgn0020497	emb	-12.312	-17.261	-25.259	-22.392	-22.392	2.06298
FBgn0250732	FBgn0250732	gfzf	-18.585	-12.888	-23.67	-22.302	-22.302	1.56107
FBgn0026380	FBgn0026380	Prosbeta3	-5.3452	-13.614	-22.254	-24.151	-22.254	2.20972
FBgn0000426	FBgn0000426	SmF	-8.5422	-5.8738	-23.681	-22.229	-22.229	2.14503
FBgn0036335	FBgn0036335	mRpL20	-17.035	-8.696	-25.199	-22.227	-22.227	1.40022
FBgn0003277	FBgn0003277	RpII215	-1.5001	-0.97843	-23.191	-22.203	-22.203	1.82845
FBgn0283468	FBgn0283468	slmb	-10.833	-0.58015	-22.162	-23.124	-22.162	1.51865
FBgn0262743	FBgn0262743	Fs(2)Ket	-8.3678	-0.27712	-23.311	-22.16	-22.16	1.43152
FBgn0020255	FBgn0020255	Ran	-9.4518	-16.353	-23.743	-22.156	-22.156	2.92951
FBgn0031266	FBgn0031266	CG2807	-3.7428	-13.653	-23.9	-22.129	-22.129	1.43513
FBgn0040078	FBgn0040078	pont	-1.4266	-12.666	-24.087	-22.127	-22.127	2.00517
FBgn0040268	FBgn0040268	Top3alpha	-3.472	-11.493	-23.786	-22.122	-22.122	1.49512
FBgn0026090	FBgn0026090	CG14812	-14.029	-9.9676	-22.938	-22.118	-22.118	1.66547
FBgn0030631	FBgn0030631	CG6227	-2.6498	-9.3914	-22.777	-22.106	-22.106	1.31489
FBgn0038271	FBgn0038271	UQCR-C1	-6.0339	-9.77	-23.548	-22.095	-22.095	2.50841
FBgn0001218	FBgn0001218	Hsc70-3	-14.539	-11.472	-22.621	-22.079	-22.079	2.9348
FBgn0086443	FBgn0086443	Aats-asn	-10.257	-15.176	-25.228	-22.04	-22.04	2.20587
FBgn0004868	FBgn0004868	Gdi	0.5801	-0.72293	-23.119	-21.992	-21.992	2.1886
FBgn0025724	FBgn0025724	beta'COP	-10.169	-11.873	-22.492	-21.963	-21.963	2.01606
FBgn0037621	FBgn0037621	M1BP	-10.729	-14.421	-24.031	-21.952	-21.952	1.72959
FBgn0001995	FBgn0001995	mRpL4	-10.767	-2.8234	-22.124	-21.919	-21.919	1.6193
FBgn0027053	FBgn0027053	CSN5	-4.7599	-11.775	-21.912	-23.014	-21.912	2.04565
FBgn0086134	FBgn0086134	Prosalpha2	-13.318	-0.91494	-21.89	-23.841	-21.89	2.47843
FBgn0001179	FBgn0001179	hay	-0.13636	0.84838	-23.45	-21.888	-21.888	1.33337
FBgn0004654	FBgn0004654	Pgd	-8.4308	-11.454	-21.865	-22.028	-21.865	1.93005
FBgn0021765	FBgn0021765	scu	-2.6122	-4.2505	-21.92	-21.826	-21.826	2.04897
FBgn0011211	FBgn0011211	blw	-5.7245	-4.3097	-22.76	-21.819	-21.819	2.49108
FBgn0022213	FBgn0022213	Cse1	NA	0.31933	-21.802	-23.787	-21.802	1.35687
FBgn0010409	FBgn0010409	RpL18A	-2.8253	-11.431	-21.791	-21.864	-21.791	3.40261
FBgn0010551	FBgn0010551	Phb2	-6.3542	-15.123	-25.48	-21.751	-21.751	2.27628
FBgn0025825	FBgn0025825	HDAC3	-7.9048	-9.4233	-24.314	-21.749	-21.749	1.67185
FBgn0000150	FBgn0000150	awd	-7.6311	-13.859	-24.149	-21.738	-21.738	3.1091
FBgn0032597	FBgn0032597	CG17904	-5.6959	-10.149	-21.737	-22.537	-21.737	1.59652
FBgn0040075	FBgn0040075	rept	-8.3783	-11.039	-23.368	-21.732	-21.732	2.19152
FBgn0028426	FBgn0028426	JhI-1	-7.8683	-5.6312	-23.035	-21.726	-21.726	1.34609
FBgn0030969	FBgn0030969	Usp39	-9.9152	-6.4083	-21.645	-23.212	-21.645	1.31229
FBgn0010213	FBgn0010213	Sod2	-1.0558	-9.9442	-21.638	-23.384	-21.638	2.05201
FBgn0036825	FBgn0036825	RpL26	-4.448	-8.3758	-23.788	-21.62	-21.62	3.48041
FBgn0260460	FBgn0285951	mRpS34	-12.415	5.0082	-22.222	-21.606	-21.606	1.69114
FBgn0031497	FBgn0031497	CG17259	-3.8459	-3.4456	-21.672	-21.596	-21.596	2.31469
FBgn0016983	FBgn0016983	smid	-2.0095	-7.2359	-24.638	-21.583	-21.583	1.78368
FBgn0004087	FBgn0004087	Dhfr	-8.3038	-7.3779	-22.161	-21.558	-21.558	1.80016
FBgn0005649	FBgn0005649	Rox8	-6.5388	-18.176	-23.441	-21.556	-21.556	1.78599
FBgn0030855	FBgn0030855	CG5800	1.6114	-12.673	-21.497	-21.5	-21.497	1.66963
FBgn0260635	FBgn0260635	Diap1	-3.9928	-8.7274	-24.469	-21.471	-21.471	2.29483
FBgn0010278	FBgn0010278	Ssrp	-10.291	-17.359	-21.929	-21.456	-21.456	2.31628
FBgn0004237	FBgn0004237	Hrb87F	-0.93147	-12.785	-23.978	-21.446	-21.446	2.30902
FBgn0028411	FBgn0028411	Nxt1	-4.0239	-16.342	-21.422	-21.491	-21.422	2.03306
FBgn0039830	FBgn0039830	ATPsynC	-19.328	-4.9768	-21.404	-22.523	-21.404	2.68191
FBgn0263598	FBgn0263598	Vha68-2	-3.3359	-10.309	-23.353	-21.384	-21.384	1.95429
FBgn0033260	FBgn0033260	Cul4	-6.3872	-10.412	-21.601	-21.37	-21.37	1.59865
FBgn0010217	FBgn0010217	ATPsynbeta	-13.209	-14.873	-21.593	-21.362	-21.362	2.82894
FBgn0010590	FBgn0010590	Prosbeta1	-6.5491	-8.5825	-21.497	-21.344	-21.344	2.15444
FBgn0035147	FBgn0035147	Gale	-13.112	-6.0708	-21.825	-21.338	-21.338	2.84803
FBgn0263133	FBgn0263133	ico	-5.1918	-9.9093	-22.686	-21.319	-21.319	0.845718
FBgn0036974	FBgn0036974	eRF1	-6.957	-4.3582	-23.135	-21.274	-21.274	2.053
FBgn0014189	FBgn0014189	Hel25E	-3.6821	-8.0209	-25.379	-21.251	-21.251	2.36616
FBgn0021995	FBgn0021995	Rs1	-1.7088	-12.845	-23.426	-21.237	-21.237	1.57402
FBgn0040066	FBgn0040066	wds	-10.824	-8.6669	-22.967	-21.234	-21.234	1.5501
FBgn0011272	FBgn0011272	RpL13	-6.7141	-8.8679	-22.468	-21.229	-21.229	3.34913
FBgn0015218	FBgn0015218	eIF-4E	-10.866	-6.6608	-21.225	-22.069	-21.225	2.39959
FBgn0015805	FBgn0015805	HDAC1	-6.4622	-3.6096	-23.952	-21.191	-21.191	2.0447
FBgn0087013	FBgn0087013	Karybeta3	-7.0342	1.4905	-23.946	-21.157	-21.157	2.22581
FBgn0014930	FBgn0014930	CG2846	-3.188	-12.624	-21.143	-21.93	-21.143	1.32704
FBgn0050410	FBgn0050410	Rpi	0.82865	-3.5704	-23.052	-21.138	-21.138	1.85265
FBgn0004867	FBgn0004867	RpS2	-4.487	-9.0158	-21.131	-21.213	-21.131	3.47652
FBgn0030853	FBgn0030853	ND-24	-1.7681	-16.505	-21.966	-21.126	-21.126	1.87783
FBgn0021967	FBgn0021967	ND-PDSW	-5.9904	2.5077	-21.12	-23.808	-21.12	2.3294
FBgn0024698	FBgn0024698	Cpsf160	-12.871	-3.0756	-21.203	-21.118	-21.118	1.39523
FBgn0261885	FBgn0261885	osa	-13.447	-3.0571	-23.054	-21.117	-21.117	1.66285
FBgn0038035	FBgn0286075	lig3	-6.5032	-3.1965	-21.734	-21.102	-21.102	1.14804
FBgn0039348	FBgn0039348	Npl4	-11.41	-11.411	-21.084	-21.382	-21.084	1.36947
FBgn0040283	FBgn0040283	SMC1	-3.4108	-7.9312	-21.04	-21.778	-21.04	1.90047
FBgn0036763	FBgn0036763	CG7441	-1.5421	-4.8492	-23.641	-21.035	-21.035	1.29666
FBgn0035271	FBgn0035271	CG2021	-11.049	-6.8425	-22.323	-20.991	-20.991	2.15598
FBgn0036629	FBgn0036629	CG4573	-1.4063	-6.9924	-20.987	-21.821	-20.987	0.507825
FBgn0020910	FBgn0020910	RpL3	-19.296	-10.037	-24.012	-20.97	-20.97	3.24736
FBgn0260441	FBgn0286213	RpS12	-4.7749	-0.24084	-22.198	-20.96	-20.96	3.17481
FBgn0260858	FBgn0260858	Ykt6	-8.7189	0.083189	-22.913	-20.933	-20.933	1.85068
FBgn0052133	FBgn0052133	Ptip	-17.01	-5.4211	-20.93	-21.74	-20.93	0.929787
FBgn0003062	FBgn0003062	Fib	-2.7227	-4.9525	-21.981	-20.898	-20.898	2.13809
FBgn0024920	FBgn0024920	Ts	-6.1929	-4.4236	-22.637	-20.897	-20.897	2.02735
FBgn0000064	FBgn0000064	Ald	-11.319	-12.932	-23.604	-20.895	-20.895	2.14612
FBgn0030871	FBgn0030871	CG8142	-7.3389	-11.289	-20.879	-23.161	-20.879	1.5558
FBgn0033842	FBgn0033842	cbc	-9.1565	-17.33	-21.647	-20.865	-20.865	1.47711
FBgn0262736	FBgn0262736	Vha16-1	-31.056	-6.5003	-22.453	-20.858	-20.858	3.11127
FBgn0032705	FBgn0032705	Grip71	-5.0443	-16.795	-20.941	-20.852	-20.852	1.11694
FBgn0032006	FBgn0032006	Pvr	-10.299	-13.225	-23.19	-20.848	-20.848	2.3106
FBgn0038649	FBgn0038649	CG7718	-1.0101	-10.564	-22.777	-20.832	-20.832	0.974846
FBgn0030670	FBgn0030670	Pis	-11.326	-3.8291	-22.532	-20.82	-20.82	1.40234
FBgn0015393	FBgn0286786	hoip	-4.5984	-3.7395	-22.262	-20.792	-20.792	2.2007
FBgn0034743	FBgn0034743	RpS16	-16.143	-13.709	-24.694	-20.785	-20.785	3.38426
FBgn0264848	FBgn0264848	vih	-2.5819	-6.8096	-22.52	-20.779	-20.779	2.03747
FBgn0032987	FBgn0032987	RpL21	-5.8269	-5.6202	-20.778	-21.046	-20.778	3.90058
FBgn0044030	FBgn0044030	mRpS14	-4.7423	-13.17	-20.776	-21.169	-20.776	1.73477
FBgn0027081	FBgn0027081	Aats-thr	-5.4741	-6.0201	-23.987	-20.77	-20.77	2.16784
FBgn0031228	FBgn0031228	ND-15	-8.1872	-12.594	-23.875	-20.755	-20.755	1.83398
FBgn0052344	FBgn0052344	CG32344	-14.122	-14.917	-22.211	-20.733	-20.733	1.55751
FBgn0264922	FBgn0264922	smt3	-12.891	-14.819	-20.723	-22.053	-20.723	2.93299
FBgn0005278	FBgn0005278	Sam-S	-12.644	-12.633	-23.201	-20.706	-20.706	1.85364
FBgn0250837	FBgn0250837	dUTPase	-26.85	-14.271	-20.687	-22.314	-20.687	2.52119
FBgn0038049	FBgn0038049	CG5844	-1.4477	-6.165	-20.648	-21.776	-20.648	1.55358
FBgn0035692	FBgn0035692	CG13298	-8.7222	-14.954	-20.646	-21.195	-20.646	2.03907
FBgn0030678	FBgn0030678	CG11679	-12.476	-6.5649	-22.09	-20.631	-20.631	1.17502
FBgn0005655	FBgn0005655	PCNA	-2.4894	-7.6691	-23.317	-20.626	-20.626	2.55018
FBgn0263979	FBgn0263979	Caf1-55	-15.784	-6.2931	-21.784	-20.617	-20.617	1.99568
FBgn0037607	FBgn0037607	CG8036	-4.7077	-3.7877	-20.594	-20.676	-20.594	2.59212
FBgn0034138	FBgn0034138	RpS15	-15.338	-11.143	-21.591	-20.592	-20.592	3.56233
FBgn0022942	FBgn0022942	Cbp80	-16.059	-7.1648	-20.59	-20.651	-20.59	1.36925
FBgn0027093	FBgn0027093	Aats-arg	3.6699	-11.609	-23.448	-20.588	-20.588	1.63465
FBgn0032195	FBgn0032195	CG4908	-15.571	-5.2771	-20.585	-21.208	-20.585	0.936473
FBgn0036762	FBgn0036762	CG7430	-4.7144	-15.382	-23.158	-20.577	-20.577	2.0608
FBgn0015521	FBgn0015521	RpS21	-3.0503	-16.13	-22.344	-20.573	-20.573	3.34758
FBgn0034915	FBgn0034915	eIF6	-5.5806	-7.8253	-22.736	-20.555	-20.555	1.91342
FBgn0037526	FBgn0037526	CG10092	-1.0637	-0.97939	-21.594	-20.55	-20.55	0.875789
FBgn0017457	FBgn0017457	U2af38	-1.0739	-9.5839	-21.01	-20.513	-20.513	1.74363
FBgn0004066	FBgn0004066	Prosalpha4	-9.7484	-8.9623	-22.241	-20.51	-20.51	2.3049
FBgn0025716	FBgn0025716	Bap55	-5.4343	-5.2781	-22.119	-20.485	-20.485	1.64064
FBgn0032444	FBgn0032444	CG5525	-6.8478	-14.397	-23.068	-20.469	-20.469	2.34002
FBgn0029714	FBgn0029714	CG3527	-15.277	-10.921	-20.978	-20.447	-20.447	1.18721
FBgn0010417	FBgn0010417	Taf6	-8.6712	-1.7671	-20.445	-21.518	-20.445	1.36028
FBgn0003870	FBgn0003870	ttk	-2.1172	-9.0457	-21.808	-20.437	-20.437	1.44337
FBgn0022943	FBgn0022943	Cbp20	-7.7642	-4.7533	-20.573	-20.408	-20.408	1.68435
FBgn0016131	FBgn0016131	Cdk4	-8.3993	-8.255	-21.225	-20.387	-20.387	1.64032
FBgn0261933	FBgn0261933	SmD1	-3.5336	-10.393	-22.578	-20.371	-20.371	2.05694
FBgn0259785	FBgn0259785	pzg	-22.597	-13.558	-22.882	-20.367	-20.367	1.71686
FBgn0040346	FBgn0040346	CG3704	-1.3715	-0.78176	-23.696	-20.321	-20.321	1.21355
FBgn0011745	FBgn0011745	Arp1	-2.8436	-6.7188	-20.299	-20.451	-20.299	2.01899
FBgn0003732	FBgn0284220	Top2	-4.6508	-10.415	-25.851	-20.256	-20.256	1.84598
FBgn0003607	FBgn0003607	Su(var)205	-1.9003	2.4944	-22.458	-20.254	-20.254	2.51791
FBgn0008635	FBgn0008635	betaCOP	-3.2344	-7.174	-22.269	-20.246	-20.246	2.04226
FBgn0034986	FBgn0034986	mRpS17	0.48242	-8.8983	-22.903	-20.229	-20.229	1.70926
FBgn0036007	FBgn0036007	path	-8.4474	-13.444	-22.627	-20.22	-20.22	1.39224
FBgn0003884	FBgn0003884	alphaTub84B	-5.5013	1.1385	-22.152	-20.193	-20.193	3.20135
FBgn0260962	FBgn0260962	pic	-1.3176	-3.0711	-20.758	-20.187	-20.187	1.79057
FBgn0035942	FBgn0035942	CG5660	-1.2346	-10.578	-20.185	-20.639	-20.185	0.452725
FBgn0003714	FBgn0003714	tko	-0.3221	-9.7634	-20.904	-20.174	-20.174	2.01267
FBgn0261270	FBgn0261270	SelD	-19.262	-7.9205	-20.159	-20.333	-20.159	2.01558
FBgn0010602	FBgn0010602	lwr	-4.8483	-12.998	-22.186	-20.153	-20.153	2.4941
FBgn0029897	FBgn0029897	RpL17	-8.416	-7.526	-21.244	-20.145	-20.145	3.36925
FBgn0034641	FBgn0034641	mahj	-13.106	-9.3313	-22.293	-20.144	-20.144	1.54291
FBgn0038319	FBgn0038319	mRpL9	-6.7613	-10.476	-21.173	-20.137	-20.137	1.92356
FBgn0010611	FBgn0010611	Hmgs	-1.3373	-11.452	-20.856	-20.122	-20.122	1.98574
FBgn0002413	FBgn0002413	dco	-4.4867	-9.6286	-22.839	-20.113	-20.113	1.85261
FBgn0025725	FBgn0025725	alphaCOP	-1.2082	0.063258	-20.177	-20.111	-20.111	2.21557
FBgn0052343	FBgn0052343	Atac3	-1.2857	-16.108	-22.852	-20.106	-20.106	1.12942
FBgn0019936	FBgn0019936	RpS20	-8.3842	-11.296	-22.52	-20.064	-20.064	3.3215
FBgn0033038	FBgn0033038	CG7791	-10.386	-5.4129	-20.063	-20.392	-20.063	1.82087
FBgn0026666	FBgn0026666	l(1)G0136	-5.7334	-4.5362	-20.224	-20.063	-20.063	1.1604
FBgn0013548	FBgn0013548	l(2)dtl	-3.5551	-1.3036	-20.234	-20.062	-20.062	1.36769
FBgn0011769	FBgn0011769	Fdx1	-9.3475	-15.928	-22.954	-20.053	-20.053	1.11334
FBgn0019938	FBgn0019938	RpI1	-8.2962	-12.208	-21.775	-20.05	-20.05	1.4653
FBgn0021874	FBgn0021874	Nle	0.029533	4.9364	-23.524	-20.031	-20.031	1.51469
FBgn0033688	FBgn0033688	Prp8	-2.4064	-4.4048	-20.012	-20.227	-20.012	1.84838
FBgn0027329	FBgn0027329	Tcp-1zeta	-7.4172	-6.6852	-21.804	-19.999	-19.999	2.40777
FBgn0004406	FBgn0004406	tam	0.88248	-12.823	-21.058	-19.987	-19.987	1.03568
FBgn0002736	FBgn0002736	mago	-2.6872	0.77415	-21.98	-19.959	-19.959	1.93834
FBgn0002787	FBgn0002787	Rpn8	-4.7351	-11.809	-21.791	-19.942	-19.942	2.2137
FBgn0000409	FBgn0284248	Cyt-c-p	-14.749	-10.276	-20.821	-19.924	-19.924	2.54011
FBgn0283469	FBgn0283469	Vps4	-7.9327	-6.9172	-21.841	-19.921	-19.921	2.09744
FBgn0020412	FBgn0020412	JIL-1	-3.9262	-6.8083	-19.938	-19.914	-19.914	1.16106
FBgn0025457	FBgn0025457	Bub3	-5.0118	-12.108	-19.911	-20.673	-19.911	1.8363
FBgn0026089	FBgn0026089	CG14817	-7.6688	-10.504	-20.271	-19.903	-19.903	2.24526
FBgn0015019	FBgn0015019	Cctgamma	-7.9505	-5.3595	-24.223	-19.897	-19.897	2.4013
FBgn0025286	FBgn0285949	RpL31	-4.3567	-8.3065	-22.574	-19.897	-19.897	3.52389
FBgn0029823	FBgn0029823	CG3011	-9.588	-16.194	-22.143	-19.884	-19.884	1.98209
FBgn0040793	FBgn0040793	CG7630	-1.211	-4.8786	-20.559	-19.85	-19.85	2.33544
FBgn0038834	FBgn0038834	RpS30	-9.8168	-6.8259	-21.858	-19.838	-19.838	3.42689
FBgn0028836	FBgn0028836	CSN7	-7.2181	-12.762	-22.122	-19.836	-19.836	1.65709
FBgn0263933	FBgn0263933	ebi	-5.574	-14.259	-21.839	-19.82	-19.82	1.69028
FBgn0032166	FBgn0032166	CG4619	-5.4317	4.8769	-19.801	-20.812	-19.801	1.37365
FBgn0021761	FBgn0021761	Nup154	-10.988	-13.272	-21.798	-19.792	-19.792	1.4571
FBgn0000579	FBgn0000579	Eno	-4.2309	-15.678	-21.455	-19.787	-19.787	2.4906
FBgn0001091	FBgn0001091	Gapdh1	-3.5069	-15.359	-19.783	-21.581	-19.783	2.46022
FBgn0263740	FBgn0263740	eIF-2gamma	-12.938	-9.7922	-19.772	-20.633	-19.772	2.18187
FBgn0035422	FBgn0035422	RpL28	-20.912	-8.1966	-20.183	-19.768	-19.768	3.35417
FBgn0029176	FBgn0029176	Ef1gamma	-7.5881	-6.9592	-19.758	-20.641	-19.758	3.14343
FBgn0024987	FBgn0024987	ssx	0.51609	-8.8302	-20.566	-19.742	-19.742	1.96733
FBgn0035591	FBgn0035591	CG4611	1.3789	-2.6128	-22.053	-19.733	-19.733	1.07223
FBgn0041191	FBgn0041191	Rheb	-5.28	-11.899	-22.215	-19.729	-19.729	1.51591
FBgn0010078	FBgn0010078	RpL23	-20.181	-2.6537	-19.711	-20.241	-19.711	3.65399
FBgn0033571	FBgn0033571	Rpb5	-11.302	-9.6883	-21.885	-19.688	-19.688	2.32936
FBgn0002590	FBgn0002590	RpS5a	-9.4905	-5.343	-20.811	-19.688	-19.688	3.42138
FBgn0029161	FBgn0029161	slmo	-11.593	-1.9039	-19.733	-19.675	-19.675	1.98096
FBgn0002579	FBgn0002579	RpL36	-0.17469	-5.2201	-19.671	-19.767	-19.671	3.39059
FBgn0000239	FBgn0000239	bur	-14.625	-11.447	-19.634	-20.589	-19.634	1.63144
FBgn0033912	FBgn0033912	RpS23	-8.6045	-7.4155	-19.624	-21.015	-19.624	3.53146
FBgn0029870	FBgn0029870	Marf	-5.1854	-3.8181	-19.607	-20.905	-19.607	1.62485
FBgn0039561	FBgn0039561	mfrn	-6.4602	-8.3934	-20.198	-19.591	-19.591	1.59911
FBgn0025615	FBgn0025615	Torsin	-17.755	-14.861	-19.591	-19.723	-19.591	1.84114
FBgn0031493	FBgn0031493	CG3605	-11.645	-12.627	-19.762	-19.577	-19.577	1.82314
FBgn0025635	FBgn0025635	CG17829	-6.9605	-2.5278	-21.606	-19.565	-19.565	0.782837
FBgn0026372	FBgn0026372	RpL23A	-5.0645	-6.9894	-21.443	-19.541	-19.541	3.74771
FBgn0025638	FBgn0025638	Roc1a	-7.0108	-7.73	-20.783	-19.526	-19.526	1.87895
FBgn0005671	FBgn0005671	Vha55	-6.8339	-9.9534	-21.852	-19.519	-19.519	2.5127
FBgn0038107	FBgn0038107	CG17327	0.80952	-3.8707	-19.479	-19.712	-19.479	2.00891
FBgn0261535	FBgn0261535	l(2)34Fd	-5.6651	-2.877	-21.888	-19.467	-19.467	0.778874
FBgn0036734	FBgn0036734	CG7564	-28.756	-3.006	-19.457	-20.123	-19.457	1.85533
FBgn0037244	FBgn0037244	CG14647	-6.6355	-2.5129	-21.899	-19.455	-19.455	1.25006
FBgn0003941	FBgn0003941	RpL40	-11.184	-7.9851	-20.279	-19.45	-19.45	3.48475
FBgn0023174	FBgn0023174	Prosbeta2	0.98639	-17.759	-19.435	-21.985	-19.435	2.18488
FBgn0033859	FBgn0033859	fand	-4.8252	-11.541	-19.429	-21.62	-19.429	1.81614
FBgn0261596	FBgn0261596	RpS24	-3.252	-12.703	-21.602	-19.406	-19.406	3.12743
FBgn0000308	FBgn0000308	chic	-5.8209	-8.0311	-22.87	-19.382	-19.382	2.75249
FBgn0032298	FBgn0032298	CG6724	0.65823	-1.1289	-19.701	-19.372	-19.372	1.64645
FBgn0028969	FBgn0028969	deltaCOP	-4.1767	-4.2729	-20.861	-19.359	-19.359	2.07788
FBgn0004643	FBgn0004643	Zw10	-3.1953	-9.3712	-19.701	-19.358	-19.358	1.4507
FBgn0016080	FBgn0286809	xmas-1	-0.15769	-7.1361	-20.884	-19.348	-19.348	0.963343
FBgn0028974	FBgn0286809	xmas-2	-6.78	-7.1361	-20.884	-19.348	-19.348	0.97679
FBgn0039691	FBgn0039691	IntS11	-10.348	-5.7276	-23.099	-19.337	-19.337	2.34497
FBgn0263051	FBgn0263051	CG43346	-2.6828	-14.72	-19.31	-19.877	-19.31	1.34262
FBgn0019949	FBgn0019949	Cdk9	-1.6454	-8.0858	-19.303	-20.381	-19.303	1.25274
FBgn0037602	FBgn0037602	SLIRP2	0.39953	-12.215	-21.879	-19.301	-19.301	1.11512
FBgn0029502	FBgn0029502	COQ7	-1.3883	-3.5594	-19.25	-19.32	-19.25	1.80166
FBgn0001220	FBgn0001220	Hsc70-5	-1.2972	-12.939	-19.228	-21.154	-19.228	2.25902
FBgn0035600	FBgn0035600	Cyt-c1	-2.8614	0.21177	-19.708	-19.226	-19.226	2.22897
FBgn0262734	FBgn0262734	Rbp2	-10.32	-8.1797	-20.041	-19.204	-19.204	2.39796
FBgn0026418	FBgn0026418	Hsc70Cb	-16.033	-3.6482	-21.313	-19.196	-19.196	2.18326
FBgn0027330	FBgn0027330	l(1)G0020	-5.2722	-11.071	-19.193	-21.433	-19.193	1.47442
FBgn0038947	FBgn0038947	Sar1	-1.0352	-15.564	-23.204	-19.182	-19.182	2.57413
FBgn0011704	FBgn0011704	RnrS	-14.073	-9.1328	-19.277	-19.181	-19.181	2.33024
FBgn0037573	FBgn0037573	eIF4AIII	-11.648	-5.2975	-19.156	-20.516	-19.156	2.15875
FBgn0264492	FBgn0264492	CkIIalpha	-11.085	3.5171	-21.498	-19.152	-19.152	2.4579
FBgn0040751	FBgn0040751	CG13018	1.3717	-4.3263	-19.151	-20.656	-19.151	0.877192
FBgn0032906	FBgn0032906	RPA2	-10.192	-8.4004	-19.149	-19.635	-19.149	2.02304
FBgn0264291	FBgn0264291	Det	-6.8565	-9.6678	-20.235	-19.14	-19.14	1.17638
FBgn0037632	FBgn0037632	Tcp-1eta	-0.27257	-8.296	-22.566	-19.133	-19.133	2.37188
FBgn0040237	FBgn0287225	bor	-6.1678	-12.664	-22.138	-19.12	-19.12	1.92121
FBgn0015324	FBgn0283535	Vha26	1.1433	-1.3738	-19.101	-19.721	-19.101	2.32203
FBgn0039205	FBgn0039205	CG13623	0.81421	3.6382	-22.563	-19.099	-19.099	0.882544
FBgn0031759	FBgn0031759	lid	-4.184	-10.652	-19.195	-19.099	-19.099	1.38382
FBgn0039909	FBgn0039909	ND-49	-12.836	-2.639	-20.4	-19.098	-19.098	2.19943
FBgn0041342	FBgn0041342	Cct1	-5.3476	1.7337	-19.983	-19.083	-19.083	2.08261
FBgn0022246	FBgn0283652	Rpp30	0.54793	-11.186	-19.078	-20.113	-19.078	1.63619
FBgn0250903	FBgn0250903	lmgA	-16.352	-5.1297	-20.99	-19.074	-19.074	1.43241
FBgn0250814	FBgn0250814	UQCR-C2	-6.1739	-12.155	-20.586	-19.06	-19.06	2.25074
FBgn0283477	FBgn0283477	SF2	-3.1863	-10.867	-23.417	-19.059	-19.059	2.54433
FBgn0019886	FBgn0284252	Letm1	-5.3203	-13.246	-20.27	-19.048	-19.048	1.43438
FBgn0035122	FBgn0035122	mRpL17	-8.648	-9.9588	-19.037	-19.855	-19.037	1.66988
FBgn0039857	FBgn0039857	RpL6	-1.9742	-7.711	-19.995	-19.026	-19.026	3.39039
FBgn0004103	FBgn0004103	Pp1-87B	-5.5765	-5.7664	-19.638	-19.005	-19.005	2.62786
FBgn0261276	FBgn0261276	Opa1	-3.5623	-4.9163	-19.87	-18.996	-18.996	2.03739
FBgn0262817	FBgn0262817	CG43188	-18.312	-16.037	-21.143	-18.966	-18.966	1.54419
FBgn0023181	FBgn0023181	Orc4	-3.9648	1.4824	-19.178	-18.955	-18.955	1.18176
FBgn0027868	FBgn0027868	Nup107	1.6754	-5.7169	-20.068	-18.952	-18.952	1.7716
FBgn0265297	FBgn0265297	pAbp	-18.566	-6.096	-21.41	-18.943	-18.943	2.78462
FBgn0030789	FBgn0030789	Rrp45	-6.6953	-11.736	-21.296	-18.931	-18.931	1.45755
FBgn0046222	FBgn0046222	CG1109	-4.3405	-12.068	-20.558	-18.93	-18.93	1.49768
FBgn0030365	FBgn0030365	Tango4	1.1787	-2.9583	-18.927	-19.38	-18.927	1.52021
FBgn0264978	FBgn0264978	Slh	-3.4764	-10.406	-20.537	-18.926	-18.926	1.20439
FBgn0003124	FBgn0003124	polo	-6.1308	-2.1161	-20.637	-18.924	-18.924	1.84469
FBgn0015331	FBgn0015331	abs	-3.4013	-16.027	-18.918	-19.41	-18.918	1.63997
FBgn0032688	FBgn0032688	CG15160	-4.4425	-8.4311	-18.913	-20.684	-18.913	0.959988
FBgn0037249	FBgn0037249	eIF3-S10	-4.8811	-14.91	-19.54	-18.899	-18.899	2.26936
FBgn0052075	FBgn0052075	CG32075	-3.5301	-1.469	-21.315	-18.897	-18.897	0.925123
FBgn0032586	FBgn0032586	Tpr2	-1.3149	4.8296	-21.16	-18.886	-18.886	1.9073
FBgn0028577	FBgn0028577	pUf68	-3.0785	-13.223	-18.881	-18.997	-18.881	1.78788
FBgn0022224	FBgn0022224	ubl	-4.6684	-2.1453	-18.955	-18.843	-18.843	1.84702
FBgn0031145	FBgn0031145	Ntf-2	-18.349	-11.361	-18.837	-19.553	-18.837	2.34749
FBgn0262699	FBgn0262699	rap	-2.7263	-7.356	-20.916	-18.835	-18.835	1.14644
FBgn0036702	FBgn0036702	CG6512	-3.3492	-12.441	-21.065	-18.832	-18.832	1.8386
FBgn0020618	FBgn0020618	Rack1	-1.1401	-10.752	-18.805	-19.111	-18.805	3.35024
FBgn0266421	FBgn0266421	RPA3	-8.8715	-8.729	-24.089	-18.799	-18.799	1.43152
FBgn0261285	FBgn0261285	Ppcs	-3.9539	-6.3606	-20.194	-18.798	-18.798	0.674775
FBgn0036334	FBgn0036334	CG11267	-7.0185	0.14747	-22.941	-18.794	-18.794	2.34012
FBgn0035854	FBgn0035854	CG8005	-12.365	-9.9671	-19.238	-18.791	-18.791	1.14276
FBgn0024558	FBgn0024558	Dph5	0.72794	-7.9125	-21.119	-18.791	-18.791	2.20095
FBgn0027082	FBgn0027082	Aats-pro	-2.0186	-12.604	-20.778	-18.774	-18.774	1.08532
FBgn0032031	FBgn0032031	CG13390	-4.7987	-13.232	-19.09	-18.767	-18.767	1.21971
FBgn0052000	FBgn0052000	CG32000	-17.117	7.0778	-20.333	-18.758	-18.758	1.28542
FBgn0001965	FBgn0001965	Sos	2.0512	-6.5223	-18.751	-19.092	-18.751	1.25009
FBgn0030007	FBgn0030007	alpha-PheRS	-1.7784	-1.7538	-19.229	-18.749	-18.749	1.79474
FBgn0261592	FBgn0261592	RpS6	-11.563	-8.5263	-18.745	-19.49	-18.745	2.94498
FBgn0013325	FBgn0013325	RpL11	-2.764	-8.4164	-21.116	-18.719	-18.719	3.41441
FBgn0020633	FBgn0020633	Mcm7	-0.54259	-6.1221	-18.696	-20.235	-18.696	1.73046
FBgn0012034	FBgn0012034	AcCoAS	0.15951	-10.928	-20.055	-18.693	-18.693	1.65781
FBgn0002069	FBgn0002069	Aats-asp	-2.927	1.8656	-18.688	-20.123	-18.688	2.10462
FBgn0035162	FBgn0035162	CG13900	-0.71125	-11.175	-22.208	-18.679	-18.679	2.36062
FBgn0024360	FBgn0024360	CG11418	-2.1808	-15.637	-18.67	-19.43	-18.67	1.14715
FBgn0260439	FBgn0260439	Pp2A-29B	-13.717	-12.498	-18.668	-19.199	-18.668	2.45501
FBgn0031980	FBgn0031980	RpL36A	-15.297	-10.343	-22.355	-18.66	-18.66	3.34486
FBgn0003261	FBgn0003261	Rm62	-6.5374	-13.079	-20.015	-18.658	-18.658	2.625
FBgn0067628	FBgn0067628	CG33331	-5.1942	-12.193	-19.025	-18.606	-18.606	0.823739
FBgn0038876	FBgn0038876	CG5919	-10.7	-9.8971	-18.605	-18.693	-18.605	1.23078
FBgn0033699	FBgn0033699	RpS11	-7.9361	-9.1703	-20.205	-18.592	-18.592	3.35
FBgn0033907	FBgn0033907	mRpS16	-1.4829	-5.4456	-18.591	-20.054	-18.591	2.29367
FBgn0037270	FBgn0037270	CG9769	-11.309	-9.5582	-21.377	-18.578	-18.578	2.58337
FBgn0004838	FBgn0004838	Hrb27C	-9.4928	-5.2981	-20.438	-18.567	-18.567	2.55813
FBgn0039713	FBgn0039713	RpS8	-0.57879	-12.456	-23.024	-18.566	-18.566	3.7404
FBgn0005674	FBgn0005674	Aats-glupro	-1.4824	-13.26	-19.734	-18.565	-18.565	1.89617
FBgn0053554	FBgn0053554	Nipped-A	-5.1638	-8.1366	-20.168	-18.56	-18.56	1.40852
FBgn0005198	FBgn0005198	gig	0.11356	-14.441	-18.556	-19.083	-18.556	0.961803
FBgn0035473	FBgn0035473	mge	0.0083565	-12.793	-18.565	-18.514	-18.514	2.2137
FBgn0003346	FBgn0003346	RanGAP	-10.4	-12.709	-20.303	-18.481	-18.481	1.87055
FBgn0263396	FBgn0263396	sqd	-13.555	-12.444	-21.326	-18.464	-18.464	2.56704
FBgn0004587	FBgn0004587	B52	-39.685	-4.9989	-19.478	-18.461	-18.461	2.58884
FBgn0014869	FBgn0014869	Pglym78	-11.435	-8.4157	-18.458	-19.005	-18.458	1.92596
FBgn0026196	FBgn0026196	nop5	-3.9326	-9.1185	-19.857	-18.451	-18.451	2.07861
FBgn0030170	FBgn0288690	CG2990	-0.21781	-1.0746	-18.448	-20.08	-18.448	1.07439
FBgn0038805	FBgn0038805	TFAM	-3.0475	-6.733	-19.396	-18.428	-18.428	1.75504
FBgn0037543	FBgn0037543	CG10903	-1.033	-5.0416	-18.427	-19.251	-18.427	1.08827
FBgn0034968	FBgn0034968	RpL12	-3.7714	-6.8123	-20.354	-18.417	-18.417	3.26465
FBgn0033693	FBgn0033693	CG13175	0.81316	-3.4123	-20.624	-18.416	-18.416	0.616165
FBgn0024733	FBgn0024733	RpL10	-11.525	-1.2482	-18.985	-18.413	-18.413	3.33817
FBgn0004391	FBgn0004391	shtd	-4.2418	-15.252	-22.759	-18.394	-18.394	1.14876
FBgn0033480	FBgn0033480	mRpL42	-5.7053	-10.085	-20.424	-18.376	-18.376	1.38403
FBgn0023177	FBgn0023177	Pp4-19C	-7.609	-2.9171	-18.566	-18.366	-18.366	1.77512
FBgn0265630	FBgn0265630	sno	-6.012	-9.3155	-21.879	-18.364	-18.364	1.04179
FBgn0029512	FBgn0029512	Aos1	-6.2722	-9.7291	-19.745	-18.358	-18.358	2.0768
FBgn0028694	FBgn0028694	Rpn11	-4.9266	-12.801	-18.653	-18.358	-18.358	2.37611
FBgn0000618	FBgn0000618	e(y)2	-4.4652	-9.3916	-20.81	-18.354	-18.354	1.90295
FBgn0032846	FBgn0032846	CG10721	-4.2961	-10.52	-18.353	-20.295	-18.353	0.989833
FBgn0034631	FBgn0034631	TAF1C-like	1.6935	-5.1604	-18.693	-18.346	-18.346	1.20786
FBgn0263600	FBgn0263600	DNApol-delta	-0.50815	-2.9084	-18.806	-18.303	-18.303	1.07954
FBgn0034908	FBgn0034908	CG5543	-2.8398	-8.3655	-19.047	-18.281	-18.281	1.15869
FBgn0015391	FBgn0015391	glu	-2.0341	-13.261	-20.488	-18.276	-18.276	1.60928
FBgn0250820	FBgn0250820	meigo	-2.8104	-5.4149	-18.338	-18.266	-18.266	1.51606
FBgn0039566	FBgn0039566	CG4849	-6.881	-4.1201	-20.361	-18.265	-18.265	1.3558
FBgn0000259	FBgn0000259	CkIIbeta	-12.527	-12.15	-19.97	-18.25	-18.25	2.15171
FBgn0262955	FBgn0262955	RpII140	-3.9331	-15.988	-19.816	-18.243	-18.243	1.30125
FBgn0029861	FBgn0029861	CG3815	-6.7421	-9.2678	-19.955	-18.235	-18.235	1.08694
FBgn0033548	FBgn0033548	CG7637	-17.518	-13.255	-20.477	-18.232	-18.232	2.40051
FBgn0039726	FBgn0039726	eIF2B-alpha	-6.6358	-15.682	-18.865	-18.22	-18.22	1.3732
FBgn0003360	FBgn0003360	sesB	-26.023	-10.652	-20.789	-18.212	-18.212	3.12726
FBgn0011692	FBgn0011692	pav	-6.147	-1.7918	-18.238	-18.207	-18.207	1.89696
FBgn0029980	FBgn0029980	CG10778	-11.53	-4.8672	-20.661	-18.202	-18.202	1.27651
FBgn0063670	FBgn0063670	CG40228	-1.2673	-7.8939	-19.956	-18.202	-18.202	1.10059
FBgn0000581	FBgn0000581	E(Pc)	-10.202	-16.508	-20.719	-18.198	-18.198	1.23728
FBgn0259676	FBgn0259676	DNApol-alpha60	-5.555	-8.0951	-18.188	-19.671	-18.188	1.25273
FBgn0250838	FBgn0250838	CG30415	-3.4751	-9.0581	-19.768	-18.183	-18.183	2.22653
FBgn0036397	FBgn0036397	Nprl3	-6.3489	-3.3735	-19.736	-18.172	-18.172	0.73138
FBgn0283494	FBgn0283494	Ak2	NA	-10.072	-18.171	-21.651	-18.171	1.35687
FBgn0037356	FBgn0037356	CG12170	-3.0579	-7.0077	-18.171	-18.79	-18.171	1.16802
FBgn0032634	FBgn0032634	Rpb11	-4.7154	-8.9757	-21.105	-18.157	-18.157	2.06129
FBgn0283521	FBgn0283521	lola	-8.7069	-10.48	-21.077	-18.153	-18.153	2.44912
FBgn0035853	FBgn0035853	UbcE2M	-10.793	-15.089	-18.14	-18.243	-18.14	2.01912
FBgn0033210	FBgn0033210	U2A	-6.328	-7.5958	-19.641	-18.138	-18.138	1.89384
FBgn0262647	FBgn0262647	Nup160	-8.6538	-1.2385	-18.131	-19.337	-18.131	1.27898
FBgn0005648	FBgn0005648	Pabp2	-5.1693	-5.8196	-18.595	-18.13	-18.13	1.978
FBgn0037657	FBgn0037657	hyx	-12.737	6.5249	-18.119	-21.814	-18.119	1.51656
FBgn0000376	FBgn0000376	crm	-3.628	-11.13	-21.37	-18.117	-18.117	1.21436
FBgn0027841	FBgn0027841	CstF-64	-4.387	-4.7871	-19.791	-18.105	-18.105	1.10446
FBgn0017545	FBgn0017545	RpS3A	-4.0992	-11.36	-20.773	-18.07	-18.07	3.23202
FBgn0031868	FBgn0031868	Rat1	-1.1099	-8.4684	-20.579	-18.066	-18.066	1.40887
FBgn0050342	FBgn0050342	Prp38	-3.6505	-5.4718	-18.044	-18.128	-18.044	1.94719
FBgn0038426	FBgn0038426	mRpS33	0.95249	-1.7443	-21.039	-18.016	-18.016	1.85578
FBgn0001404	FBgn0001404	egh	-9.6218	-13.509	-21.102	-18.014	-18.014	1.39294
FBgn0020306	FBgn0020306	dom	-2.8947	-13.945	-18.005	-18.407	-18.005	1.67871
FBgn0029833	FBgn0029833	MCTS1	-8.6428	-3.9247	-21.521	-17.988	-17.988	1.6158
FBgn0067102	FBgn0067102	GlcT-1	-1.8379	-4.3747	-17.987	-20.463	-17.987	1.37269
FBgn0015818	FBgn0015818	Spx	-10.36	-5.7341	-17.976	-19.02	-17.976	1.61015
FBgn0004379	FBgn0004379	Klp67A	-5.9712	-15.324	-20.475	-17.967	-17.967	1.45398
FBgn0031676	FBgn0031676	CG14040	-6.8312	-2.9704	-18.249	-17.956	-17.956	1.17257
FBgn0031492	FBgn0031492	CG3542	-5.915	-15.276	-17.923	-18.05	-17.923	1.55543
FBgn0037105	FBgn0037105	S1P	-6.184	-7.2182	-19.252	-17.919	-17.919	1.15752
FBgn0043456	FBgn0043456	CG4747	-2.2104	-11.739	-19.087	-17.889	-17.889	2.27117
FBgn0001197	FBgn0001197	His2Av	-6.2019	-4.4509	-17.885	-18.153	-17.885	2.77316
FBgn0031078	FBgn0031078	Nup205	0.018305	-3.7626	-19.244	-17.878	-17.878	1.76432
FBgn0029999	FBgn0029999	CG1575	-4.0132	-8.8664	-17.871	-18.785	-17.871	1.32172
FBgn0039233	FBgn0039233	CG7006	-10.676	-6.6841	-20.878	-17.865	-17.865	1.69266
FBgn0051957	FBgn0051957	CG31957	-10.478	-11.224	-18.095	-17.86	-17.86	1.05097
FBgn0003278	FBgn0003278	RpI135	-0.034296	-8.5461	-20.397	-17.856	-17.856	1.3053
FBgn0034237	FBgn0034237	eIF3-S9	-11.333	-6.1161	-19.081	-17.852	-17.852	2.42804
FBgn0035027	FBgn0035027	CG3511	-1.1933	-2.6053	-19.636	-17.85	-17.85	1.07651
FBgn0033246	FBgn0033246	ACC	0.14912	-3.995	-19.846	-17.836	-17.836	1.75535
FBgn0003449	FBgn0003449	snf	-6.4386	-14.312	-19.762	-17.831	-17.831	2.39653
FBgn0030086	FBgn0030086	CG7033	-10.953	-0.32661	-19.353	-17.822	-17.822	2.4478
FBgn0028336	FBgn0286222	l(1)G0255	-11.021	-13.341	-21.378	-17.819	-17.819	1.99872
FBgn0011726	FBgn0011726	tsr	-2.0871	-6.2374	-19.76	-17.817	-17.817	3.61333
FBgn0013746	FBgn0013746	alien	-3.3121	-5.3553	-20.43	-17.816	-17.816	1.93723
FBgn0031977	FBgn0031977	baf	-14.84	-13.525	-21.327	-17.815	-17.815	2.52595
FBgn0263911	FBgn0263911	COX8	-1.3601	-14.915	-19.037	-17.809	-17.809	1.67219
FBgn0262125	FBgn0262125	Sec23	-5.4626	-10.905	-17.8	-19.091	-17.8	2.00436
FBgn0000546	FBgn0000546	EcR	-6.1305	-4.8805	-18.192	-17.781	-17.781	1.03041
FBgn0032054	FBgn0032054	CG13090	-10.314	-0.27966	-20.062	-17.77	-17.77	1.48328
FBgn0259176	FBgn0259176	bun	-9.4071	-2.03	-17.769	-19.154	-17.769	2.17214
FBgn0035632	FBgn0035632	Ppat-Dpck	-0.17601	-12.68	-18.283	-17.768	-17.768	1.19467
FBgn0032397	FBgn0032397	Tom70	-0.2409	-10.673	-19.993	-17.76	-17.76	1.38876
FBgn0029840	FBgn0029840	raptor	-0.63764	-11.062	-21.928	-17.756	-17.756	1.00879
FBgn0262524	FBgn0262524	ver	-4.7329	-9.6057	-17.755	-19.68	-17.755	1.27898
FBgn0261383	FBgn0261383	IntS6	-8.4304	-7.3097	-17.751	-19.24	-17.751	1.00725
FBgn0262512	FBgn0262512	Vha14-1	-1.7527	-6.6633	-21.886	-17.751	-17.751	2.01708
FBgn0040512	FBgn0040512	zetaCOP	-7.7581	-6.0573	-17.75	-18.079	-17.75	2.34625
FBgn0086447	FBgn0086447	l(2)37Cg	-5.1298	0.23586	-21.189	-17.734	-17.734	1.29688
FBgn0002174	FBgn0002174	l(2)tid	0.13207	-3.6053	-17.726	-18.762	-17.726	1.65876
FBgn0017579	FBgn0017579	RpL14	-5.6681	-8.6077	-20.944	-17.715	-17.715	3.46229
FBgn0262527	FBgn0262527	nsl1	-7.4754	-15.39	-20.292	-17.709	-17.709	1.55642
FBgn0005411	FBgn0005411	U2af50	-5.6513	2.1025	-18.52	-17.693	-17.693	1.94835
FBgn0032393	FBgn0032393	CG12264	-7.5992	-11.143	-17.858	-17.692	-17.692	1.86966
FBgn0033741	FBgn0033741	CG8545	-4.2406	-13.425	-17.683	-20.777	-17.683	1.98429
FBgn0027084	FBgn0027084	Aats-lys	-1.9158	-5.4392	-18.423	-17.678	-17.678	1.91704
FBgn0014269	FBgn0014269	prod	-4.1201	-4.5109	-17.669	-17.798	-17.669	1.56625
FBgn0035878	FBgn0035878	CG7182	-8.9136	-2.1483	-18.995	-17.662	-17.662	1.75354
FBgn0032194	FBgn0032194	CG4901	-3.2023	-5.4564	-20.268	-17.652	-17.652	1.23684
FBgn0036460	FBgn0036460	CG5114	-2.7433	-8.7738	-17.631	-19.122	-17.631	1.61213
FBgn0004363	FBgn0004363	porin	-11.239	-4.367	-20.094	-17.622	-17.622	2.79171
FBgn0030354	FBgn0030354	Upf1	-8.9269	-5.5229	-19.109	-17.621	-17.621	1.4653
FBgn0027054	FBgn0027054	CSN4	-27.296	-10.367	-17.618	-18.856	-17.618	1.57281
FBgn0039680	FBgn0039680	Cap-D2	-4.0756	-11.725	-17.584	-17.787	-17.584	1.37791
FBgn0036570	FBgn0036570	IntS9	-1.566	-5.5074	-19.418	-17.582	-17.582	1.11344
FBgn0004638	FBgn0004638	drk	-14.141	-8.7456	-20.046	-17.58	-17.58	1.9045
FBgn0037926	FBgn0037926	Elp1	-8.4684	-4.2297	-20.765	-17.569	-17.569	1.51884
FBgn0039867	FBgn0039867	CstF-50	-1.6371	-10.61	-20.394	-17.556	-17.556	1.29463
FBgn0032919	FBgn0032919	CG9253	-9.0716	-11.178	-17.537	-19.025	-17.537	1.76932
FBgn0250746	FBgn0250746	Prosbeta7	-5.3295	-10.24	-19.948	-17.536	-17.536	2.13874
FBgn0028982	FBgn0028982	Spt6	-6.7037	-7.3955	-20.667	-17.53	-17.53	1.62999
FBgn0010651	FBgn0010651	MFS14	-1.2407	-10.163	-18.597	-17.516	-17.516	1.51913
FBgn0003041	FBgn0003041	pbl	-2.5621	-8.3091	-17.599	-17.484	-17.484	1.43625
FBgn0002021	FBgn0002021	l(2)37Bb	-1.9893	-8.4016	-18.185	-17.483	-17.483	1.17458
FBgn0039904	FBgn0039904	Hcf	-10.229	-5.0553	-19.07	-17.48	-17.48	1.25169
FBgn0027338	FBgn0027338	Kap-alpha3	-6.9108	-10.008	-17.455	-17.531	-17.455	2.34602
FBgn0004436	FBgn0004436	Ubc6	-6.5989	-7.3629	-20.685	-17.455	-17.455	1.68575
FBgn0031286	FBgn0031286	CG3862	-1.6327	-15.954	-17.45	-18.09	-17.45	1.12191
FBgn0003887	FBgn0284243	betaTub56D	-16.803	-1.309	-17.873	-17.444	-17.444	3.48444
FBgn0030616	FBgn0030616	RpL37a	-1.3659	-3.7803	-17.43	-18.892	-17.43	3.23553
FBgn0037551	FBgn0037551	Gie	-5.6513	-7.3169	-18.66	-17.428	-17.428	2.13525
FBgn0027091	FBgn0027091	Aats-cys	-14.948	-15.331	-17.376	-18.705	-17.376	1.63123
FBgn0261353	FBgn0261353	Ccdc56	-5.4161	-12.12	-18.31	-17.376	-17.376	1.64154
FBgn0039407	FBgn0039407	CG14544	-4.0381	-11.819	-21.727	-17.375	-17.375	1.16552
FBgn0043884	FBgn0043884	mask	-4.8667	-0.22586	-18.779	-17.369	-17.369	1.47974
FBgn0010421	FBgn0010421	TfIIFbeta	-9.7056	-15.105	-20.643	-17.36	-17.36	1.4978
FBgn0030733	FBgn0030733	UQCR-14	-11.553	-3.6093	-19.599	-17.353	-17.353	2.42188
FBgn0262115	FBgn0262115	CG17683	-18.589	-2.2424	-17.352	-17.519	-17.352	1.34262
FBgn0032781	FBgn0032781	CG9987	0.80332	-2.3271	-17.35	-17.71	-17.35	1.80296
FBgn0011785	FBgn0011785	BRWD3	-7.4428	-14.092	-17.342	-18.398	-17.342	1.25969
FBgn0039359	FBgn0039359	RpL27	-6.8321	-9.9864	-18.555	-17.342	-17.342	3.30861
FBgn0250843	FBgn0250843	Prosalpha6	-16.6	-9.2007	-19.657	-17.333	-17.333	2.35523
FBgn0263605	FBgn0263605	l(3)72Dn	-1.6114	-4.5502	-17.322	-18.775	-17.322	1.11428
FBgn0027087	FBgn0027087	Aats-his	-1.3374	-2.2995	-18.054	-17.321	-17.321	2.00086
FBgn0250791	FBgn0250791	alphaSnap	-5.2405	-2.0329	-19.371	-17.32	-17.32	1.84313
FBgn0051648	FBgn0051648	CG31648	-1.9808	-5.679	-17.317	-17.582	-17.317	1.58051
FBgn0038326	FBgn0038326	CG5044	-0.39909	-11.279	-17.317	-19.257	-17.317	1.53719
FBgn0013263	FBgn0013263	Trl	-0.12755	-7.4181	-19.754	-17.298	-17.298	2.15844
FBgn0030000	FBgn0030000	CG2260	-2.7026	-12.404	-17.28	-18.789	-17.28	1.23499
FBgn0261552	FBgn0261552	ps	-7.012	-8.7073	-19.186	-17.268	-17.268	1.38039
FBgn0066304	FBgn0066304	Rpp20	-12.007	-10.679	-20.48	-17.265	-17.265	1.76222
FBgn0010173	FBgn0010173	RpA-70	-2.87	-3.607	-18.594	-17.261	-17.261	2.03604
FBgn0024227	FBgn0024227	aurB	-0.18455	-8.224	-17.248	-18.123	-17.248	1.79367
FBgn0086130	FBgn0086130	Dbp21E2	-5.424	-2.0931	-18.49	-17.222	-17.222	1.0921
FBgn0026573	FBgn0026573	ADD1	-2.4173	-9.4128	-19.338	-17.213	-17.213	1.45319
FBgn0016041	FBgn0016041	Tom40	-16.378	-8.8713	-17.21	-17.595	-17.21	1.73832
FBgn0027080	FBgn0027080	Aats-tyr	-4.1699	-10.164	-17.967	-17.202	-17.202	1.77794
FBgn0032863	FBgn0032863	Cdc23	-12.91	-11.19	-18.987	-17.185	-17.185	1.31526
FBgn0261710	FBgn0261710	nocte	-3.7498	-3.3299	-20.164	-17.164	-17.164	2.24554
FBgn0029094	FBgn0029094	asf1	-3.6342	-11.325	-17.151	-18.078	-17.151	1.71089
FBgn0037202	FBgn0037202	Ssl1	-7.8008	-0.25833	-17.146	-18.307	-17.146	1.25521
FBgn0016691	FBgn0016691	ATPsynO	-2.4483	-3.7639	-17.145	-19.491	-17.145	2.57499
FBgn0020386	FBgn0020386	Pdk1	-11.171	-7.4298	-17.219	-17.142	-17.142	1.57817
FBgn0016794	FBgn0016794	dos	-3.2041	8.3817	-17.134	-17.277	-17.134	1.94002
FBgn0004378	FBgn0004378	Klp61F	-9.3347	-2.133	-19.341	-17.133	-17.133	1.99776
FBgn0031043	FBgn0031043	NAA20	-6.1988	-6.4185	-17.131	-17.645	-17.131	1.55416
FBgn0031873	FBgn0031873	Gas41	-2.6467	-2.63	-19.356	-17.118	-17.118	1.33272
FBgn0031830	FBgn0031830	COX5B	-4.7583	-11.999	-18.383	-17.113	-17.113	2.02641
FBgn0011766	FBgn0011766	E2f1	-8.832	-12.354	-17.103	-18.423	-17.103	1.94725
FBgn0032915	FBgn0284251	CG12050	-12.155	-7.9032	-17.1	-17.665	-17.1	1.45988
FBgn0027086	FBgn0027086	Aats-ile	-5.0574	-7.6069	-17.092	-17.144	-17.092	1.79484
FBgn0250874	FBgn0250874	ttm50	-3.7823	-5.6953	-18.2	-17.088	-17.088	1.89519
FBgn0003204	FBgn0003204	ras	-6.5918	-2.5007	-18.996	-17.086	-17.086	1.40579
FBgn0038923	FBgn0038923	mRpL35	-0.88946	-10.899	-19.437	-17.08	-17.08	1.42877
FBgn0011476	FBgn0011476	l(3)neo43	-4.7935	0.052208	-18.781	-17.077	-17.077	1.283
FBgn0051159	FBgn0051159	EF-G2	1.7244	-10.006	-18.974	-17.068	-17.068	0.946363
FBgn0004401	FBgn0004401	Pep	-8.362	-13.578	-21.345	-17.062	-17.062	2.583
FBgn0040899	FBgn0040899	CG17776	-6.6101	2.749	-17.25	-17.055	-17.055	1.91251
FBgn0086904	FBgn0086904	Nacalpha	-8.7142	-3.5496	-21.199	-17.054	-17.054	3.03847
FBgn0035848	FBgn0035848	CG7979	-6.8984	-3.591	-20.922	-17.042	-17.042	1.1637
FBgn0035205	FBgn0035205	CG2469	-2.6034	-6.1251	-17.037	-17.216	-17.037	1.65472
FBgn0033929	FBgn0033929	Tfb1	-7.0125	-13.544	-17.037	-17.595	-17.037	1.79206
FBgn0035627	FBgn0035627	Sse	-4.2984	-16.292	-17.028	-18.824	-17.028	0.769941
FBgn0032811	FBgn0032811	CG10268	-4.2341	-8.238	-18.934	-17.02	-17.02	1.12613
FBgn0030468	FBgn0030468	CG1622	-0.44596	-0.43914	-17.839	-17.019	-17.019	2.0935
FBgn0029718	FBgn0029718	mRpL30	-9.1041	-3.3739	-20.193	-17.004	-17.004	1.59471
FBgn0261283	FBgn0261283	SREBP	-11.095	-6.0713	-18.708	-17.003	-17.003	2.46721
FBgn0034727	FBgn0034727	mRpS29	-9.8587	-1.3531	-17.681	-17.002	-17.002	1.62583
FBgn0020909	FBgn0020909	Rtc1	-4.1289	3.0102	-18.997	-16.997	-16.997	1.41892
FBgn0031660	FBgn0031660	mRpL28	-13.48	-9.7116	-19.256	-16.989	-16.989	1.94505
FBgn0031359	FBgn0031359	Rim2	-1.6294	-14.137	-20.688	-16.972	-16.972	1.42346
FBgn0051992	FBgn0051992	gw	-7.6073	-6.8801	-19.341	-16.97	-16.97	1.7201
FBgn0014366	FBgn0014366	noi	-9.7893	-3.1808	-19.297	-16.965	-16.965	1.40929
FBgn0025455	FBgn0025455	CycT	-3.9369	-14.445	-19.519	-16.958	-16.958	1.55418
FBgn0016697	FBgn0016697	Prosalpha5	-3.4771	-10.169	-16.98	-16.946	-16.946	2.03901
FBgn0266581	FBgn0266581	pit	-4.491	2.5182	-20.078	-16.923	-16.923	1.59118
FBgn0266580	FBgn0266580	Gp210	-15.953	1.6688	-16.921	-17.301	-16.921	1.94453
FBgn0028697	FBgn0028697	RpL15	-14.654	-13.266	-18.959	-16.916	-16.916	3.23108
FBgn0016978	FBgn0016978	snRNP-U1-70K	-9.0155	-10.821	-16.905	-18.251	-16.905	1.85686
FBgn0021906	FBgn0021906	RFeSP	-8.2617	-4.5024	-18.897	-16.898	-16.898	2.21922
FBgn0036194	FBgn0036194	CG11652	-4.0668	-9.12	-17.702	-16.89	-16.89	1.49172
FBgn0031886	FBgn0031886	Nuf2	1.1297	-6.2707	-17.792	-16.889	-16.889	1.51798
FBgn0086710	FBgn0086710	RpL30	-10.674	-9.3324	-17.263	-16.884	-16.884	3.16938
FBgn0002284	FBgn0002284	Prosbeta6	0.070014	-9.0875	-20.051	-16.872	-16.872	2.44977
FBgn0014009	FBgn0014009	Rab2	0.67413	-9.2749	-17.417	-16.858	-16.858	1.74307
FBgn0036300	FBgn0036300	CG10688	-12.348	-11.018	-16.85	-17.239	-16.85	1.64616
FBgn0003507	FBgn0003507	srp	-15.494	-2.8534	-16.85	-17.808	-16.85	2.14164
FBgn0015024	FBgn0015024	CkIalpha	-11.45	-5.9267	-18.692	-16.84	-16.84	2.30699
FBgn0039159	FBgn0039159	mRpS24	-8.3498	-10.685	-16.838	-17.572	-16.838	1.39494
FBgn0011640	FBgn0011640	lark	-8.6151	-4.2673	-17.243	-16.834	-16.834	1.84472
FBgn0020388	FBgn0020388	Gcn5	-1.3945	-4.8718	-16.831	-17.656	-16.831	1.58309
FBgn0013717	FBgn0013717	not	-1.3408	-1.3728	-19.43	-16.83	-16.83	0.929981
FBgn0052707	FBgn0052707	APC4	1.4688	-15.691	-17.206	-16.799	-16.799	0.916018
FBgn0033195	FBgn0033195	CG1360	-6.33	-14.381	-18.305	-16.792	-16.792	0.800278
FBgn0031066	FBgn0031066	COX6B	-8.0289	-13.372	-17.422	-16.777	-16.777	3.22254
FBgn0034258	FBgn0034258	eIF3-S8	-0.82312	-13.631	-19.351	-16.764	-16.764	2.39297
FBgn0034893	FBgn0034893	mRpL43	-6.3359	-6.375	-16.764	-17.02	-16.764	1.29496
FBgn0027537	FBgn0027537	Nup93-1	-2.1869	-1.1951	-16.753	-16.802	-16.753	1.9226
FBgn0037550	FBgn0037550	CG9667	-5.4724	-6.3795	-16.747	-17.193	-16.747	1.44883
FBgn0263599	FBgn0263599	l(3)72Ab	-3.1826	-8.804	-18.426	-16.745	-16.745	1.30125
FBgn0033413	FBgn0033413	prel	-5.712	-5.7473	-19.116	-16.735	-16.735	1.63728
FBgn0040907	FBgn0040907	mRpL33	-18.027	-10.733	-18.519	-16.725	-16.725	1.44195
FBgn0014010	FBgn0014010	Rab5	-11.334	-5.3136	-19.603	-16.72	-16.72	2.38349
FBgn0015582	FBgn0015582	dare	-9.9754	-6.0823	-16.719	-18.614	-16.719	1.34944
FBgn0037852	FBgn0037852	Tpc1	-2.1091	-8.123	-17.312	-16.719	-16.719	1.41267
FBgn0031832	FBgn0031832	CG9596	-9.6851	-8.6663	-19.998	-16.711	-16.711	1.36444
FBgn0040773	FBgn0040773	COX7C	-2.5428	-14.149	-17.583	-16.705	-16.705	2.46507
FBgn0250753	FBgn0250753	kra	-16.215	-8.7999	-18.387	-16.705	-16.705	2.55931
FBgn0031601	FBgn0031601	Dim1	-1.3196	-7.4469	-18.643	-16.703	-16.703	1.38178
FBgn0026741	FBgn0026741	mRpL18	-12.507	-5.9191	-16.701	-19.423	-16.701	1.83947
FBgn0032105	FBgn0032105	borr	-1.1423	-13.052	-16.7	-18.129	-16.7	1.61383
FBgn0028665	FBgn0285910	VhaAC39-1	-12.628	-12.346	-19.344	-16.7	-16.7	1.92399
FBgn0010747	FBgn0010747	Srp54k	-7.0737	-8.7228	-18.016	-16.696	-16.696	2.00747
FBgn0025674	FBgn0025674	CycK	-9.9821	-14.297	-19.077	-16.68	-16.68	1.99454
FBgn0030720	FBgn0030720	CG8939	-2.4502	-7.4112	-19.132	-16.67	-16.67	1.98721
FBgn0039580	FBgn0039580	Gfat2	-2.0861	3.7653	-17.859	-16.658	-16.658	1.94109
FBgn0032922	FBgn0032922	CG9249	-6.8212	-10.483	-18.203	-16.65	-16.65	1.05428
FBgn0037279	FBgn0037279	CG1129	-2.6353	-11.597	-17.598	-16.648	-16.648	1.66277
FBgn0037883	FBgn0037883	CG14701	-2.7265	0.59354	-19.186	-16.638	-16.638	0.983466
FBgn0034246	FBgn0034246	Dcr-2	-17.73	-11.3	-17.954	-16.634	-16.634	1.35407
FBgn0033160	FBgn0033160	Dhx15	-4.969	-2.4616	-17.456	-16.63	-16.63	1.67281
FBgn0037574	FBgn0037574	Coq2	-3.0485	-4.2169	-16.591	-16.644	-16.591	0.832026
FBgn0026713	FBgn0026713	l(1)G0007	-3.8126	-1.6888	-16.719	-16.583	-16.583	1.53088
FBgn0039403	FBgn0039403	Sld5	-0.28737	-11.42	-18.723	-16.568	-16.568	1.39862
FBgn0000212	FBgn0000212	brm	-3.6103	-4.163	-18.881	-16.562	-16.562	1.59909
FBgn0030344	FBgn0030344	CG2025	-5.1145	-4.0313	-16.553	-18.751	-16.553	1.45537
FBgn0037251	FBgn0037251	CG9804	0.68203	-8.1314	-16.552	-18.761	-16.552	1.15601
FBgn0032517	FBgn0032517	CG7099	-12.477	-6.3316	-18.248	-16.55	-16.55	0.694799
FBgn0037566	FBgn0037566	mRpL1	-5.5772	-7.0402	-16.55	-17.586	-16.55	1.5683
FBgn0037470	FBgn0037470	Tailor	-5.2349	-5.3874	-16.549	-17.071	-16.549	1.69421
FBgn0020496	FBgn0020496	CtBP	-18.861	-6.6275	-20.1	-16.542	-16.542	1.6086
FBgn0022288	FBgn0022288	l(2)09851	-14.375	6.3244	-18.233	-16.541	-16.541	2.30465
FBgn0003517	FBgn0003517	sta	-17.153	-3.668	-16.95	-16.534	-16.534	3.66509
FBgn0004915	FBgn0004915	TfIIB	-13.135	-9.6325	-17.062	-16.531	-16.531	1.78419
FBgn0030556	FBgn0030556	mRNA-cap	-4.3422	-5.4485	-16.523	-16.944	-16.523	1.85471
FBgn0031456	FBgn0031456	Trn-SR	-0.54413	-5.2404	-16.509	-17.227	-16.509	1.15383
FBgn0022936	FBgn0022936	CycH	-8.0442	-3.3479	-17.573	-16.5	-16.5	1.51876
FBgn0029529	FBgn0029529	CG13365	-7.5576	-7.7912	-17.976	-16.494	-16.494	1.22717
FBgn0027564	FBgn0027564	CG3149	-1.7925	-7.8324	-19.934	-16.47	-16.47	1.18582
FBgn0264694	FBgn0264694	mgr	-3.3605	-3.3555	-16.447	-16.783	-16.447	1.95909
FBgn0034401	FBgn0034401	MetRS	-6.2969	-12.795	-17.856	-16.444	-16.444	1.64203
FBgn0002774	FBgn0002774	mle	-2.5073	-3.4615	-18.334	-16.44	-16.44	1.44689
FBgn0003205	FBgn0003205	Ras85D	-4.0068	-11.805	-17.48	-16.435	-16.435	2.06296
FBgn0030786	FBgn0030786	mRpL22	-0.16484	-1.7258	-16.712	-16.428	-16.428	1.74431
FBgn0259214	FBgn0259214	PMCA	-6.7021	-12.554	-17.887	-16.414	-16.414	1.81085
FBgn0031771	FBgn0031771	ND-51	2.2525	-8.7965	-18.298	-16.41	-16.41	1.97288
FBgn0034572	FBgn0034572	CG9346	-0.15859	-9.0379	-16.403	-17.922	-16.403	1.15576
FBgn0029868	FBgn0029868	ND-B16.6	-15.032	-15.121	-17.751	-16.402	-16.402	1.91046
FBgn0033060	FBgn0033060	CG7849	-10.99	-5.6029	-16.385	-18.845	-16.385	0.961772
FBgn0015000	FBgn0015000	betaggt-I	-3.9985	-15.115	-18.246	-16.373	-16.373	1.588
FBgn0027083	FBgn0027083	Aats-met-m	-0.74555	0.48989	-16.37	-19.196	-16.37	0.871797
FBgn0031281	FBgn0031281	Saf6	-7.2292	-1.6702	-19.184	-16.365	-16.365	0.776928
FBgn0035150	FBgn0035150	Rev1	-4.6895	6.6342	-16.358	-17.173	-16.358	1.64469
FBgn0037815	FBgn0037815	Rrp46	-3.1665	-8.3151	-20.021	-16.352	-16.352	1.20096
FBgn0050481	FBgn0050481	mRpL53	1.9213	-4.4515	-17.528	-16.343	-16.343	1.74042
FBgn0037220	FBgn0037220	CG14641	-8.4594	-5.6924	-18.358	-16.339	-16.339	1.93025
FBgn0032154	FBgn0032154	mtDNA-helicase	0.2066	-1.6847	-18.343	-16.327	-16.327	1.13128
FBgn0030718	FBgn0030718	ND-20	-4.2557	-3.5051	-20.97	-16.309	-16.309	1.9118
FBgn0039757	FBgn0039757	RpS7	-2.9765	4.9433	-16.301	-16.599	-16.301	3.58837
FBgn0030692	FBgn0030692	mRpS30	-1.8332	-6.8305	-16.295	-18.616	-16.295	1.88523
FBgn0033900	FBgn0033900	CG8257	-8.1127	-8.099	-18.145	-16.289	-16.289	0.886121
FBgn0032450	FBgn0032450	CG5776	-2.3115	-6.4151	-17.406	-16.285	-16.285	1.01264
FBgn0036136	FBgn0036136	Ufd1-like	-0.98832	-5.5305	-17.163	-16.278	-16.278	1.5226
FBgn0261789	FBgn0261789	SmD2	-5.0069	-13.73	-17.195	-16.275	-16.275	2.36737
FBgn0261790	FBgn0261790	SmE	-8.6622	-5.567	-18.604	-16.274	-16.274	1.81961
FBgn0266582	FBgn0266582	ND-30	-2.6488	-17.216	-17.599	-16.264	-16.264	1.89215
FBgn0003559	FBgn0003559	su(f)	-26.823	-8.974	-17.043	-16.248	-16.248	1.56909
FBgn0002622	FBgn0002622	RpS3	1.0395	-1.7923	-16.238	-17.353	-16.238	3.80902
FBgn0000543	FBgn0000543	ecd	-2.3547	-9.33	-16.424	-16.233	-16.233	1.60478
FBgn0283451	FBgn0283451	br	-8.6187	7.615	-17.097	-16.213	-16.213	1.25551
FBgn0010382	FBgn0010382	CycE	-11.507	-1.1158	-16.201	-17.102	-16.201	1.21995
FBgn0032222	FBgn0032222	CG5037	0.26821	-2.0833	-16.617	-16.176	-16.176	1.44362
FBgn0036173	FBgn0036173	CG7394	-4.1063	-11.872	-18.578	-16.175	-16.175	1.75228
FBgn0035402	FBgn0035402	Usp5	-3.5486	-12.402	-16.784	-16.171	-16.171	1.5557
FBgn0032248	FBgn0032248	Bug22	-10.912	-5.4171	-17.043	-16.168	-16.168	1.36638
FBgn0028685	FBgn0028685	Rpt4	-1.0667	-0.95204	-19.243	-16.167	-16.167	2.19276
FBgn0011763	FBgn0011763	Dp	-9.5378	-2.6232	-17.725	-16.165	-16.165	1.86293
FBgn0035357	FBgn0035357	MEP-1	-5.1374	-2.2585	-16.162	-16.334	-16.162	1.79519
FBgn0031231	FBgn0031231	mRpL10	-2.7882	-10.545	-19.334	-16.162	-16.162	1.80099
FBgn0029798	FBgn0029798	CG4078	-7.2208	-11.293	-18.465	-16.154	-16.154	1.05868
FBgn0034735	FBgn0034735	CG4610	-1.9633	-8.6759	-17.34	-16.144	-16.144	1.32858
FBgn0266186	FBgn0266186	Vamp7	0.8862	-10.386	-16.489	-16.135	-16.135	2.23047
FBgn0036099	FBgn0036099	CG11811	1.6328	0.19033	-17.471	-16.134	-16.134	1.59682
FBgn0021796	FBgn0021796	Tor	-4.0638	-3.2745	-16.122	-16.578	-16.122	1.25325
FBgn0038893	FBgn0038893	CG6353	-21.484	-8.7039	-17.515	-16.121	-16.121	1.61769
FBgn0033342	FBgn0284436	CG8258	-2.8009	-5.0415	-16.95	-16.107	-16.107	2.31009
FBgn0002044	FBgn0002044	swm	-1.4152	-12.112	-19.49	-16.105	-16.105	1.53623
FBgn0025366	FBgn0025366	Ip259	-4.3109	-7.0889	-19.231	-16.075	-16.075	2.58091
FBgn0087035	FBgn0087035	AGO2	-18.557	-7.8594	-17.32	-16.067	-16.067	2.39381
FBgn0262801	FBgn0262801	twr	-5.9374	-10.498	-16.066	-17.974	-16.066	1.69906
FBgn0032986	FBgn0032986	CG3262	-3.9104	-4.9437	-16.063	-17.659	-16.063	2.16877
FBgn0036038	FBgn0036038	defl	-8.1495	-3.7056	-16.059	-16.554	-16.059	1.05219
FBgn0019957	FBgn0019957	ND-42	-1.0391	-3.8032	-17.313	-16.054	-16.054	1.78255
FBgn0036886	FBgn0036886	CG9300	1.2651	-12.679	-18.753	-16.043	-16.043	1.03607
FBgn0034186	FBgn0034186	CG8950	-0.69369	0.29353	-17.338	-16.032	-16.032	1.11902
FBgn0086472	FBgn0086472	RpS25	-11.129	-12.988	-16.031	-16.059	-16.031	3.52166
FBgn0027873	FBgn0027873	Cpsf100	-3.417	-9.2533	-16.027	-17.107	-16.027	1.24561
FBgn0035243	FBgn0035243	CG13926	-4.6349	-7.1229	-21.109	-16.025	-16.025	1.68715
FBgn0266666	FBgn0266666	Sem1	-4.8227	-7.5441	-17.69	-16.012	-16.012	1.93957
FBgn0030217	FBgn0030217	CG2124	-3.2765	-8.5723	-19.545	-16.002	-16.002	0.647755
FBgn0036696	FBgn0036696	CG14057	-8.8282	-4.8736	-21.573	-16	-16	1.57101
FBgn0030683	FBgn0030683	CG8239	-6.2258	2.4694	-17.934	-15.999	-15.999	0.96852
FBgn0014455	FBgn0014455	Ahcy13	-6.4005	-10.829	-16.331	-15.998	-15.998	1.95531
FBgn0011762	FBgn0011762	DNApol-alpha50	1.171	1.937	-15.997	-16.438	-15.997	1.00947
FBgn0038344	FBgn0038344	CG5205	1.1567	-0.22881	-17.248	-15.994	-15.994	1.16991
FBgn0036036	FBgn0036036	CG14174	-0.17628	-7.965	-15.97	-20.391	-15.97	0.75915
FBgn0015949	FBgn0015949	hrg	-12.701	-2.046	-16.963	-15.95	-15.95	1.93383
FBgn0035203	FBgn0035203	CG9149	-0.20098	-3.1335	-18.955	-15.944	-15.944	1.54841
FBgn0036815	FBgn0036815	HipHop	-8.2916	-11.745	-15.941	-16.965	-15.941	1.7808
FBgn0032482	FBgn0032482	Pect	-16.001	-1.9611	-16.256	-15.931	-15.931	2.14737
FBgn0032600	FBgn0032600	BuGZ	-3.2276	-6.7109	-16.883	-15.929	-15.929	1.64035
FBgn0032394	FBgn0032394	CG6746	0.08344	-0.17157	-17.292	-15.925	-15.925	1.6703
FBgn0038183	FBgn0038183	CG9286	0.23028	-9.4164	-15.923	-16.272	-15.923	1.25568
FBgn0086656	FBgn0086656	shrb	-3.0727	2.9933	-18.462	-15.922	-15.922	2.5477
FBgn0001086	FBgn0001086	fzy	-10.586	-5.9193	-16.935	-15.904	-15.904	1.85009
FBgn0033235	FBgn0033235	CG8728	0.44603	-0.17177	-19.513	-15.879	-15.879	1.8384
FBgn0243511	FBgn0243511	psidin	-0.41408	-13.525	-18.255	-15.875	-15.875	1.37268
FBgn0266916	FBgn0266916	Cenp-C	-7.4274	-8.3564	-16.558	-15.872	-15.872	1.14644
FBgn0031050	FBgn0031050	Arp10	2.8502	-12.751	-17.077	-15.865	-15.865	1.38311
FBgn0030289	FBgn0030289	GCS1	-0.27173	-9.3894	-17.276	-15.85	-15.85	1.37285
FBgn0028970	FBgn0028970	betaggt-II	0.90623	-7.8709	-16.005	-15.82	-15.82	1.32968
FBgn0263755	FBgn0263755	Su(var)3-9	-7.9672	-8.8204	-17.597	-15.819	-15.819	1.00043
FBgn0033055	FBgn0033055	Tbce	-0.18489	-4.0499	-16.833	-15.812	-15.812	1.90832
FBgn0015754	FBgn0015754	Lis-1	-4.6272	-8.971	-15.808	-17.151	-15.808	1.68626
FBgn0036462	FBgn0036462	mRpL39	-7.4188	-6.819	-15.932	-15.807	-15.807	1.50437
FBgn0033653	FBgn0033653	CG13192	-1.4206	-4.9489	-18.217	-15.801	-15.801	1.32102
FBgn0034029	FBgn0034029	eIF2B-gamma	-0.34937	-2.3387	-18.088	-15.791	-15.791	1.31225
FBgn0267385	FBgn0267385	PyK	-7.5836	-8.8235	-15.789	-15.846	-15.789	2.57172
FBgn0033661	FBgn0033661	CG13185	-3.1242	-8.0994	-15.788	-16.667	-15.788	1.04691
FBgn0037647	FBgn0037647	RagA-B	-1.8935	7.457	-18.5	-15.788	-15.788	1.33175
FBgn0026679	FBgn0026679	IntS4	-5.4158	-13.846	-16.023	-15.783	-15.783	1.19655
FBgn0010488	FBgn0010488	NAT1	-4.8192	1.025	-16.632	-15.778	-15.778	2.22951
FBgn0029800	FBgn0029800	lin-52	-5.0828	-9.4509	-15.774	-17.126	-15.774	1.12321
FBgn0263120	FBgn0263120	Acsl	-5.4869	-6.5225	-17.236	-15.763	-15.763	1.50529
FBgn0032223	FBgn0032223	GATAd	-12.474	-14.31	-18.145	-15.761	-15.761	1.26802
FBgn0035032	FBgn0035032	ATPsynF	-7.7775	-2.5649	-18.219	-15.759	-15.759	2.26938
FBgn0010198	FBgn0010198	RpS15Aa	-9.8712	-10.685	-16.472	-15.752	-15.752	3.20943
FBgn0086446	FBgn0086446	DCTN6-p27	-6.3188	-13.957	-16.073	-15.746	-15.746	1.60534
FBgn0028689	FBgn0028689	Rpn6	-1.0293	3.3052	-16.437	-15.745	-15.745	1.95507
FBgn0034564	FBgn0034564	CG9344	-2.96	2.1059	-19.329	-15.743	-15.743	2.20061
FBgn0030136	FBgn0030136	RpS28b	-5.8193	-3.4374	-17.54	-15.741	-15.741	3.36349
FBgn0030096	FBgn0030096	Zpr1	-8.184	-6.5563	-16.097	-15.713	-15.713	1.30221
FBgn0035244	FBgn0035244	ABCB7	-0.42104	7.5278	-17.471	-15.71	-15.71	1.611
FBgn0037540	FBgn0037540	Pbp95	-2.9311	-5.3385	-15.698	-17.848	-15.698	0.60664
FBgn0259722	FBgn0259722	CG42376	-7.1563	0.85011	-16.454	-15.696	-15.696	0.261683
FBgn0003396	FBgn0003396	shn	-4.4228	-3.9072	-15.908	-15.696	-15.696	1.17804
FBgn0034938	FBgn0034938	CG3803	-2.0412	-7.8218	-16.726	-15.685	-15.685	1.49706
FBgn0032884	FBgn0032884	Pomp	-3.6676	-8.5503	-19.233	-15.685	-15.685	1.97002
FBgn0259876	FBgn0259876	Cap-G	-4.3511	-12.395	-20.141	-15.674	-15.674	1.61506
FBgn0051450	FBgn0051450	mRpS18A	-2.0055	1.5275	-15.761	-15.674	-15.674	1.47532
FBgn0034243	FBgn0034243	Ns2	-8.2049	-2.3443	-15.711	-15.674	-15.674	1.63589
FBgn0040890	FBgn0040890	ksh	-5.1164	-12.356	-15.665	-16.861	-15.665	1.55081
FBgn0037874	FBgn0037874	Tctp	-2.7303	-5.5508	-18.287	-15.655	-15.655	3.06462
FBgn0033208	FBgn0033208	mRpL52	-7.1924	-9.4094	-15.652	-16.58	-15.652	2.21674
FBgn0023169	FBgn0023169	AMPKalpha	1.0232	4.195	-16.963	-15.65	-15.65	1.66271
FBgn0029941	FBgn0029941	CG1677	-6.5273	-8.9928	-15.65	-16.632	-15.65	1.87425
FBgn0014020	FBgn0014020	Rho1	-29.944	-11.773	-18.903	-15.65	-15.65	2.93562
FBgn0015296	FBgn0015296	Shc	-11.132	-3.9714	-17.219	-15.627	-15.627	1.80478
FBgn0035046	FBgn0035046	ND-19	-1.2004	-2.9192	-19.213	-15.622	-15.622	1.68373
FBgn0010803	FBgn0010803	Aats-trp	-2.6933	0.555	-15.62	-16.859	-15.62	1.93318
FBgn0016687	FBgn0016687	Nurf-38	-5.9649	-11.954	-16.893	-15.619	-15.619	2.31723
FBgn0029629	FBgn0029629	eIF3ga	-17.434	-6.3947	-15.617	-16.239	-15.617	2.61459
FBgn0004106	FBgn0004106	Cdk1	-12.776	-6.4356	-17.415	-15.589	-15.589	1.744
FBgn0266083	FBgn0266083	ocm	-2.0219	-8.914	-16.918	-15.583	-15.583	0.845718
FBgn0023216	FBgn0023216	Parg	-3.8998	-2.8101	-15.741	-15.582	-15.582	1.33896
FBgn0004574	FBgn0004574	Rop	-2.0481	-6.2629	-18.97	-15.581	-15.581	2.32721
FBgn0026252	FBgn0026252	msk	-6.4024	-7.5972	-16.187	-15.58	-15.58	2.46596
FBgn0027889	FBgn0027889	ball	-1.4154	1.6615	-16.316	-15.568	-15.568	1.89763
FBgn0263832	FBgn0263832	Rcd5	-1.6255	0.87491	-15.568	-16.321	-15.568	1.46255
FBgn0037051	FBgn0037051	CG10565	-6.754	-2.8282	-21.213	-15.562	-15.562	2.17692
FBgn0283525	FBgn0283525	l(2)10685	-1.9247	-3.9069	-17.266	-15.562	-15.562	1.36076
FBgn0033179	FBgn0033179	p47	-4.8188	-6.1259	-16.014	-15.554	-15.554	1.99388
FBgn0031390	FBgn0031390	tho2	0.40986	2.027	-19.443	-15.549	-15.549	1.6481
FBgn0035026	FBgn0035026	Fcp1	-0.38444	-12.408	-15.546	-15.807	-15.546	1.32412
FBgn0037478	FBgn0037478	CG2656	-4.3956	1.3253	-15.543	-15.627	-15.543	1.55991
FBgn0266917	FBgn0266917	CG16941	-6.0798	-10.218	-19.774	-15.532	-15.532	1.47727
FBgn0039559	FBgn0039559	Mes-4	0.16001	-8.9335	-15.911	-15.524	-15.524	1.56313
FBgn0035831	FBgn0035831	CG8038	-4.3992	-4.5918	-15.523	-15.536	-15.523	1.31956
FBgn0011217	FBgn0011217	eff	-8.7767	-3.1532	-16.184	-15.501	-15.501	2.56069
FBgn0267378	FBgn0267378	sau	-25.298	-4.9227	-16.287	-15.497	-15.497	1.90854
FBgn0034299	FBgn0034299	CG5757	-18.102	-7.658	-16.471	-15.481	-15.481	1.71533
FBgn0037686	FBgn0037686	RpL34b	-6.2867	-4.1779	-18.773	-15.477	-15.477	3.21529
FBgn0028473	FBgn0028473	Non1	-2.0228	-5.5493	-15.475	-17.366	-15.475	2.77695
FBgn0261241	FBgn0285911	Vps16A	-5.7104	-1.2534	-15.687	-15.467	-15.467	1.52114
FBgn0030481	FBgn0030481	CG1662	0.37537	-3.1703	-15.623	-15.459	-15.459	1.65847
FBgn0032290	FBgn0032290	CG6443	-0.96775	-6.3337	-17.658	-15.451	-15.451	1.24261
FBgn0038145	FBgn0038145	Droj2	-11.479	-3.0028	-16.335	-15.42	-15.42	2.32146
FBgn0261791	FBgn0261791	SNRPG	-7.1711	-2.134	-16.442	-15.42	-15.42	2.09346
FBgn0029885	FBgn0029885	CG3224	-3.6946	2.3469	-15.419	-16.101	-15.419	1.73014
FBgn0034598	FBgn0034598	CG4266	-1.106	-5.4088	-16.896	-15.419	-15.419	1.54552
FBgn0033379	FBgn0033379	Mys45A	-3.612	-7.2483	-18.34	-15.418	-15.418	2.13534
FBgn0051133	FBgn0051133	Slimp	-0.82252	-11.228	-15.363	-16.069	-15.363	0.725606
FBgn0037330	FBgn0037330	mRpL44	1.1415	-13.439	-16.391	-15.36	-15.36	1.71789
FBgn0027079	FBgn0027079	Aats-val	-1.6291	-2.2443	-15.684	-15.354	-15.354	1.78696
FBgn0025336	FBgn0025336	CG4882	-4.2838	2.2898	-16.444	-15.352	-15.352	1.39949
FBgn0032833	FBgn0032833	COX4	-3.7875	1.642	-16.324	-15.349	-15.349	2.7425
FBgn0010438	FBgn0010438	mtSSB	-10.7	-6.4464	-15.409	-15.345	-15.345	2.11106
FBgn0028962	FBgn0028962	Aats-ala-m	-3.1901	-14.655	-15.325	-16.331	-15.325	1.02779
FBgn0016120	FBgn0016120	ATPsynD	-12.462	-2.4192	-15.324	-15.989	-15.324	2.53307
FBgn0003257	FBgn0003257	r-l	2.3144	-0.73418	-18.377	-15.324	-15.324	1.55398
FBgn0050020	FBgn0050020	CG30020	-0.71775	-8.2456	-15.322	-16.18	-15.322	1.49551
FBgn0040477	FBgn0040477	cid	-0.58915	1.1397	-15.316	-16.489	-15.316	1.24786
FBgn0037778	FBgn0037778	mtTFB2	0.025781	-2.9943	-16.359	-15.314	-15.314	1.17317
FBgn0021856	FBgn0021856	l(2)k14505	-0.93276	-11.697	-17.154	-15.306	-15.306	1.73456
FBgn0002566	FBgn0002566	lt	-2.9541	-0.33989	-17.799	-15.305	-15.305	1.55375
FBgn0033526	FBgn0033526	Caf1-105	-1.3678	-3.2913	-15.3	-17.217	-15.3	1.31386
FBgn0031052	FBgn0031052	CG14215	-8.4039	-4.5633	-15.296	-15.776	-15.296	1.18115
FBgn0010292	FBgn0010292	bys	-6.7553	-8.5048	-16.209	-15.293	-15.293	1.49488
FBgn0014877	FBgn0014877	Roe1	-0.36265	2.5022	-15.284	-16.363	-15.284	1.95445
FBgn0263042	FBgn0263042	CG43337	-8.1179	-5.7689	-15.274	-16.877	-15.274	0.954725
FBgn0025373	FBgn0025373	Fpps	-3.7173	-2.4361	-15.641	-15.263	-15.263	1.69403
FBgn0038593	FBgn0038593	Vps39	-5.2059	14.535	-15.245	-15.348	-15.245	1.15377
FBgn0032818	FBgn0032818	CG10628	-8.8599	-1.7933	-16.415	-15.234	-15.234	1.35015
FBgn0038989	FBgn0038989	CG6937	-3.8316	-11.993	-16.178	-15.232	-15.232	2.03968
FBgn0017572	FBgn0017572	Mo25	0.49177	-8.132	-16.666	-15.205	-15.205	1.88979
FBgn0023458	FBgn0023458	Rbcn-3A	-2.1039	-6.1748	-18.107	-15.202	-15.202	1.48045
FBgn0052174	FBgn0052174	CG32174	-2.2969	-0.5378	-16.999	-15.188	-15.188	0.780339
FBgn0037710	FBgn0037710	CG9393	-4.4693	-7.0518	-15.175	-15.792	-15.175	1.55968
FBgn0036277	FBgn0036277	CG10418	1.2225	-5.4425	-15.171	-17.289	-15.171	1.76705
FBgn0086445	FBgn0086445	l(2)37Cd	-4.0751	5.0572	-16.633	-15.165	-15.165	1.05474
FBgn0026702	FBgn0026702	l(1)G0045	-5.9191	-8.6973	-18.044	-15.164	-15.164	0.893916
FBgn0261381	FBgn0261381	mtTFB1	-4.1214	-3.9533	-16.104	-15.162	-15.162	1.60786
FBgn0036124	FBgn0036124	CG7839	0.28292	-0.82962	-17.47	-15.157	-15.157	1.55708
FBgn0039622	FBgn0039622	eIF4E-6	-5.7591	-4.9248	-16.147	-15.157	-15.157	1.58867
FBgn0040389	FBgn0040389	mRpL14	-2.4789	-7.5938	-19.729	-15.157	-15.157	1.96513
FBgn0263855	FBgn0263855	BubR1	-4.7223	-8.8156	-17.924	-15.146	-15.146	1.36192
FBgn0261278	FBgn0261278	grp	-4.1494	7.5243	-15.144	-17.042	-15.144	1.51619
FBgn0039111	FBgn0039111	Plip	1.9242	4.1122	-15.904	-15.142	-15.142	1.28959
FBgn0014868	FBgn0014868	Ost48	-3.1817	-16.32	-15.134	-15.358	-15.134	2.23594
FBgn0032596	FBgn0032596	Prosbeta4	-6.545	-3.112	-15.123	-15.711	-15.123	2.12434
FBgn0004407	FBgn0004407	DNApol-gamma35	1.5497	-8.2498	-17.766	-15.114	-15.114	1.46325
FBgn0015477	FBgn0015477	Rme-8	-0.32372	-7.674	-16.852	-15.114	-15.114	1.27607
FBgn0011207	FBgn0011207	pelo	-15.822	1.529	-18.761	-15.113	-15.113	1.41755
FBgn0027493	FBgn0027493	AdSS	-6.0934	0.43976	-15.1	-18.19	-15.1	2.40982
FBgn0019624	FBgn0019624	COX5A	-2.439	-0.65504	-15.539	-15.096	-15.096	2.77753
FBgn0023143	FBgn0023143	Uba1	-2.2205	-7.7168	-15.278	-15.096	-15.096	2.22748
FBgn0261617	FBgn0261617	nej	-5.631	-13.685	-15.163	-15.089	-15.089	1.25551
FBgn0030687	FBgn0030687	CG17209	0.87197	2.9021	-15.087	-15.274	-15.087	1.07761
FBgn0038666	FBgn0038666	Smu1	-2.0926	-6.7154	-15.865	-15.086	-15.086	1.1081
FBgn0035424	FBgn0035424	CG11505	-5.1995	-11.699	-16.657	-15.085	-15.085	1.30947
FBgn0001994	FBgn0001994	crp	-7.7956	-4.9614	-18.06	-15.084	-15.084	1.71271
FBgn0032925	FBgn0032925	CG9246	-2.8923	-14.744	-16.623	-15.082	-15.082	1.94987
FBgn0034654	FBgn0034654	CG10306	-5.2048	-3.548	-16.475	-15.066	-15.066	2.61297
FBgn0033897	FBgn0033897	Rcd1	-2.3599	-11.423	-17.669	-15.045	-15.045	1.42262
FBgn0039020	FBgn0039020	CG17141	2.5203	2.1261	-15.037	-15.692	-15.037	1.14653
FBgn0015359	FBgn0015359	CG2034	-5.0721	-3.935	-16.068	-15.031	-15.031	1.67924
FBgn0000181	FBgn0000181	bic	-3.1563	-8.1685	-17.176	-15.018	-15.018	2.86587
FBgn0003274	FBgn0003274	RpLP2	-0.97288	-13.665	-15.017	-15.901	-15.017	3.5819
FBgn0030500	FBgn0030500	Ndc80	-2.6659	-2.2657	-15.292	-15.016	-15.016	1.25704
FBgn0032690	FBgn0032690	CG10333	-0.51144	-3.983	-16.572	-15.011	-15.011	1.56799
FBgn0002781	FBgn0002781	mod(mdg4)	-13.414	3.4679	-14.996	-15.959	-14.996	1.89365
FBgn0028700	FBgn0028700	RfC38	-3.9514	-8.2991	-15.698	-14.996	-14.996	1.42007
FBgn0031651	FBgn0031651	mRpL24	1.5296	-5.8665	-14.992	-15.241	-14.992	1.72688
FBgn0028343	FBgn0028343	Ankle2	-10.819	-5.4257	-18.161	-14.976	-14.976	1.44392
FBgn0259982	FBgn0259982	l(2)35Cc	-8.0105	-5.3202	-14.968	-17.322	-14.968	1.0573
FBgn0004908	FBgn0004908	Arl2	-3.2215	-9.792	-17.374	-14.965	-14.965	1.47385
FBgn0029158	FBgn0029158	Las	-8.7382	-4.2975	-18.034	-14.931	-14.931	1.19781
FBgn0031020	FBgn0031020	NAA15-16	-1.5439	-6.2601	-18.303	-14.907	-14.907	1.94272
FBgn0260012	FBgn0260012	pds5	-4.6303	-11.103	-17.437	-14.906	-14.906	1.65956
FBgn0037880	FBgn0037880	CG17726	-4.7383	7.9498	-15.99	-14.905	-14.905	0.95188
FBgn0005683	FBgn0005683	pie	-7.0294	0.86597	-14.902	-16.354	-14.902	1.09453
FBgn0027945	FBgn0027945	ppl	-0.55628	-5.485	-16.775	-14.899	-14.899	1.76074
FBgn0003256	FBgn0003256	rl	-4.8222	-3.2021	-16.832	-14.899	-14.899	1.42485
FBgn0028695	FBgn0028695	Rpn1	-3.6816	-5.6245	-14.892	-15.745	-14.892	2.3632
FBgn0031604	FBgn0031604	Elp3	-7.2714	3.8344	-15.493	-14.891	-14.891	1.48825
FBgn0033879	FBgn0033879	CG6543	-5.964	-5.1173	-16.185	-14.875	-14.875	2.1117
FBgn0024332	FBgn0284442	Mcm3	-1.0383	-9.9813	-15.44	-14.854	-14.854	1.50818
FBgn0036134	FBgn0036134	FoxK	-5.3581	-7.893	-16.489	-14.846	-14.846	1.4644
FBgn0037489	FBgn0037489	CG1234	-4.4301	-8.108	-16.426	-14.841	-14.841	1.39697
FBgn0014026	FBgn0014026	RpL7A	-6.7539	-5.9653	-17.982	-14.833	-14.833	3.43217
FBgn0086356	FBgn0086356	tum	-0.47143	-11.436	-15.116	-14.828	-14.828	2.12887
FBgn0031549	FBgn0031549	Spindly	-1.7101	-9.2414	-17.396	-14.82	-14.82	1.38543
FBgn0027783	FBgn0027783	SMC2	-3.3768	8.1406	-15.737	-14.805	-14.805	1.90638
FBgn0010622	FBgn0010622	DCTN3-p24	-3.9425	-4.2232	-15.405	-14.795	-14.795	1.73295
FBgn0013531	FBgn0013531	MED20	-3.0674	-8.1218	-16.054	-14.794	-14.794	1.43082
FBgn0033754	FBgn0033754	Ak6	-6.3277	-3.0502	-15.872	-14.783	-14.783	1.04592
FBgn0037637	FBgn0037637	IscU	-1.8629	-15.022	-20.512	-14.775	-14.775	2.09871
FBgn0038737	FBgn0038737	CG11447	-1.279	-8.6689	-19.516	-14.771	-14.771	1.09403
FBgn0030974	FBgn0030974	CG7358	-0.00093413	-0.76819	-16.546	-14.75	-14.75	1.39617
FBgn0036918	FBgn0036918	CG7770	-4.6835	-10.719	-15.425	-14.729	-14.729	2.4204
FBgn0038576	FBgn0038576	Arp5	-0.18133	-0.27124	-17.836	-14.724	-14.724	1.31095
FBgn0259824	FBgn0259824	Hip14	-3.8739	-4.4181	-14.724	-16.153	-14.724	1.28921
FBgn0261380	FBgn0261380	mRpL37	-4.3272	-10.308	-16.804	-14.722	-14.722	1.41508
FBgn0038491	FBgn0038491	CG5292	-0.74964	-12.181	-15.8	-14.711	-14.711	1.24974
FBgn0030802	FBgn0030802	DENR	-8.2678	-0.16927	-15.467	-14.701	-14.701	1.65993
FBgn0036892	FBgn0036892	Lon	-3.0383	1.878	-15.724	-14.699	-14.699	1.36932
FBgn0038686	FBgn0038686	CG5555	-1.9922	0.23666	-14.688	-15.031	-14.688	1.32858
FBgn0015790	FBgn0015790	Rab11	-3.7677	-1.459	-14.795	-14.684	-14.684	2.53301
FBgn0001974	FBgn0286027	l(2)35Bd	-1.1987	-2.8384	-14.681	-15.248	-14.681	1.17232
FBgn0037713	FBgn0037713	CG16790	-1.692	-3.0462	-14.664	-14.698	-14.664	0.837315
FBgn0010750	FBgn0010750	atms	-5.1872	2.1491	-14.647	-15.469	-14.647	1.80903
FBgn0042112	FBgn0042112	mRpL36	-2.2239	-4.0018	-15.723	-14.633	-14.633	1.91755
FBgn0042092	FBgn0042092	CG13773	-19.628	-3.4057	-17.862	-14.63	-14.63	1.34637
FBgn0039969	FBgn0039969	Fis1	-15.451	-7.6341	-16.63	-14.627	-14.627	2.41532
FBgn0031779	FBgn0031779	CG9175	-5.6169	-15.849	-14.96	-14.619	-14.619	1.38557
FBgn0013750	FBgn0013750	Arf51F	-17.246	-4.4813	-15.31	-14.617	-14.617	1.8431
FBgn0051453	FBgn0051453	pch2	-5.9445	-3.7673	-14.617	-14.722	-14.617	1.69594
FBgn0031309	FBgn0031309	Tfb4	-6.1746	-6.2504	-14.611	-17.009	-14.611	1.68083
FBgn0035145	FBgn0035145	MED14	-0.4926	-10.265	-14.603	-15.591	-14.603	1.59327
FBgn0022029	FBgn0022029	l(2)k01209	-2.6867	-6.3506	-16.225	-14.6	-14.6	1.47662
FBgn0033994	FBgn0033994	CG7544	-3.355	-8.6566	-15.775	-14.596	-14.596	1.17963
FBgn0029113	FBgn0029113	Uba2	-5.4449	0.85161	-16.845	-14.592	-14.592	2.03563
FBgn0010222	FBgn0010222	Nmdmc	-3.5461	-11.765	-14.587	-15.343	-14.587	1.76289
FBgn0034878	FBgn0034878	pita	-3.1555	-9.0426	-14.578	-15.423	-14.578	1.50472
FBgn0032509	FBgn0032509	CG6523	-6.1407	-1.0188	-15.421	-14.57	-14.57	2.35599
FBgn0261593	FBgn0285947	RpS10b	-6.9008	-4.0643	-17.855	-14.566	-14.566	2.80957
FBgn0011638	FBgn0011638	La	-16.272	-12.359	-17.064	-14.559	-14.559	2.231
FBgn0033378	FBgn0033378	tsu	-8.9991	3.0812	-16.053	-14.559	-14.559	2.36233
FBgn0260456	FBgn0260456	CG4806	-6.771	-14.539	-15.229	-14.555	-14.555	1.7848
FBgn0043799	FBgn0043799	CG31381	-0.84922	-11.751	-18.576	-14.548	-14.548	0.510389
FBgn0053526	FBgn0053526	PNUTS	-4.308	-7.7274	-16.922	-14.536	-14.536	1.6001
FBgn0024921	FBgn0024921	Tnpo	NA	-3.3431	-14.536	-18.713	-14.536	1.35687
FBgn0263606	FBgn0263606	Hsc20	-2.7182	-12.197	-17.112	-14.531	-14.531	1.04179
FBgn0020616	FBgn0020616	SA	NA	-2.5082	-14.528	-18.852	-14.528	1.35687
FBgn0045035	FBgn0045035	tefu	0.35592	-16.712	-20.236	-14.527	-14.527	1.02237
FBgn0261479	FBgn0261479	nero	-4.1533	-10.671	-15.961	-14.515	-14.515	1.59118
FBgn0035148	FBgn0035148	CG3402	-4.2333	-8.6261	-14.5	-14.879	-14.5	1.94346
FBgn0038016	FBgn0038016	MBD-R2	0.90651	-8.6585	-14.497	-14.937	-14.497	1.58271
FBgn0015268	FBgn0015268	Nap1	1.6694	1.0287	-16.35	-14.496	-14.496	2.8444
FBgn0026409	FBgn0026409	Mpcp	-8.0199	0.45615	-14.991	-14.492	-14.492	2.43995
FBgn0026427	FBgn0026427	Su(var)2-HP2	-9.2685	-7.6283	-15.649	-14.49	-14.49	1.22661
FBgn0002183	FBgn0002183	dre4	-2.557	-11.175	-14.488	-14.563	-14.488	2.36109
FBgn0040931	FBgn0040931	CG9034	-8.6694	-7.7634	-17.49	-14.467	-14.467	1.74662
FBgn0035608	FBgn0035608	blanks	-16.659	-3.1535	-15.94	-14.458	-14.458	2.60366
FBgn0283500	FBgn0283500	Sac1	-0.48283	-14.183	-14.458	-17.257	-14.458	1.76852
FBgn0032149	FBgn0032149	CG4036	-10.506	0.62801	-15.084	-14.457	-14.457	1.73097
FBgn0031021	FBgn0031021	ND-18	0.022915	-2.6043	-15.873	-14.454	-14.454	1.75977
FBgn0038467	FBgn0038467	AdSL	-3.4811	-8.7143	-18.166	-14.453	-14.453	1.63509
FBgn0033890	FBgn0033890	Ctf4	-6.0297	-4.7731	-14.441	-15.302	-14.441	1.84646
FBgn0038195	FBgn0038195	CG3061	-4.2069	-3.302	-14.436	-15.061	-14.436	1.6131
FBgn0038590	FBgn0038590	CG12320	-1.4376	1.4084	-14.435	-14.552	-14.435	0.981345
FBgn0038473	FBgn0038473	Ns1	-2.5524	1.6038	-16.285	-14.433	-14.433	1.78493
FBgn0028474	FBgn0028474	CG4119	-8.6944	-0.93786	-16.372	-14.43	-14.43	1.45829
FBgn0037011	FBgn0037011	CG4858	-0.63435	5.7532	-14.531	-14.422	-14.422	1.70143
FBgn0027088	FBgn0027088	Aats-gly	-2.5625	-3.0265	-17.716	-14.391	-14.391	1.88675
FBgn0023529	FBgn0023529	CG2918	-1.0064	-7.6154	-14.387	-15.628	-14.387	2.18505
FBgn0032030	FBgn0032030	Wdr82	-8.4198	-1.2197	-15.88	-14.371	-14.371	1.7582
FBgn0033247	FBgn0033247	Nup44A	-0.15064	-3.8249	-15.683	-14.365	-14.365	1.61443
FBgn0034496	FBgn0287774	CG9143	-4.3381	2.1269	-16.102	-14.364	-14.364	1.64603
FBgn0050499	FBgn0050499	CG30499	-8.0282	-12.617	-18.878	-14.354	-14.354	1.80206
FBgn0010282	FBgn0010282	TfIIFalpha	1.0441	-8.6765	-14.353	-15.325	-14.353	2.06728
FBgn0036959	FBgn0036959	CG6951	-3.9494	-7.2493	-20.819	-14.346	-14.346	0.817381
FBgn0051368	FBgn0051368	CG31368	-7.5783	-10.345	-14.339	-15.209	-14.339	1.01737
FBgn0038597	FBgn0038597	CG8064	-1.8624	-1.875	-14.339	-14.838	-14.339	1.40046
FBgn0260243	FBgn0260243	E(var)3-9	-5.4175	-7.2682	-17.641	-14.337	-14.337	1.27073
FBgn0003701	FBgn0003701	thr	-3.0977	-4.4668	-14.337	-14.639	-14.337	0.980163
FBgn0260789	FBgn0260789	mxc	-8.4225	4.3095	-14.321	-14.804	-14.321	1.19144
FBgn0260857	FBgn0260857	Bet1	2.325	-4.1781	-14.314	-14.9	-14.314	1.70568
FBgn0086706	FBgn0086706	pix	-4.3711	7.5427	-14.46	-14.306	-14.306	2.10172
FBgn0039357	FBgn0039357	CG4743	-2.4394	-12.612	-14.379	-14.279	-14.279	1.07449
FBgn0023083	FBgn0023083	fray	-9.3131	-4.5109	-14.275	-14.284	-14.275	1.5914
FBgn0032404	FBgn0032404	RpL7-like	-2.2699	3.2667	-14.64	-14.27	-14.27	2.55456
FBgn0020513	FBgn0020513	ade5	-0.97855	-2.3473	-15.979	-14.259	-14.259	2.17774
FBgn0022786	FBgn0022786	Hira	-0.043316	0.74223	-15.025	-14.237	-14.237	1.12769
FBgn0263977	FBgn0263977	Tim17b	-9.7901	-9.5123	-14.23	-15.361	-14.23	2.4249
FBgn0013749	FBgn0013749	Arf102F	-16.047	-11.044	-15.68	-14.222	-14.222	2.18991
FBgn0026370	FBgn0286813	SRPK	-0.20219	0.24832	-20.061	-14.215	-14.215	1.61305
FBgn0262601	FBgn0262601	SmB	-2.9892	-0.0079629	-14.67	-14.213	-14.213	2.36737
FBgn0023508	FBgn0023508	Ocrl	-8.5063	-2.9977	-14.206	-15.243	-14.206	1.60865
FBgn0028683	FBgn0028683	spt4	-4.8433	-9.4319	-15.997	-14.202	-14.202	1.4108
FBgn0010220	FBgn0010220	Dbp45A	-8.0418	-7.512	-16.308	-14.201	-14.201	1.43384
FBgn0023542	FBgn0023542	Nmd3	-3.1503	-8.696	-14.201	-14.226	-14.201	1.69026
FBgn0010520	FBgn0010520	Bka	-4.9479	-0.71364	-14.186	-15.841	-14.186	1.74116
FBgn0044324	FBgn0044324	Chro	-2.6082	-11.027	-14.192	-14.174	-14.174	1.52365
FBgn0266284	FBgn0266284	Ns3	-2.9766	-8.419	-17.584	-14.174	-14.174	1.51865
FBgn0000520	FBgn0000520	dwg	-5.1202	2.5789	-14.173	-14.351	-14.173	1.22572
FBgn0011604	FBgn0011604	Iswi	-3.2748	-9.1547	-14.171	-16.927	-14.171	2.14648
FBgn0260859	FBgn0260859	Bet3	-4.4675	-8.8142	-15.533	-14.167	-14.167	1.23664
FBgn0026401	FBgn0026401	Nipped-B	-3.9949	-6.7261	-15.282	-14.162	-14.162	1.55378
FBgn0024371	FBgn0024371	E2f2	-5.1237	-8.9027	-14.886	-14.126	-14.126	1.6355
FBgn0259726	FBgn0259726	CG42380	-5.6733	-10.404	-15.235	-14.119	-14.119	0.998665
FBgn0005585	FBgn0005585	Calr	-5.6478	-3.9051	-15.112	-14.117	-14.117	3.58165
FBgn0033926	FBgn0033926	Arc1	-6.6506	-10.068	-15.737	-14.106	-14.106	2.45558
FBgn0040087	FBgn0040087	p115	-2.3296	-9.2591	-15.488	-14.102	-14.102	1.48317
FBgn0082831	FBgn0082831	pps	-6.0776	-3.9511	-14.299	-14.096	-14.096	1.28259
FBgn0034494	FBgn0034494	CG10444	0.22809	-3.9492	-14.068	-14.08	-14.068	1.86267
FBgn0034351	FBgn0034351	CG5190	-0.87534	-6.0764	-14.879	-14.067	-14.067	1.47765
FBgn0243512	FBgn0243512	puc	-2.2583	-3.4761	-14.067	-17.434	-14.067	1.76754
FBgn0035194	FBgn0035194	Psf1	-5.9514	0.64487	-14.054	-16.283	-14.054	1.4143
FBgn0035838	FBgn0035838	ldbr	-4.614	-0.15014	-17.697	-14.049	-14.049	1.33839
FBgn0027617	FBgn0027617	CG5808	-1.3732	-4.6542	-16.905	-14.035	-14.035	1.33022
FBgn0023510	FBgn0023510	Rbcn-3B	-11.255	-0.89831	-14.032	-16.939	-14.032	1.50373
FBgn0004463	FBgn0004463	RpIII128	-2.2753	-6.8934	-14.833	-14.02	-14.02	1.2675
FBgn0263237	FBgn0263237	Cdk7	-5.737	-9.165	-13.999	-14.747	-13.999	1.27898
FBgn0028342	FBgn0028342	ATPsyndelta	-3.2876	-6.0509	-14.456	-13.99	-13.99	2.42805
FBgn0010786	FBgn0010786	l(3)02640	-6.2792	1.1971	-15.25	-13.985	-13.985	2.08259
FBgn0037555	FBgn0037555	Ada2b	-4.4298	0.53787	-13.969	-14.699	-13.969	1.32051
FBgn0016700	FBgn0285937	Rab1	-16.608	-7.3693	-16.086	-13.969	-13.969	2.50977
FBgn0034792	FBgn0034792	CG3499	-4.2195	1.1429	-13.96	-15.54	-13.96	1.90177
FBgn0035770	FBgn0035770	pst	-8.3247	-6.2107	-14.466	-13.958	-13.958	1.40562
FBgn0267351	FBgn0267351	Topors	-3.2092	-5.046	-15.692	-13.949	-13.949	1.14644
FBgn0037093	FBgn0037093	Cdk12	-6.6373	9.7247	-15.797	-13.945	-13.945	1.5807
FBgn0036534	FBgn0036534	DCP2	-4.2678	-2.0019	-13.938	-14.517	-13.938	1.45167
FBgn0021750	FBgn0021750	Aats-ser	-2.1948	-5.1543	-15.322	-13.93	-13.93	1.23506
FBgn0030719	FBgn0030719	eIF5	-2.7414	-9.869	-18.178	-13.922	-13.922	2.25558
FBgn0015271	FBgn0015271	Orc5	-5.4913	-6.9737	-14.318	-13.915	-13.915	0.999527
FBgn0036774	FBgn0036774	mRpS26	-0.93138	-9.4192	-13.912	-14.217	-13.912	1.66812
FBgn0038585	FBgn0038585	Non3	-5.0694	-7.4002	-14.88	-13.911	-13.911	1.77402
FBgn0035639	FBgn0035639	kri	-0.7427	-3.9253	-13.905	-14.871	-13.905	1.79925
FBgn0039120	FBgn0039120	Nup98-96	-13.832	2.8007	-15.373	-13.897	-13.897	1.52988
FBgn0001297	FBgn0001297	kay	-12.322	-1.9402	-13.884	-13.962	-13.884	2.49728
FBgn0004419	FBgn0004419	me31B	-9.1219	-9.685	-13.916	-13.875	-13.875	2.22463
FBgn0032189	FBgn0032189	Ripalpha	-4.553	2.7236	-14.219	-13.865	-13.865	1.06021
FBgn0038578	FBgn0038578	MED17	-2.2218	-7.1649	-13.861	-16.628	-13.861	1.32817
FBgn0261119	FBgn0261119	Prp19	-5.3431	3.4982	-13.853	-14.476	-13.853	1.90953
FBgn0028688	FBgn0028688	Rpn7	-4.5927	-12.522	-16.839	-13.851	-13.851	2.41656
FBgn0027360	FBgn0027360	Tim10	-5.6551	-3.5133	-15.904	-13.85	-13.85	2.5767
FBgn0028684	FBgn0028684	Rpt5	-0.11908	-4.225	-15.158	-13.845	-13.845	2.07702
FBgn0031639	FBgn0031639	mRpS2	-1.1183	-5.4193	-18.563	-13.84	-13.84	1.63363
FBgn0005654	FBgn0005654	lat	-0.93643	1.3669	-15.948	-13.839	-13.839	0.683909
FBgn0037792	FBgn0037792	TAF1B	-1.489	-7.1767	-13.835	-14.267	-13.835	1.1979
FBgn0030605	FBgn0030605	ND-B18	-5.4212	1.4439	-14.572	-13.832	-13.832	2.07754
FBgn0260960	FBgn0260960	Baldspot	-4.6758	-8.9672	-14.44	-13.818	-13.818	1.75277
FBgn0036487	FBgn0036487	Prp31	1.1	-10.276	-13.877	-13.802	-13.802	1.60994
FBgn0086694	FBgn0086694	Bre1	-9.1437	-6.0866	-13.799	-15.306	-13.799	1.66292
FBgn0030067	FBgn0030067	Rbm13	-6.0665	-5.6521	-14.034	-13.793	-13.793	2.46481
FBgn0010391	FBgn0010391	Gtp-bp	-3.8997	-13.586	-13.783	-14.079	-13.783	1.93812
FBgn0051739	FBgn0051739	CG31739	-3.3242	-4.5552	-14.693	-13.782	-13.782	1.47267
FBgn0028530	FBgn0028530	mTTF	-4.1597	-8.8019	-13.778	-16.572	-13.778	1.0602
FBgn0003660	FBgn0003660	Syb	-2.957	4.8706	-15.641	-13.763	-13.763	2.51671
FBgn0034728	FBgn0034728	rad50	-7.7835	2.5645	-13.741	-14.444	-13.741	1.48621
FBgn0033467	FBgn0033467	CG15863	-7.2127	-8.994	-15.836	-13.732	-13.732	1.02519
FBgn0025335	FBgn0025335	CG4585	-1.8173	-2.1335	-15.676	-13.726	-13.726	1.63513
FBgn0267978	FBgn0267978	ap	-5.5804	-2.5462	-13.744	-13.712	-13.712	1.14644
FBgn0017418	FBgn0017418	ari-1	-4.5558	-12.517	-16.478	-13.709	-13.709	1.40054
FBgn0036973	FBgn0036973	Rbbp5	-7.4547	-8.6226	-14.055	-13.681	-13.681	1.23569
FBgn0032646	FBgn0032646	CG6412	-2.8304	-7.0308	-15.909	-13.679	-13.679	1.62955
FBgn0030081	FBgn0030081	CG7246	-12.007	-15.031	-17.17	-13.678	-13.678	1.11999
FBgn0024556	FBgn0024556	EfTuM	-0.92725	-9.3611	-15.521	-13.658	-13.658	2.13007
FBgn0030504	FBgn0030504	CG2691	-1.6862	-11.772	-13.639	-14.742	-13.639	1.58707
FBgn0021875	FBgn0021875	Zfrp8	-7.4933	-3.7522	-13.681	-13.636	-13.636	1.31185
FBgn0038551	FBgn0038551	CG7357	-1.8273	-3.56	-13.631	-13.663	-13.631	1.60684
FBgn0051005	FBgn0051005	qless	-1.0623	-3.5476	-14.715	-13.617	-13.617	0.867943
FBgn0034177	FBgn0034177	CG6796	-2.7648	2.6472	-15.395	-13.611	-13.611	0.784814
FBgn0261437	FBgn0261437	CSN8	-0.7505	-5.2571	-13.611	-14.124	-13.611	1.92433
FBgn0027497	FBgn0027497	Madm	-2.731	-7.9749	-15.275	-13.61	-13.61	1.67743
FBgn0003942	FBgn0003942	RpS27A	-10.823	-11.449	-15.628	-13.608	-13.608	3.54401
FBgn0051390	FBgn0051390	MED7	0.17668	-9.1244	-16.358	-13.601	-13.601	1.52063
FBgn0031054	FBgn0031054	Ssu72	1.3442	-4.0123	-13.593	-14.189	-13.593	1.5133
FBgn0039116	FBgn0039116	CG10375	1.7796	3.3629	-15.622	-13.57	-13.57	1.6563
FBgn0033766	FBgn0033766	CG8771	-9.966	2.9501	-16.725	-13.55	-13.55	1.21963
FBgn0040666	FBgn0040666	CG12848	3.381	0.30889	-16.276	-13.547	-13.547	1.69267
FBgn0038269	FBgn0038269	Rrp6	-5.9939	-8.3463	-14.343	-13.546	-13.546	1.34256
FBgn0030834	FBgn0030834	CG8675	-2.4895	-1.2791	-13.539	-15.663	-13.539	1.53287
FBgn0025571	FBgn0025571	SF1	2.3811	-1.3752	-13.796	-13.537	-13.537	1.68522
FBgn0038872	FBgn0038872	Nelf-A	-12.334	-6.7401	-15.214	-13.519	-13.519	1.23171
FBgn0037108	FBgn0037108	CG11306	-6.1354	-13.514	-16.318	-13.509	-13.509	1.90189
FBgn0038811	FBgn0038811	CG4159	0.53383	-4.7338	-14.033	-13.502	-13.502	1.51045
FBgn0037834	FBgn0037834	Art1	-2.0171	-9.8494	-14.518	-13.495	-13.495	1.95662
FBgn0086444	FBgn0086444	l(2)37Cb	-3.7029	-5.0971	-13.494	-13.752	-13.494	1.29931
FBgn0021760	FBgn0021760	chb	-4.1038	-1.9568	-13.795	-13.492	-13.492	1.36319
FBgn0037529	FBgn0037529	mRpS9	-4.7407	-15.043	-16.526	-13.485	-13.485	1.83368
FBgn0011672	FBgn0011672	Mvl	-12.893	-6.6581	-15.973	-13.485	-13.485	1.30943
FBgn0086129	FBgn0086129	snama	-5.3801	-14.533	-15.51	-13.469	-13.469	1.55378
FBgn0264816	FBgn0264816	koko	-8.6572	-4.6472	-13.466	-15.167	-13.466	1.17638
FBgn0040007	FBgn0040007	RpL38	-14.101	-0.91657	-13.67	-13.455	-13.455	3.0497
FBgn0020235	FBgn0020235	ATPsyngamma	-3.9569	-6.0842	-13.454	-13.893	-13.454	2.88371
FBgn0053123	FBgn0284253	CG33123	1.889	-6.4749	-13.453	-14.888	-13.453	1.65057
FBgn0001986	FBgn0001986	l(2)35Df	-11.762	-4.8802	-15.676	-13.448	-13.448	1.45797
FBgn0036213	FBgn0036213	RpL10Ab	-5.3021	-3.9402	-14.788	-13.445	-13.445	3.41891
FBgn0260991	FBgn0260991	Incenp	-6.4753	-11.17	-14.794	-13.432	-13.432	1.85451
FBgn0015544	FBgn0015544	spag	1.5233	-5.6072	-13.43	-14.196	-13.43	1.27811
FBgn0032059	FBgn0032059	PrBP	-6.4738	-7.8704	-14.782	-13.425	-13.425	1.48664
FBgn0004107	FBgn0004107	Cdk2	-11.803	-11.155	-14.422	-13.423	-13.423	1.75354
FBgn0037892	FBgn0037892	mRpL40	-6.7329	-13.464	-13.406	-15.249	-13.406	1.53448
FBgn0030478	FBgn0030478	CG1640	-4.5263	-7.1037	-14.646	-13.405	-13.405	1.62662
FBgn0050085	FBgn0050085	Rif1	-3.7209	-4.5941	-13.393	-14.66	-13.393	1.77015
FBgn0001961	FBgn0001961	Arpc1	0.31549	0.97371	-14.076	-13.392	-13.392	2.514
FBgn0051126	FBgn0051126	CG31126	-2.0137	-3.9444	-15.3	-13.392	-13.392	1.56063
FBgn0261065	FBgn0261065	Cpsf73	1.446	-1.4965	-13.354	-14.874	-13.354	1.34228
FBgn0037608	FBgn0037608	mRpL19	1.7741	-13.573	-13.349	-14.828	-13.349	1.85332
FBgn0038808	FBgn0038808	Srp14	-5.7827	0.99419	-13.894	-13.349	-13.349	1.60661
FBgn0037942	FBgn0037942	CG14721	-4.1467	-9.7949	-14.763	-13.337	-13.337	1.22065
FBgn0026430	FBgn0026430	Grip84	-1.6741	3.9216	-15.311	-13.33	-13.33	1.27874
FBgn0033485	FBgn0033485	RpLP0-like	-10.347	-2.7642	-14.617	-13.327	-13.327	2.29771
FBgn0250850	FBgn0250850	rig	0.03347	-15.663	-13.595	-13.323	-13.323	1.44737
FBgn0032475	FBgn0032475	Sfmbt	-1.8346	-10.285	-13.826	-13.317	-13.317	1.34536
FBgn0261403	FBgn0261403	sxc	-1.0769	3.8523	-14.66	-13.307	-13.307	1.65274
FBgn0010280	FBgn0010280	Taf4	-9.8415	-6.7624	-13.29	-14.757	-13.29	1.56928
FBgn0039302	FBgn0039302	Nup358	-8.0592	3.4306	-14.112	-13.276	-13.276	1.72996
FBgn0085212	FBgn0085212	CG34183	-10.247	3.3045	-15.417	-13.269	-13.269	1.00771
FBgn0263603	FBgn0263603	Zn72D	-7.767	-3.4743	-14.346	-13.269	-13.269	1.38039
FBgn0001330	FBgn0001330	kz	-1.8005	-11.792	-13.265	-14.627	-13.265	1.0544
FBgn0259168	FBgn0259168	mnb	-3.5002	-3.9629	-13.364	-13.259	-13.259	1.25836
FBgn0039004	FBgn0039004	Nup133	-0.71021	-0.72053	-13.253	-14.444	-13.253	1.54075
FBgn0261112	FBgn0261112	APP-BP1	-11.721	-11.449	-13.237	-17.389	-13.237	1.1624
FBgn0015031	FBgn0015031	cype	0.22083	-1.9266	-15.539	-13.235	-13.235	2.61167
FBgn0261792	FBgn0261792	snRNP-U1-C	-0.53403	-10.29	-14.927	-13.231	-13.231	1.74044
FBgn0002783	FBgn0002783	mor	0.74284	-3.5466	-13.475	-13.224	-13.224	2.08142
FBgn0031713	FBgn0031713	CG7277	0.31172	-7.7783	-14.259	-13.216	-13.216	1.56073
FBgn0053158	FBgn0053158	CG33158	-2.2351	-0.40911	-14.014	-13.212	-13.212	1.11093
FBgn0011205	FBgn0011205	fbl	-4.7183	0.90103	-14.026	-13.207	-13.207	1.60184
FBgn0015778	FBgn0015778	rin	-3.999	-3.411	-15.943	-13.204	-13.204	2.37288
FBgn0022069	FBgn0022069	Nnp-1	-1.8653	-3.7755	-14.645	-13.194	-13.194	1.58552
FBgn0028690	FBgn0028690	Rpn5	-4.7698	2.2714	-14.948	-13.179	-13.179	2.3931
FBgn0039218	FBgn0039218	Rpb10	1.5288	-7.5435	-13.219	-13.176	-13.176	1.95265
FBgn0033059	FBgn0284246	CG7845	-3.4374	-0.66503	-14.014	-13.168	-13.168	1.73363
FBgn0262716	FBgn0262716	Arp3	-10.57	-4.6056	-16.159	-13.166	-13.166	2.51721
FBgn0053217	FBgn0053217	CG33217	-7.7704	-7.0732	-15.907	-13.159	-13.159	1.017
FBgn0260222	FBgn0260222	CG42496	-5.972	-11.055	-14.587	-13.159	-13.159	1.8602
FBgn0261286	FBgn0261286	Mat89Ba	-1.8423	-5.6444	-17.502	-13.155	-13.155	1.17745
FBgn0002775	FBgn0002775	msl-3	-3.0991	-7.1077	-13.15	-13.27	-13.15	1.15742
FBgn0034919	FBgn0034919	CG5569	-2.66	-3.2298	-16.517	-13.149	-13.149	1.24356
FBgn0052479	FBgn0052479	Usp10	-5.5134	-10.913	-13.991	-13.148	-13.148	1.38522
FBgn0028331	FBgn0028331	l(1)G0289	-10.079	-7.0867	-13.144	-14.855	-13.144	2.63937
FBgn0035025	FBgn0035025	uri	-3.1234	-5.9342	-15.612	-13.144	-13.144	1.18611
FBgn0010356	FBgn0010356	Taf5	-2.3545	0.65415	-13.129	-13.263	-13.129	1.46933
FBgn0031951	FBgn0031951	r2d2	-10.652	-5.6899	-15.479	-13.125	-13.125	1.47287
FBgn0037741	FBgn0037741	CG16908	-0.47846	0.22184	-13.124	-14.291	-13.124	0.767409
FBgn0040228	FBgn0040228	DCTN5-p25	-5.6393	-11.981	-13.218	-13.122	-13.122	1.34521
FBgn0033050	FBgn0033050	Pngl	-4.0358	-11.405	-13.235	-13.122	-13.122	1.72718
FBgn0035142	FBgn0035142	Hipk	2.5703	-8.6047	-14.469	-13.118	-13.118	2.07425
FBgn0261109	FBgn0261109	mrn	-0.59897	-5.65	-13.115	-16.593	-13.115	1.11
FBgn0022764	FBgn0022764	Sin3A	-5.8373	-8.4001	-13.114	-15.506	-13.114	1.59656
FBgn0010612	FBgn0010612	ATPsynG	-15.083	1.8393	-15.94	-13.111	-13.111	2.32469
FBgn0020443	FBgn0020443	Elf	-1.9111	1.0132	-13.484	-13.11	-13.11	2.07048
FBgn0002921	FBgn0002921	Atpalpha	-7.3057	-13.94	-13.1	-15.531	-13.1	2.31622
FBgn0086357	FBgn0086357	Sec61alpha	-7.1429	-1.2341	-15.465	-13.1	-13.1	2.18215
FBgn0267350	FBgn0267350	PI4KIIIalpha	-8.9609	-10.133	-13.792	-13.092	-13.092	1.27898
FBgn0036356	FBgn0036356	CG10222	-7.0623	-5.977	-13.078	-15.39	-13.078	0.980679
FBgn0031606	FBgn0031606	CG15439	-0.078692	-5.8397	-13.948	-13.078	-13.078	1.16502
FBgn0261850	FBgn0261850	Xpd	2.2995	3.9245	-16.283	-13.072	-13.072	1.44731
FBgn0052626	FBgn0052626	AMPdeam	-2.4192	0.85203	-13.066	-13.142	-13.066	1.59885
FBgn0013347	FBgn0013347	TfIIA-S	-12.217	-6.8026	-13.062	-13.22	-13.062	2.33793
FBgn0022023	FBgn0022023	eIF-3p40	-7.9914	-4.4909	-13.05	-13.119	-13.05	2.6042
FBgn0035722	FBgn0035722	CG10075	-2.5548	-2.609	-13.042	-14.586	-13.042	1.50743
FBgn0037293	FBgn0037293	CG12007	3.305	-12.28	-14.288	-13.041	-13.041	1.54229
FBgn0011802	FBgn0011802	Gem3	2.2085	-6.5156	-13.041	-13.783	-13.041	0.779037
FBgn0030034	FBgn0030034	CG10555	-0.49222	-4.6525	-16.329	-13.036	-13.036	1.44318
FBgn0032515	FBgn0032515	loqs	-3.2289	-3.9493	-13.035	-13.482	-13.035	0.850407
FBgn0035149	FBgn0035149	MED30	-3.9227	1.9921	-14.36	-13.034	-13.034	2.05847
FBgn0000319	FBgn0000319	Chc	-8.6672	-6.2797	-13.017	-14.417	-13.017	2.29343
FBgn0029134	FBgn0029134	Prosbeta5	-1.0463	-9.1591	-14.902	-13.015	-13.015	2.49379
FBgn0038925	FBgn0038925	Cchl	-0.6421	-0.024158	-16.799	-13.013	-13.013	1.8302
FBgn0027378	FBgn0027378	MRG15	-11.104	-13.006	-13.009	-13.888	-13.009	1.63982
FBgn0015621	FBgn0015621	Clp	-3.8219	-4.3025	-14.246	-13.004	-13.004	1.46512
FBgn0029785	FBgn0029785	RpL35	-7.4532	-7.4131	-13	-13.433	-13	3.32145
FBgn0003321	FBgn0003321	sbr	-19.13	-15.783	-13	-13.763	-13	1.34585
FBgn0038234	FBgn0038234	mRpL11	-7.5471	0.55725	-14.784	-12.999	-12.999	1.27292
FBgn0044510	FBgn0287187	mRpS5	-5.5598	-7.6713	-15.429	-12.992	-12.992	1.76887
FBgn0022097	FBgn0022097	Vha36-1	-1.33	-8.5307	-16.091	-12.984	-12.984	2.39343
FBgn0024330	FBgn0024330	MED6	-0.93345	-2.8935	-14.266	-12.977	-12.977	1.52275
FBgn0033928	FBgn0033928	Arc2	-2.0158	-2.5189	-13.696	-12.969	-12.969	1.77229
FBgn0261573	FBgn0261573	CoRest	-5.6332	-2.3347	-16.146	-12.965	-12.965	1.30125
FBgn0023514	FBgn0023514	CG14805	-6.8904	-2.7467	-12.963	-14.677	-12.963	1.91224
FBgn0001989	FBgn0001989	ND-B17	-2.2801	2.0998	-14.512	-12.96	-12.96	2.00915
FBgn0029503	FBgn0029503	CHORD	1.0673	-10.039	-12.959	-15.534	-12.959	1.41957
FBgn0036488	FBgn0036488	CG6878	-5.7222	2.6884	-16.519	-12.958	-12.958	1.63105
FBgn0267976	FBgn0267976	Tim23	-5.0712	-2.2292	-14.144	-12.949	-12.949	2.22274
FBgn0032725	FBgn0032725	Nedd8	-0.60732	-2.3956	-13.938	-12.939	-12.939	1.73616
FBgn0013269	FBgn0013269	FK506-bp1	-2.0965	-4.1488	-13.381	-12.917	-12.917	3.0583
FBgn0000053	FBgn0000053	ade3	-4.6965	1.1156	-12.894	-13.063	-12.894	1.49327
FBgn0014127	FBgn0014127	barr	0.51677	3.8009	-13.094	-12.887	-12.887	1.33499
FBgn0016698	FBgn0016698	Ptpa	-1.9005	-5.6819	-13.689	-12.887	-12.887	1.40542
FBgn0029858	FBgn0029858	CG15896	-2.1369	-5.9684	-12.886	-15.174	-12.886	0.920206
FBgn0030407	FBgn0030407	CG2543	-4.1882	-10.091	-12.873	-13.458	-12.873	0.336956
FBgn0050100	FBgn0050100	CG30100	-1.4033	-8.6234	-16.794	-12.869	-12.869	1.29524
FBgn0000662	FBgn0000662	fl(2)d	-1.6612	5.306	-13.05	-12.869	-12.869	1.90419
FBgn0030480	FBgn0030480	Tim9a	-1.2515	-4.041	-15.499	-12.856	-12.856	1.93931
FBgn0022787	FBgn0022787	Hel89B	-3.5388	-9.0774	-12.831	-14.81	-12.831	1.58257
FBgn0052576	FBgn0052576	CG32576	-7.1253	-5.787	-12.824	-16.685	-12.824	1.30257
FBgn0034579	FBgn0034579	mRpL54	-2.6837	-6.1823	-15.122	-12.821	-12.821	1.56314
FBgn0003268	FBgn0003268	rod	-6.9306	9.2127	-12.82	-13.52	-12.82	1.28443
FBgn0266452	FBgn0266452	CTPsyn	-6.2835	0.44324	-12.814	-14.352	-12.814	1.32243
FBgn0026479	FBgn0026479	Drp1	-5.2907	-8.1174	-12.811	-12.938	-12.811	1.71355
FBgn0015615	FBgn0015615	SMC3	-3.9563	0.20801	-13.583	-12.804	-12.804	1.54815
FBgn0011361	FBgn0011361	ND-ACP	-5.9274	-9.992	-13.974	-12.796	-12.796	2.35307
FBgn0038387	FBgn0038387	blp	-0.57443	-9.4004	-12.792	-17.214	-12.792	1.33814
FBgn0036990	FBgn0036990	mRpL15	-9.0759	-8.8806	-13.66	-12.787	-12.787	1.31288
FBgn0039254	FBgn0039254	Nmnat	-7.896	-8.4196	-16.319	-12.784	-12.784	1.05792
FBgn0034975	FBgn0034975	enok	-1.963	-5.1216	-14.419	-12.779	-12.779	1.19412
FBgn0033669	FBgn0033669	PI31	-6.293	18.717	-12.775	-14.166	-12.775	2.11346
FBgn0010416	FBgn0010416	TH1	-2.8087	6.8961	-13.018	-12.773	-12.773	1.72575
FBgn0039654	FBgn0039654	Brd8	-2.6183	-6.001	-15.335	-12.763	-12.763	1.53928
FBgn0011771	FBgn0011771	Hem	-0.34577	-8.3911	-12.76	-12.804	-12.76	1.48689
FBgn0032679	FBgn0284256	bsf	-2.4188	-10.181	-13.856	-12.755	-12.755	1.65147
FBgn0001612	FBgn0001612	Grip91	-8.087	-4.0784	-12.738	-12.94	-12.738	1.03998
FBgn0015402	FBgn0015402	ksr	-5.3152	5.0537	-12.738	-14.601	-12.738	1.06861
FBgn0261797	FBgn0261797	Dhc64C	-0.60826	4.2625	-13.406	-12.737	-12.737	1.17638
FBgn0034537	FBgn0034537	DMAP1	-2.5958	2.7053	-12.736	-12.818	-12.736	1.62241
FBgn0037610	FBgn0037610	CG8043	-4.3572	-15.204	-15.031	-12.734	-12.734	1.17975
FBgn0262116	FBgn0262116	RNASEK	-9.299	-6.0563	-12.731	-13.208	-12.731	1.69028
FBgn0020305	FBgn0020305	dbe	-2.3101	-2.7937	-12.729	-15.165	-12.729	1.64728
FBgn0027567	FBgn0027567	CG8108	-4.5835	-8.0653	-15.516	-12.707	-12.707	2.5136
FBgn0033902	FBgn0033902	Tango7	-0.056699	9.5585	-12.707	-16.952	-12.707	2.42473
FBgn0001491	FBgn0001491	l(1)10Bb	-5.3501	2.6042	-16.092	-12.695	-12.695	1.84714
FBgn0017578	FBgn0017578	Max	-1.4444	4.548	-13.985	-12.684	-12.684	1.72115
FBgn0003514	FBgn0003514	sqh	-3.7525	-3.7084	-12.682	-13.229	-12.682	3.03203
FBgn0261618	FBgn0261618	larp	-0.61477	-5.8432	-12.681	-13.7	-12.681	1.92947
FBgn0030787	FBgn0030787	CG9609	-5.4584	-2.8844	-13.966	-12.675	-12.675	0.972969
FBgn0036804	FBgn0036804	Sgf11	-10.19	3.5099	-12.666	-15.504	-12.666	1.91142
FBgn0030241	FBgn0030241	feo	-4.5811	-6.0679	-12.65	-14.411	-12.65	1.85633
FBgn0259139	FBgn0259139	glo	1.2888	-7.3102	-15.4	-12.64	-12.64	2.03323
FBgn0036258	FBgn0036258	CG5642	-2.164	-3.7024	-12.632	-15.097	-12.632	2.1585
FBgn0014411	FBgn0014411	Vps26	-3.0291	-4.2305	-14.747	-12.632	-12.632	1.73878
FBgn0085208	FBgn0085208	CG34179	-2.4608	-8.1956	-14.047	-12.628	-12.628	1.07574
FBgn0035890	FBgn0035890	CG13667	-4.1448	-3.5942	-13.797	-12.627	-12.627	0.972792
FBgn0052099	FBgn0052099	CG32099	-1.5554	-13.903	-12.62	-13.3	-12.62	0.90489
FBgn0034576	FBgn0034576	ND-B14.7	-1.5516	-0.18617	-15.006	-12.62	-12.62	2.00404
FBgn0034232	FBgn0034232	CG4866	-3.3157	-2.5572	-12.604	-16.895	-12.604	1.3802
FBgn0032033	FBgn0032033	CG13392	-2.6823	-7.8813	-12.896	-12.598	-12.598	0.927798
FBgn0003963	FBgn0003963	ush	-4.6253	-3.5517	-14.452	-12.596	-12.596	1.76874
FBgn0038224	FBgn0038224	ATPsynE	-8.3247	-3.3817	-12.578	-13.344	-12.578	1.9333
FBgn0004556	FBgn0004556	Dbp73D	0.71606	-3.2722	-12.73	-12.577	-12.577	1.45275
FBgn0027786	FBgn0027786	Mtch	-15.214	-11.023	-12.573	-13.352	-12.573	1.68589
FBgn0024352	FBgn0024352	Stip1	NA	2.8605	-12.607	-12.573	-12.573	1.35687
FBgn0035323	FBgn0035323	CG13807	-5.6491	0.47574	-12.558	-12.771	-12.558	2.24654
FBgn0010770	FBgn0010770	ppan	-8.8855	1.9246	-12.558	-13.547	-12.558	1.96678
FBgn0036569	FBgn0036569	CG5414	-8.8523	-2.4002	-18.12	-12.548	-12.548	0.643911

## Sheet: Fitness genes 1pct FDR 
Gene FlyBase 5	Gene FlyBase 6	Symbol	v.1 (Viswanatha et al., 2018 eLife)	v.2_60_days_without anti_CRISPR	v.2_IntAC_60_days_rep1	v.2_IntAC_60_days_rep2	v.2_IntAC_60_days_MAX	Log(FPKM+0.01)
FBgn0261602	FBgn0261602	RpL8	-9.9088	-21.469	-29.789	-29.701	-29.701	3.17085
FBgn0266599	FBgn0266599	Hsc70-4	-21.316	-8.4911	-29.846	-28.451	-28.451	3.28149
FBgn0010411	FBgn0010411	RpS18	-15.033	-12.709	-28.288	-26.875	-26.875	3.42872
FBgn0040918	FBgn0040918	schlank	-0.62833	-8.0634	-28.891	-26.589	-26.589	1.86701
FBgn0037121	FBgn0037121	Rpb8	-12.222	-16.923	-26.227	-26.32	-26.227	1.6455
FBgn0010412	FBgn0010412	RpS19a	-6.6403	-4.089	-25.929	-27.822	-25.929	3.64633
FBgn0002031	FBgn0002031	l(2)37Cc	0.39512	-9.7064	-27.817	-25.924	-25.924	2.19065
FBgn0033889	FBgn0033889	CG6701	-19.184	-9.1434	-26.497	-25.812	-25.812	1.93934
FBgn0010408	FBgn0010408	RpS9	-30.496	-16.722	-27.361	-25.764	-25.764	3.46253
FBgn0015756	FBgn0015756	RpL9	-5.7997	-11.299	-27.119	-25.635	-25.635	3.33481
FBgn0261882	FBgn0283659	l(2)35Bc	-6.9882	-15.952	-27.47	-25.472	-25.472	0.845718
FBgn0011836	FBgn0011836	Taf2	-9.0985	-6.3834	-25.875	-25.241	-25.241	1.12855
FBgn0001942	FBgn0001942	eIF-4a	-7.0899	-15.634	-27.581	-25.012	-25.012	3.28223
FBgn0027057	FBgn0027057	CSN1b	-5.4997	-8.4237	-28.091	-24.918	-24.918	1.50372
FBgn0000541	FBgn0000541	E(bx)	-20.19	-11.113	-26.272	-24.797	-24.797	1.46854
FBgn0039300	FBgn0039300	RpS27	-11.083	-3.2696	-26.331	-24.767	-24.767	3.12287
FBgn0030366	FBgn0030366	Usp7	-7.0439	-18.71	-27.485	-24.76	-24.76	1.59859
FBgn0002638	FBgn0002638	Rcc1	-3.0803	-4.8788	-25.574	-24.7	-24.7	2.15606
FBgn0035529	FBgn0035529	Fdx2	-5.5778	-11.951	-26.221	-24.689	-24.689	1.35938
FBgn0261599	FBgn0261599	RpS29	-20.199	-16.648	-27.346	-24.679	-24.679	2.67579
FBgn0267330	FBgn0267330	KdelR	-7.8469	-10.649	-25.043	-24.678	-24.678	2.34637
FBgn0031822	FBgn0031822	CG9548	-2.6927	-10.807	-26.083	-24.677	-24.677	1.69101
FBgn0017566	FBgn0017566	ND-75	-2.7638	-8.9954	-26.149	-24.609	-24.609	2.07716
FBgn0005533	FBgn0005533	RpS17	-2.5191	-11.598	-24.897	-24.457	-24.457	3.27709
FBgn0025582	FBgn0025582	Int6	-9.0678	-10.022	-25.735	-24.447	-24.447	2.51814
FBgn0035064	FBgn0035064	Aats-tyr-m	-6.1203	-11.086	-26.842	-24.43	-24.43	1.15616
FBgn0263006	FBgn0263006	SERCA	2.4202	-10.031	-26.049	-24.348	-24.348	1.99127
FBgn0026250	FBgn0026250	eIF-1A	-14.381	-11.663	-26.146	-24.252	-24.252	2.23381
FBgn0033844	FBgn0033844	bbc	-16.815	-13.676	-26.6	-24.25	-24.25	2.11106
FBgn0038552	FBgn0038552	CG18012	-0.30811	-3.4142	-26.859	-24.226	-24.226	1.87672
FBgn0035753	FBgn0035753	RpL18	-3.3722	-17.768	-26.712	-24.209	-24.209	3.20215
FBgn0000556	FBgn0284245	Ef1alpha48D	-12.942	-10.564	-25.257	-24.071	-24.071	3.70191
FBgn0038146	FBgn0038146	CG9799	-4.8455	-8.8706	-26.403	-24.016	-24.016	1.47007
FBgn0002626	FBgn0002626	RpL32	-21.41	-10.837	-25.987	-23.981	-23.981	3.65187
FBgn0023167	FBgn0023167	SmD3	-18.627	-7.4839	-23.923	-25.359	-23.923	2.31392
FBgn0005593	FBgn0005593	RpL7	-14.122	-9.8452	-24.578	-23.922	-23.922	3.35126
FBgn0086687	FBgn0086687	Desat1	-16.661	-4.3188	-25.833	-23.825	-23.825	2.33667
FBgn0261394	FBgn0261394	Prosalpha3	-3.9084	-13.076	-23.809	-24.907	-23.809	2.49829
FBgn0015795	FBgn0015795	Rab7	-9.0557	-0.25473	-23.713	-23.859	-23.713	2.12937
FBgn0027094	FBgn0027094	Aats-ala	-7.1955	-5.9124	-24.641	-23.695	-23.695	2.19765
FBgn0030512	FBgn0030512	CG9940	-0.31203	-9.2733	-23.942	-23.685	-23.685	1.09905
FBgn0039635	FBgn0039635	CG11876	-18.518	-14.589	-25.28	-23.678	-23.678	2.04603
FBgn0023175	FBgn0023175	Prosalpha7	-6.7964	-8.236	-25.454	-23.644	-23.644	2.3132
FBgn0000559	FBgn0000559	EF2	-7.8225	-12.504	-27.085	-23.518	-23.518	3.45816
FBgn0027514	FBgn0027514	CG1024	-3.6987	-17.346	-24.95	-23.395	-23.395	1.03203
FBgn0000100	FBgn0000100	RpLP0	-10.101	-10.075	-23.392	-23.888	-23.392	3.19345
FBgn0036853	FBgn0036853	mRpL21	-4.9945	-10.873	-23.767	-23.361	-23.361	1.20645
FBgn0032720	FBgn0032720	mRpL13	-0.90182	-5.0902	-23.883	-23.306	-23.306	1.2926
FBgn0002593	FBgn0002593	RpLP1	-4.8289	-5.5339	-23.385	-23.306	-23.306	3.5244
FBgn0020653	FBgn0020653	Trxr-1	-7.9165	-13.081	-23.518	-23.261	-23.261	2.2983
FBgn0003279	FBgn0003279	RpL4	-12.112	-16.881	-26.962	-23.256	-23.256	3.37057
FBgn0015283	FBgn0015283	Rpn10	-1.8721	-8.2014	-24.355	-23.245	-23.245	2.08147
FBgn0024996	FBgn0024996	eIF2B-beta	-3.855	-14.48	-23.2	-23.978	-23.2	1.58534
FBgn0002607	FBgn0285950	RpL19	-10.119	-10.287	-26.215	-23.152	-23.152	3.55931
FBgn0262739	FBgn0262739	AGO1	-7.8163	-16.379	-25.492	-23.136	-23.136	1.59118
FBgn0001233	FBgn0001233	Hsp83	-14.733	-12.123	-23.131	-24.859	-23.131	3.42338
FBgn0037351	FBgn0037351	RpL13A	-8.5635	-4.953	-24.42	-23	-23	3.53534
FBgn0023170	FBgn0023170	RpL39	-34.982	-14.285	-23.341	-22.987	-22.987	3.47661
FBgn0259937	FBgn0259937	Nop60B	-2.1176	-12.987	-22.978	-23.833	-22.978	2.21274
FBgn0261609	FBgn0261609	eIF-2alpha	-8.3765	-9.2576	-25.781	-22.94	-22.94	2.38562
FBgn0015834	FBgn0015834	Trip1	-0.37989	-8.5983	-22.918	-23.239	-22.918	2.45573
FBgn0011703	FBgn0011703	RnrL	-7.0528	-10.838	-25.517	-22.893	-22.893	2.05469
FBgn0004177	FBgn0004177	mts	-1.7263	-8.944	-23.522	-22.888	-22.888	2.31281
FBgn0010348	FBgn0010348	Arf79F	-6.1147	-11.941	-23.269	-22.84	-22.84	3.06651
FBgn0024285	FBgn0024285	Srp54	-7.3573	-4.4164	-25.232	-22.84	-22.84	1.80735
FBgn0261606	FBgn0285948	RpL27A	-6.7877	-7.5324	-26.033	-22.787	-22.787	3.16968
FBgn0019644	FBgn0019644	ATPsynB	-7.4104	-8.4373	-24.995	-22.784	-22.784	2.30595
FBgn0036398	FBgn0036398	upSET	-10.879	-0.35057	-24.914	-22.782	-22.782	1.09098
FBgn0037232	FBgn0037232	CG9791	-6.3524	-13.219	-25.642	-22.761	-22.761	0.843704
FBgn0032518	FBgn0032518	RpL24	-11.494	-12.934	-24.389	-22.718	-22.718	3.36663
FBgn0040319	FBgn0040319	Gclc	-10.496	-0.014136	-22.814	-22.66	-22.66	1.50275
FBgn0261597	FBgn0261597	RpS26	-16.677	-9.477	-22.6	-23.372	-22.6	2.68754
FBgn0026373	FBgn0026373	RpII33	-3.716	-8.5376	-22.634	-22.554	-22.554	1.73036
FBgn0260936	FBgn0260936	scny	-14.922	-3.3474	-22.498	-23.264	-22.498	1.69624
FBgn0261014	FBgn0286784	TER94	-4.6934	-8.8863	-23.26	-22.44	-22.44	2.36228
FBgn0015245	FBgn0015245	Hsp60	-1.6476	-5.9934	-25.774	-22.434	-22.434	2.52977
FBgn0020497	FBgn0020497	emb	-12.312	-17.261	-25.259	-22.392	-22.392	2.06298
FBgn0250732	FBgn0250732	gfzf	-18.585	-12.888	-23.67	-22.302	-22.302	1.56107
FBgn0026380	FBgn0026380	Prosbeta3	-5.3452	-13.614	-22.254	-24.151	-22.254	2.20972
FBgn0000426	FBgn0000426	SmF	-8.5422	-5.8738	-23.681	-22.229	-22.229	2.14503
FBgn0036335	FBgn0036335	mRpL20	-17.035	-8.696	-25.199	-22.227	-22.227	1.40022
FBgn0003277	FBgn0003277	RpII215	-1.5001	-0.97843	-23.191	-22.203	-22.203	1.82845
FBgn0283468	FBgn0283468	slmb	-10.833	-0.58015	-22.162	-23.124	-22.162	1.51865
FBgn0262743	FBgn0262743	Fs(2)Ket	-8.3678	-0.27712	-23.311	-22.16	-22.16	1.43152
FBgn0020255	FBgn0020255	Ran	-9.4518	-16.353	-23.743	-22.156	-22.156	2.92951
FBgn0031266	FBgn0031266	CG2807	-3.7428	-13.653	-23.9	-22.129	-22.129	1.43513
FBgn0040078	FBgn0040078	pont	-1.4266	-12.666	-24.087	-22.127	-22.127	2.00517
FBgn0040268	FBgn0040268	Top3alpha	-3.472	-11.493	-23.786	-22.122	-22.122	1.49512
FBgn0026090	FBgn0026090	CG14812	-14.029	-9.9676	-22.938	-22.118	-22.118	1.66547
FBgn0030631	FBgn0030631	CG6227	-2.6498	-9.3914	-22.777	-22.106	-22.106	1.31489
FBgn0038271	FBgn0038271	UQCR-C1	-6.0339	-9.77	-23.548	-22.095	-22.095	2.50841
FBgn0001218	FBgn0001218	Hsc70-3	-14.539	-11.472	-22.621	-22.079	-22.079	2.9348
FBgn0086443	FBgn0086443	Aats-asn	-10.257	-15.176	-25.228	-22.04	-22.04	2.20587
FBgn0004868	FBgn0004868	Gdi	0.5801	-0.72293	-23.119	-21.992	-21.992	2.1886
FBgn0025724	FBgn0025724	beta'COP	-10.169	-11.873	-22.492	-21.963	-21.963	2.01606
FBgn0037621	FBgn0037621	M1BP	-10.729	-14.421	-24.031	-21.952	-21.952	1.72959
FBgn0001995	FBgn0001995	mRpL4	-10.767	-2.8234	-22.124	-21.919	-21.919	1.6193
FBgn0027053	FBgn0027053	CSN5	-4.7599	-11.775	-21.912	-23.014	-21.912	2.04565
FBgn0086134	FBgn0086134	Prosalpha2	-13.318	-0.91494	-21.89	-23.841	-21.89	2.47843
FBgn0001179	FBgn0001179	hay	-0.13636	0.84838	-23.45	-21.888	-21.888	1.33337
FBgn0004654	FBgn0004654	Pgd	-8.4308	-11.454	-21.865	-22.028	-21.865	1.93005
FBgn0021765	FBgn0021765	scu	-2.6122	-4.2505	-21.92	-21.826	-21.826	2.04897
FBgn0011211	FBgn0011211	blw	-5.7245	-4.3097	-22.76	-21.819	-21.819	2.49108
FBgn0022213	FBgn0022213	Cse1	NA	0.31933	-21.802	-23.787	-21.802	1.35687
FBgn0010409	FBgn0010409	RpL18A	-2.8253	-11.431	-21.791	-21.864	-21.791	3.40261
FBgn0010551	FBgn0010551	Phb2	-6.3542	-15.123	-25.48	-21.751	-21.751	2.27628
FBgn0025825	FBgn0025825	HDAC3	-7.9048	-9.4233	-24.314	-21.749	-21.749	1.67185
FBgn0000150	FBgn0000150	awd	-7.6311	-13.859	-24.149	-21.738	-21.738	3.1091
FBgn0032597	FBgn0032597	CG17904	-5.6959	-10.149	-21.737	-22.537	-21.737	1.59652
FBgn0040075	FBgn0040075	rept	-8.3783	-11.039	-23.368	-21.732	-21.732	2.19152
FBgn0028426	FBgn0028426	JhI-1	-7.8683	-5.6312	-23.035	-21.726	-21.726	1.34609
FBgn0030969	FBgn0030969	Usp39	-9.9152	-6.4083	-21.645	-23.212	-21.645	1.31229
FBgn0010213	FBgn0010213	Sod2	-1.0558	-9.9442	-21.638	-23.384	-21.638	2.05201
FBgn0036825	FBgn0036825	RpL26	-4.448	-8.3758	-23.788	-21.62	-21.62	3.48041
FBgn0260460	FBgn0285951	mRpS34	-12.415	5.0082	-22.222	-21.606	-21.606	1.69114
FBgn0031497	FBgn0031497	CG17259	-3.8459	-3.4456	-21.672	-21.596	-21.596	2.31469
FBgn0016983	FBgn0016983	smid	-2.0095	-7.2359	-24.638	-21.583	-21.583	1.78368
FBgn0004087	FBgn0004087	Dhfr	-8.3038	-7.3779	-22.161	-21.558	-21.558	1.80016
FBgn0005649	FBgn0005649	Rox8	-6.5388	-18.176	-23.441	-21.556	-21.556	1.78599
FBgn0030855	FBgn0030855	CG5800	1.6114	-12.673	-21.497	-21.5	-21.497	1.66963
FBgn0260635	FBgn0260635	Diap1	-3.9928	-8.7274	-24.469	-21.471	-21.471	2.29483
FBgn0010278	FBgn0010278	Ssrp	-10.291	-17.359	-21.929	-21.456	-21.456	2.31628
FBgn0004237	FBgn0004237	Hrb87F	-0.93147	-12.785	-23.978	-21.446	-21.446	2.30902
FBgn0028411	FBgn0028411	Nxt1	-4.0239	-16.342	-21.422	-21.491	-21.422	2.03306
FBgn0039830	FBgn0039830	ATPsynC	-19.328	-4.9768	-21.404	-22.523	-21.404	2.68191
FBgn0263598	FBgn0263598	Vha68-2	-3.3359	-10.309	-23.353	-21.384	-21.384	1.95429
FBgn0033260	FBgn0033260	Cul4	-6.3872	-10.412	-21.601	-21.37	-21.37	1.59865
FBgn0010217	FBgn0010217	ATPsynbeta	-13.209	-14.873	-21.593	-21.362	-21.362	2.82894
FBgn0010590	FBgn0010590	Prosbeta1	-6.5491	-8.5825	-21.497	-21.344	-21.344	2.15444
FBgn0035147	FBgn0035147	Gale	-13.112	-6.0708	-21.825	-21.338	-21.338	2.84803
FBgn0263133	FBgn0263133	ico	-5.1918	-9.9093	-22.686	-21.319	-21.319	0.845718
FBgn0036974	FBgn0036974	eRF1	-6.957	-4.3582	-23.135	-21.274	-21.274	2.053
FBgn0014189	FBgn0014189	Hel25E	-3.6821	-8.0209	-25.379	-21.251	-21.251	2.36616
FBgn0021995	FBgn0021995	Rs1	-1.7088	-12.845	-23.426	-21.237	-21.237	1.57402
FBgn0040066	FBgn0040066	wds	-10.824	-8.6669	-22.967	-21.234	-21.234	1.5501
FBgn0011272	FBgn0011272	RpL13	-6.7141	-8.8679	-22.468	-21.229	-21.229	3.34913
FBgn0015218	FBgn0015218	eIF-4E	-10.866	-6.6608	-21.225	-22.069	-21.225	2.39959
FBgn0015805	FBgn0015805	HDAC1	-6.4622	-3.6096	-23.952	-21.191	-21.191	2.0447
FBgn0087013	FBgn0087013	Karybeta3	-7.0342	1.4905	-23.946	-21.157	-21.157	2.22581
FBgn0014930	FBgn0014930	CG2846	-3.188	-12.624	-21.143	-21.93	-21.143	1.32704
FBgn0050410	FBgn0050410	Rpi	0.82865	-3.5704	-23.052	-21.138	-21.138	1.85265
FBgn0004867	FBgn0004867	RpS2	-4.487	-9.0158	-21.131	-21.213	-21.131	3.47652
FBgn0030853	FBgn0030853	ND-24	-1.7681	-16.505	-21.966	-21.126	-21.126	1.87783
FBgn0021967	FBgn0021967	ND-PDSW	-5.9904	2.5077	-21.12	-23.808	-21.12	2.3294
FBgn0024698	FBgn0024698	Cpsf160	-12.871	-3.0756	-21.203	-21.118	-21.118	1.39523
FBgn0261885	FBgn0261885	osa	-13.447	-3.0571	-23.054	-21.117	-21.117	1.66285
FBgn0038035	FBgn0286075	lig3	-6.5032	-3.1965	-21.734	-21.102	-21.102	1.14804
FBgn0039348	FBgn0039348	Npl4	-11.41	-11.411	-21.084	-21.382	-21.084	1.36947
FBgn0040283	FBgn0040283	SMC1	-3.4108	-7.9312	-21.04	-21.778	-21.04	1.90047
FBgn0036763	FBgn0036763	CG7441	-1.5421	-4.8492	-23.641	-21.035	-21.035	1.29666
FBgn0035271	FBgn0035271	CG2021	-11.049	-6.8425	-22.323	-20.991	-20.991	2.15598
FBgn0036629	FBgn0036629	CG4573	-1.4063	-6.9924	-20.987	-21.821	-20.987	0.507825
FBgn0020910	FBgn0020910	RpL3	-19.296	-10.037	-24.012	-20.97	-20.97	3.24736
FBgn0260441	FBgn0286213	RpS12	-4.7749	-0.24084	-22.198	-20.96	-20.96	3.17481
FBgn0260858	FBgn0260858	Ykt6	-8.7189	0.083189	-22.913	-20.933	-20.933	1.85068
FBgn0052133	FBgn0052133	Ptip	-17.01	-5.4211	-20.93	-21.74	-20.93	0.929787
FBgn0003062	FBgn0003062	Fib	-2.7227	-4.9525	-21.981	-20.898	-20.898	2.13809
FBgn0024920	FBgn0024920	Ts	-6.1929	-4.4236	-22.637	-20.897	-20.897	2.02735
FBgn0000064	FBgn0000064	Ald	-11.319	-12.932	-23.604	-20.895	-20.895	2.14612
FBgn0030871	FBgn0030871	CG8142	-7.3389	-11.289	-20.879	-23.161	-20.879	1.5558
FBgn0033842	FBgn0033842	cbc	-9.1565	-17.33	-21.647	-20.865	-20.865	1.47711
FBgn0262736	FBgn0262736	Vha16-1	-31.056	-6.5003	-22.453	-20.858	-20.858	3.11127
FBgn0032705	FBgn0032705	Grip71	-5.0443	-16.795	-20.941	-20.852	-20.852	1.11694
FBgn0032006	FBgn0032006	Pvr	-10.299	-13.225	-23.19	-20.848	-20.848	2.3106
FBgn0038649	FBgn0038649	CG7718	-1.0101	-10.564	-22.777	-20.832	-20.832	0.974846
FBgn0030670	FBgn0030670	Pis	-11.326	-3.8291	-22.532	-20.82	-20.82	1.40234
FBgn0015393	FBgn0286786	hoip	-4.5984	-3.7395	-22.262	-20.792	-20.792	2.2007
FBgn0034743	FBgn0034743	RpS16	-16.143	-13.709	-24.694	-20.785	-20.785	3.38426
FBgn0264848	FBgn0264848	vih	-2.5819	-6.8096	-22.52	-20.779	-20.779	2.03747
FBgn0032987	FBgn0032987	RpL21	-5.8269	-5.6202	-20.778	-21.046	-20.778	3.90058
FBgn0044030	FBgn0044030	mRpS14	-4.7423	-13.17	-20.776	-21.169	-20.776	1.73477
FBgn0027081	FBgn0027081	Aats-thr	-5.4741	-6.0201	-23.987	-20.77	-20.77	2.16784
FBgn0031228	FBgn0031228	ND-15	-8.1872	-12.594	-23.875	-20.755	-20.755	1.83398
FBgn0052344	FBgn0052344	CG32344	-14.122	-14.917	-22.211	-20.733	-20.733	1.55751
FBgn0264922	FBgn0264922	smt3	-12.891	-14.819	-20.723	-22.053	-20.723	2.93299
FBgn0005278	FBgn0005278	Sam-S	-12.644	-12.633	-23.201	-20.706	-20.706	1.85364
FBgn0250837	FBgn0250837	dUTPase	-26.85	-14.271	-20.687	-22.314	-20.687	2.52119
FBgn0038049	FBgn0038049	CG5844	-1.4477	-6.165	-20.648	-21.776	-20.648	1.55358
FBgn0035692	FBgn0035692	CG13298	-8.7222	-14.954	-20.646	-21.195	-20.646	2.03907
FBgn0030678	FBgn0030678	CG11679	-12.476	-6.5649	-22.09	-20.631	-20.631	1.17502
FBgn0005655	FBgn0005655	PCNA	-2.4894	-7.6691	-23.317	-20.626	-20.626	2.55018
FBgn0263979	FBgn0263979	Caf1-55	-15.784	-6.2931	-21.784	-20.617	-20.617	1.99568
FBgn0037607	FBgn0037607	CG8036	-4.7077	-3.7877	-20.594	-20.676	-20.594	2.59212
FBgn0034138	FBgn0034138	RpS15	-15.338	-11.143	-21.591	-20.592	-20.592	3.56233
FBgn0022942	FBgn0022942	Cbp80	-16.059	-7.1648	-20.59	-20.651	-20.59	1.36925
FBgn0027093	FBgn0027093	Aats-arg	3.6699	-11.609	-23.448	-20.588	-20.588	1.63465
FBgn0032195	FBgn0032195	CG4908	-15.571	-5.2771	-20.585	-21.208	-20.585	0.936473
FBgn0036762	FBgn0036762	CG7430	-4.7144	-15.382	-23.158	-20.577	-20.577	2.0608
FBgn0015521	FBgn0015521	RpS21	-3.0503	-16.13	-22.344	-20.573	-20.573	3.34758
FBgn0034915	FBgn0034915	eIF6	-5.5806	-7.8253	-22.736	-20.555	-20.555	1.91342
FBgn0037526	FBgn0037526	CG10092	-1.0637	-0.97939	-21.594	-20.55	-20.55	0.875789
FBgn0017457	FBgn0017457	U2af38	-1.0739	-9.5839	-21.01	-20.513	-20.513	1.74363
FBgn0004066	FBgn0004066	Prosalpha4	-9.7484	-8.9623	-22.241	-20.51	-20.51	2.3049
FBgn0025716	FBgn0025716	Bap55	-5.4343	-5.2781	-22.119	-20.485	-20.485	1.64064
FBgn0032444	FBgn0032444	CG5525	-6.8478	-14.397	-23.068	-20.469	-20.469	2.34002
FBgn0029714	FBgn0029714	CG3527	-15.277	-10.921	-20.978	-20.447	-20.447	1.18721
FBgn0010417	FBgn0010417	Taf6	-8.6712	-1.7671	-20.445	-21.518	-20.445	1.36028
FBgn0003870	FBgn0003870	ttk	-2.1172	-9.0457	-21.808	-20.437	-20.437	1.44337
FBgn0022943	FBgn0022943	Cbp20	-7.7642	-4.7533	-20.573	-20.408	-20.408	1.68435
FBgn0016131	FBgn0016131	Cdk4	-8.3993	-8.255	-21.225	-20.387	-20.387	1.64032
FBgn0261933	FBgn0261933	SmD1	-3.5336	-10.393	-22.578	-20.371	-20.371	2.05694
FBgn0259785	FBgn0259785	pzg	-22.597	-13.558	-22.882	-20.367	-20.367	1.71686
FBgn0040346	FBgn0040346	CG3704	-1.3715	-0.78176	-23.696	-20.321	-20.321	1.21355
FBgn0011745	FBgn0011745	Arp1	-2.8436	-6.7188	-20.299	-20.451	-20.299	2.01899
FBgn0003732	FBgn0284220	Top2	-4.6508	-10.415	-25.851	-20.256	-20.256	1.84598
FBgn0003607	FBgn0003607	Su(var)205	-1.9003	2.4944	-22.458	-20.254	-20.254	2.51791
FBgn0008635	FBgn0008635	betaCOP	-3.2344	-7.174	-22.269	-20.246	-20.246	2.04226
FBgn0034986	FBgn0034986	mRpS17	0.48242	-8.8983	-22.903	-20.229	-20.229	1.70926
FBgn0036007	FBgn0036007	path	-8.4474	-13.444	-22.627	-20.22	-20.22	1.39224
FBgn0003884	FBgn0003884	alphaTub84B	-5.5013	1.1385	-22.152	-20.193	-20.193	3.20135
FBgn0260962	FBgn0260962	pic	-1.3176	-3.0711	-20.758	-20.187	-20.187	1.79057
FBgn0035942	FBgn0035942	CG5660	-1.2346	-10.578	-20.185	-20.639	-20.185	0.452725
FBgn0003714	FBgn0003714	tko	-0.3221	-9.7634	-20.904	-20.174	-20.174	2.01267
FBgn0261270	FBgn0261270	SelD	-19.262	-7.9205	-20.159	-20.333	-20.159	2.01558
FBgn0010602	FBgn0010602	lwr	-4.8483	-12.998	-22.186	-20.153	-20.153	2.4941
FBgn0029897	FBgn0029897	RpL17	-8.416	-7.526	-21.244	-20.145	-20.145	3.36925
FBgn0034641	FBgn0034641	mahj	-13.106	-9.3313	-22.293	-20.144	-20.144	1.54291
FBgn0038319	FBgn0038319	mRpL9	-6.7613	-10.476	-21.173	-20.137	-20.137	1.92356
FBgn0010611	FBgn0010611	Hmgs	-1.3373	-11.452	-20.856	-20.122	-20.122	1.98574
FBgn0002413	FBgn0002413	dco	-4.4867	-9.6286	-22.839	-20.113	-20.113	1.85261
FBgn0025725	FBgn0025725	alphaCOP	-1.2082	0.063258	-20.177	-20.111	-20.111	2.21557
FBgn0052343	FBgn0052343	Atac3	-1.2857	-16.108	-22.852	-20.106	-20.106	1.12942
FBgn0019936	FBgn0019936	RpS20	-8.3842	-11.296	-22.52	-20.064	-20.064	3.3215
FBgn0033038	FBgn0033038	CG7791	-10.386	-5.4129	-20.063	-20.392	-20.063	1.82087
FBgn0026666	FBgn0026666	l(1)G0136	-5.7334	-4.5362	-20.224	-20.063	-20.063	1.1604
FBgn0013548	FBgn0013548	l(2)dtl	-3.5551	-1.3036	-20.234	-20.062	-20.062	1.36769
FBgn0011769	FBgn0011769	Fdx1	-9.3475	-15.928	-22.954	-20.053	-20.053	1.11334
FBgn0019938	FBgn0019938	RpI1	-8.2962	-12.208	-21.775	-20.05	-20.05	1.4653
FBgn0021874	FBgn0021874	Nle	0.029533	4.9364	-23.524	-20.031	-20.031	1.51469
FBgn0033688	FBgn0033688	Prp8	-2.4064	-4.4048	-20.012	-20.227	-20.012	1.84838
FBgn0027329	FBgn0027329	Tcp-1zeta	-7.4172	-6.6852	-21.804	-19.999	-19.999	2.40777
FBgn0004406	FBgn0004406	tam	0.88248	-12.823	-21.058	-19.987	-19.987	1.03568
FBgn0002736	FBgn0002736	mago	-2.6872	0.77415	-21.98	-19.959	-19.959	1.93834
FBgn0002787	FBgn0002787	Rpn8	-4.7351	-11.809	-21.791	-19.942	-19.942	2.2137
FBgn0000409	FBgn0284248	Cyt-c-p	-14.749	-10.276	-20.821	-19.924	-19.924	2.54011
FBgn0283469	FBgn0283469	Vps4	-7.9327	-6.9172	-21.841	-19.921	-19.921	2.09744
FBgn0020412	FBgn0020412	JIL-1	-3.9262	-6.8083	-19.938	-19.914	-19.914	1.16106
FBgn0025457	FBgn0025457	Bub3	-5.0118	-12.108	-19.911	-20.673	-19.911	1.8363
FBgn0026089	FBgn0026089	CG14817	-7.6688	-10.504	-20.271	-19.903	-19.903	2.24526
FBgn0015019	FBgn0015019	Cctgamma	-7.9505	-5.3595	-24.223	-19.897	-19.897	2.4013
FBgn0025286	FBgn0285949	RpL31	-4.3567	-8.3065	-22.574	-19.897	-19.897	3.52389
FBgn0029823	FBgn0029823	CG3011	-9.588	-16.194	-22.143	-19.884	-19.884	1.98209
FBgn0040793	FBgn0040793	CG7630	-1.211	-4.8786	-20.559	-19.85	-19.85	2.33544
FBgn0038834	FBgn0038834	RpS30	-9.8168	-6.8259	-21.858	-19.838	-19.838	3.42689
FBgn0028836	FBgn0028836	CSN7	-7.2181	-12.762	-22.122	-19.836	-19.836	1.65709
FBgn0263933	FBgn0263933	ebi	-5.574	-14.259	-21.839	-19.82	-19.82	1.69028
FBgn0032166	FBgn0032166	CG4619	-5.4317	4.8769	-19.801	-20.812	-19.801	1.37365
FBgn0021761	FBgn0021761	Nup154	-10.988	-13.272	-21.798	-19.792	-19.792	1.4571
FBgn0000579	FBgn0000579	Eno	-4.2309	-15.678	-21.455	-19.787	-19.787	2.4906
FBgn0001091	FBgn0001091	Gapdh1	-3.5069	-15.359	-19.783	-21.581	-19.783	2.46022
FBgn0263740	FBgn0263740	eIF-2gamma	-12.938	-9.7922	-19.772	-20.633	-19.772	2.18187
FBgn0035422	FBgn0035422	RpL28	-20.912	-8.1966	-20.183	-19.768	-19.768	3.35417
FBgn0029176	FBgn0029176	Ef1gamma	-7.5881	-6.9592	-19.758	-20.641	-19.758	3.14343
FBgn0024987	FBgn0024987	ssx	0.51609	-8.8302	-20.566	-19.742	-19.742	1.96733
FBgn0035591	FBgn0035591	CG4611	1.3789	-2.6128	-22.053	-19.733	-19.733	1.07223
FBgn0041191	FBgn0041191	Rheb	-5.28	-11.899	-22.215	-19.729	-19.729	1.51591
FBgn0010078	FBgn0010078	RpL23	-20.181	-2.6537	-19.711	-20.241	-19.711	3.65399
FBgn0033571	FBgn0033571	Rpb5	-11.302	-9.6883	-21.885	-19.688	-19.688	2.32936
FBgn0002590	FBgn0002590	RpS5a	-9.4905	-5.343	-20.811	-19.688	-19.688	3.42138
FBgn0029161	FBgn0029161	slmo	-11.593	-1.9039	-19.733	-19.675	-19.675	1.98096
FBgn0002579	FBgn0002579	RpL36	-0.17469	-5.2201	-19.671	-19.767	-19.671	3.39059
FBgn0000239	FBgn0000239	bur	-14.625	-11.447	-19.634	-20.589	-19.634	1.63144
FBgn0033912	FBgn0033912	RpS23	-8.6045	-7.4155	-19.624	-21.015	-19.624	3.53146
FBgn0029870	FBgn0029870	Marf	-5.1854	-3.8181	-19.607	-20.905	-19.607	1.62485
FBgn0039561	FBgn0039561	mfrn	-6.4602	-8.3934	-20.198	-19.591	-19.591	1.59911
FBgn0025615	FBgn0025615	Torsin	-17.755	-14.861	-19.591	-19.723	-19.591	1.84114
FBgn0031493	FBgn0031493	CG3605	-11.645	-12.627	-19.762	-19.577	-19.577	1.82314
FBgn0025635	FBgn0025635	CG17829	-6.9605	-2.5278	-21.606	-19.565	-19.565	0.782837
FBgn0026372	FBgn0026372	RpL23A	-5.0645	-6.9894	-21.443	-19.541	-19.541	3.74771
FBgn0025638	FBgn0025638	Roc1a	-7.0108	-7.73	-20.783	-19.526	-19.526	1.87895
FBgn0005671	FBgn0005671	Vha55	-6.8339	-9.9534	-21.852	-19.519	-19.519	2.5127
FBgn0038107	FBgn0038107	CG17327	0.80952	-3.8707	-19.479	-19.712	-19.479	2.00891
FBgn0261535	FBgn0261535	l(2)34Fd	-5.6651	-2.877	-21.888	-19.467	-19.467	0.778874
FBgn0036734	FBgn0036734	CG7564	-28.756	-3.006	-19.457	-20.123	-19.457	1.85533
FBgn0037244	FBgn0037244	CG14647	-6.6355	-2.5129	-21.899	-19.455	-19.455	1.25006
FBgn0003941	FBgn0003941	RpL40	-11.184	-7.9851	-20.279	-19.45	-19.45	3.48475
FBgn0023174	FBgn0023174	Prosbeta2	0.98639	-17.759	-19.435	-21.985	-19.435	2.18488
FBgn0033859	FBgn0033859	fand	-4.8252	-11.541	-19.429	-21.62	-19.429	1.81614
FBgn0261596	FBgn0261596	RpS24	-3.252	-12.703	-21.602	-19.406	-19.406	3.12743
FBgn0000308	FBgn0000308	chic	-5.8209	-8.0311	-22.87	-19.382	-19.382	2.75249
FBgn0032298	FBgn0032298	CG6724	0.65823	-1.1289	-19.701	-19.372	-19.372	1.64645
FBgn0028969	FBgn0028969	deltaCOP	-4.1767	-4.2729	-20.861	-19.359	-19.359	2.07788
FBgn0004643	FBgn0004643	Zw10	-3.1953	-9.3712	-19.701	-19.358	-19.358	1.4507
FBgn0016080	FBgn0286809	xmas-1	-0.15769	-7.1361	-20.884	-19.348	-19.348	0.963343
FBgn0028974	FBgn0286809	xmas-2	-6.78	-7.1361	-20.884	-19.348	-19.348	0.97679
FBgn0039691	FBgn0039691	IntS11	-10.348	-5.7276	-23.099	-19.337	-19.337	2.34497
FBgn0263051	FBgn0263051	CG43346	-2.6828	-14.72	-19.31	-19.877	-19.31	1.34262
FBgn0019949	FBgn0019949	Cdk9	-1.6454	-8.0858	-19.303	-20.381	-19.303	1.25274
FBgn0037602	FBgn0037602	SLIRP2	0.39953	-12.215	-21.879	-19.301	-19.301	1.11512
FBgn0029502	FBgn0029502	COQ7	-1.3883	-3.5594	-19.25	-19.32	-19.25	1.80166
FBgn0001220	FBgn0001220	Hsc70-5	-1.2972	-12.939	-19.228	-21.154	-19.228	2.25902
FBgn0035600	FBgn0035600	Cyt-c1	-2.8614	0.21177	-19.708	-19.226	-19.226	2.22897
FBgn0262734	FBgn0262734	Rbp2	-10.32	-8.1797	-20.041	-19.204	-19.204	2.39796
FBgn0026418	FBgn0026418	Hsc70Cb	-16.033	-3.6482	-21.313	-19.196	-19.196	2.18326
FBgn0027330	FBgn0027330	l(1)G0020	-5.2722	-11.071	-19.193	-21.433	-19.193	1.47442
FBgn0038947	FBgn0038947	Sar1	-1.0352	-15.564	-23.204	-19.182	-19.182	2.57413
FBgn0011704	FBgn0011704	RnrS	-14.073	-9.1328	-19.277	-19.181	-19.181	2.33024
FBgn0037573	FBgn0037573	eIF4AIII	-11.648	-5.2975	-19.156	-20.516	-19.156	2.15875
FBgn0264492	FBgn0264492	CkIIalpha	-11.085	3.5171	-21.498	-19.152	-19.152	2.4579
FBgn0040751	FBgn0040751	CG13018	1.3717	-4.3263	-19.151	-20.656	-19.151	0.877192
FBgn0032906	FBgn0032906	RPA2	-10.192	-8.4004	-19.149	-19.635	-19.149	2.02304
FBgn0264291	FBgn0264291	Det	-6.8565	-9.6678	-20.235	-19.14	-19.14	1.17638
FBgn0037632	FBgn0037632	Tcp-1eta	-0.27257	-8.296	-22.566	-19.133	-19.133	2.37188
FBgn0040237	FBgn0287225	bor	-6.1678	-12.664	-22.138	-19.12	-19.12	1.92121
FBgn0015324	FBgn0283535	Vha26	1.1433	-1.3738	-19.101	-19.721	-19.101	2.32203
FBgn0039205	FBgn0039205	CG13623	0.81421	3.6382	-22.563	-19.099	-19.099	0.882544
FBgn0031759	FBgn0031759	lid	-4.184	-10.652	-19.195	-19.099	-19.099	1.38382
FBgn0039909	FBgn0039909	ND-49	-12.836	-2.639	-20.4	-19.098	-19.098	2.19943
FBgn0041342	FBgn0041342	Cct1	-5.3476	1.7337	-19.983	-19.083	-19.083	2.08261
FBgn0022246	FBgn0283652	Rpp30	0.54793	-11.186	-19.078	-20.113	-19.078	1.63619
FBgn0250903	FBgn0250903	lmgA	-16.352	-5.1297	-20.99	-19.074	-19.074	1.43241
FBgn0250814	FBgn0250814	UQCR-C2	-6.1739	-12.155	-20.586	-19.06	-19.06	2.25074
FBgn0283477	FBgn0283477	SF2	-3.1863	-10.867	-23.417	-19.059	-19.059	2.54433
FBgn0019886	FBgn0284252	Letm1	-5.3203	-13.246	-20.27	-19.048	-19.048	1.43438
FBgn0035122	FBgn0035122	mRpL17	-8.648	-9.9588	-19.037	-19.855	-19.037	1.66988
FBgn0039857	FBgn0039857	RpL6	-1.9742	-7.711	-19.995	-19.026	-19.026	3.39039
FBgn0004103	FBgn0004103	Pp1-87B	-5.5765	-5.7664	-19.638	-19.005	-19.005	2.62786
FBgn0261276	FBgn0261276	Opa1	-3.5623	-4.9163	-19.87	-18.996	-18.996	2.03739
FBgn0262817	FBgn0262817	CG43188	-18.312	-16.037	-21.143	-18.966	-18.966	1.54419
FBgn0023181	FBgn0023181	Orc4	-3.9648	1.4824	-19.178	-18.955	-18.955	1.18176
FBgn0027868	FBgn0027868	Nup107	1.6754	-5.7169	-20.068	-18.952	-18.952	1.7716
FBgn0265297	FBgn0265297	pAbp	-18.566	-6.096	-21.41	-18.943	-18.943	2.78462
FBgn0030789	FBgn0030789	Rrp45	-6.6953	-11.736	-21.296	-18.931	-18.931	1.45755
FBgn0046222	FBgn0046222	CG1109	-4.3405	-12.068	-20.558	-18.93	-18.93	1.49768
FBgn0030365	FBgn0030365	Tango4	1.1787	-2.9583	-18.927	-19.38	-18.927	1.52021
FBgn0264978	FBgn0264978	Slh	-3.4764	-10.406	-20.537	-18.926	-18.926	1.20439
FBgn0003124	FBgn0003124	polo	-6.1308	-2.1161	-20.637	-18.924	-18.924	1.84469
FBgn0015331	FBgn0015331	abs	-3.4013	-16.027	-18.918	-19.41	-18.918	1.63997
FBgn0032688	FBgn0032688	CG15160	-4.4425	-8.4311	-18.913	-20.684	-18.913	0.959988
FBgn0037249	FBgn0037249	eIF3-S10	-4.8811	-14.91	-19.54	-18.899	-18.899	2.26936
FBgn0052075	FBgn0052075	CG32075	-3.5301	-1.469	-21.315	-18.897	-18.897	0.925123
FBgn0032586	FBgn0032586	Tpr2	-1.3149	4.8296	-21.16	-18.886	-18.886	1.9073
FBgn0028577	FBgn0028577	pUf68	-3.0785	-13.223	-18.881	-18.997	-18.881	1.78788
FBgn0022224	FBgn0022224	ubl	-4.6684	-2.1453	-18.955	-18.843	-18.843	1.84702
FBgn0031145	FBgn0031145	Ntf-2	-18.349	-11.361	-18.837	-19.553	-18.837	2.34749
FBgn0262699	FBgn0262699	rap	-2.7263	-7.356	-20.916	-18.835	-18.835	1.14644
FBgn0036702	FBgn0036702	CG6512	-3.3492	-12.441	-21.065	-18.832	-18.832	1.8386
FBgn0020618	FBgn0020618	Rack1	-1.1401	-10.752	-18.805	-19.111	-18.805	3.35024
FBgn0266421	FBgn0266421	RPA3	-8.8715	-8.729	-24.089	-18.799	-18.799	1.43152
FBgn0261285	FBgn0261285	Ppcs	-3.9539	-6.3606	-20.194	-18.798	-18.798	0.674775
FBgn0036334	FBgn0036334	CG11267	-7.0185	0.14747	-22.941	-18.794	-18.794	2.34012
FBgn0035854	FBgn0035854	CG8005	-12.365	-9.9671	-19.238	-18.791	-18.791	1.14276
FBgn0024558	FBgn0024558	Dph5	0.72794	-7.9125	-21.119	-18.791	-18.791	2.20095
FBgn0027082	FBgn0027082	Aats-pro	-2.0186	-12.604	-20.778	-18.774	-18.774	1.08532
FBgn0032031	FBgn0032031	CG13390	-4.7987	-13.232	-19.09	-18.767	-18.767	1.21971
FBgn0052000	FBgn0052000	CG32000	-17.117	7.0778	-20.333	-18.758	-18.758	1.28542
FBgn0001965	FBgn0001965	Sos	2.0512	-6.5223	-18.751	-19.092	-18.751	1.25009
FBgn0030007	FBgn0030007	alpha-PheRS	-1.7784	-1.7538	-19.229	-18.749	-18.749	1.79474
FBgn0261592	FBgn0261592	RpS6	-11.563	-8.5263	-18.745	-19.49	-18.745	2.94498
FBgn0013325	FBgn0013325	RpL11	-2.764	-8.4164	-21.116	-18.719	-18.719	3.41441
FBgn0020633	FBgn0020633	Mcm7	-0.54259	-6.1221	-18.696	-20.235	-18.696	1.73046
FBgn0012034	FBgn0012034	AcCoAS	0.15951	-10.928	-20.055	-18.693	-18.693	1.65781
FBgn0002069	FBgn0002069	Aats-asp	-2.927	1.8656	-18.688	-20.123	-18.688	2.10462
FBgn0035162	FBgn0035162	CG13900	-0.71125	-11.175	-22.208	-18.679	-18.679	2.36062
FBgn0024360	FBgn0024360	CG11418	-2.1808	-15.637	-18.67	-19.43	-18.67	1.14715
FBgn0260439	FBgn0260439	Pp2A-29B	-13.717	-12.498	-18.668	-19.199	-18.668	2.45501
FBgn0031980	FBgn0031980	RpL36A	-15.297	-10.343	-22.355	-18.66	-18.66	3.34486
FBgn0003261	FBgn0003261	Rm62	-6.5374	-13.079	-20.015	-18.658	-18.658	2.625
FBgn0067628	FBgn0067628	CG33331	-5.1942	-12.193	-19.025	-18.606	-18.606	0.823739
FBgn0038876	FBgn0038876	CG5919	-10.7	-9.8971	-18.605	-18.693	-18.605	1.23078
FBgn0033699	FBgn0033699	RpS11	-7.9361	-9.1703	-20.205	-18.592	-18.592	3.35
FBgn0033907	FBgn0033907	mRpS16	-1.4829	-5.4456	-18.591	-20.054	-18.591	2.29367
FBgn0037270	FBgn0037270	CG9769	-11.309	-9.5582	-21.377	-18.578	-18.578	2.58337
FBgn0004838	FBgn0004838	Hrb27C	-9.4928	-5.2981	-20.438	-18.567	-18.567	2.55813
FBgn0039713	FBgn0039713	RpS8	-0.57879	-12.456	-23.024	-18.566	-18.566	3.7404
FBgn0005674	FBgn0005674	Aats-glupro	-1.4824	-13.26	-19.734	-18.565	-18.565	1.89617
FBgn0053554	FBgn0053554	Nipped-A	-5.1638	-8.1366	-20.168	-18.56	-18.56	1.40852
FBgn0005198	FBgn0005198	gig	0.11356	-14.441	-18.556	-19.083	-18.556	0.961803
FBgn0035473	FBgn0035473	mge	0.0083565	-12.793	-18.565	-18.514	-18.514	2.2137
FBgn0003346	FBgn0003346	RanGAP	-10.4	-12.709	-20.303	-18.481	-18.481	1.87055
FBgn0263396	FBgn0263396	sqd	-13.555	-12.444	-21.326	-18.464	-18.464	2.56704
FBgn0004587	FBgn0004587	B52	-39.685	-4.9989	-19.478	-18.461	-18.461	2.58884
FBgn0014869	FBgn0014869	Pglym78	-11.435	-8.4157	-18.458	-19.005	-18.458	1.92596
FBgn0026196	FBgn0026196	nop5	-3.9326	-9.1185	-19.857	-18.451	-18.451	2.07861
FBgn0030170	FBgn0288690	CG2990	-0.21781	-1.0746	-18.448	-20.08	-18.448	1.07439
FBgn0038805	FBgn0038805	TFAM	-3.0475	-6.733	-19.396	-18.428	-18.428	1.75504
FBgn0037543	FBgn0037543	CG10903	-1.033	-5.0416	-18.427	-19.251	-18.427	1.08827
FBgn0034968	FBgn0034968	RpL12	-3.7714	-6.8123	-20.354	-18.417	-18.417	3.26465
FBgn0033693	FBgn0033693	CG13175	0.81316	-3.4123	-20.624	-18.416	-18.416	0.616165
FBgn0024733	FBgn0024733	RpL10	-11.525	-1.2482	-18.985	-18.413	-18.413	3.33817
FBgn0004391	FBgn0004391	shtd	-4.2418	-15.252	-22.759	-18.394	-18.394	1.14876
FBgn0033480	FBgn0033480	mRpL42	-5.7053	-10.085	-20.424	-18.376	-18.376	1.38403
FBgn0023177	FBgn0023177	Pp4-19C	-7.609	-2.9171	-18.566	-18.366	-18.366	1.77512
FBgn0265630	FBgn0265630	sno	-6.012	-9.3155	-21.879	-18.364	-18.364	1.04179
FBgn0029512	FBgn0029512	Aos1	-6.2722	-9.7291	-19.745	-18.358	-18.358	2.0768
FBgn0028694	FBgn0028694	Rpn11	-4.9266	-12.801	-18.653	-18.358	-18.358	2.37611
FBgn0000618	FBgn0000618	e(y)2	-4.4652	-9.3916	-20.81	-18.354	-18.354	1.90295
FBgn0032846	FBgn0032846	CG10721	-4.2961	-10.52	-18.353	-20.295	-18.353	0.989833
FBgn0034631	FBgn0034631	TAF1C-like	1.6935	-5.1604	-18.693	-18.346	-18.346	1.20786
FBgn0263600	FBgn0263600	DNApol-delta	-0.50815	-2.9084	-18.806	-18.303	-18.303	1.07954
FBgn0034908	FBgn0034908	CG5543	-2.8398	-8.3655	-19.047	-18.281	-18.281	1.15869
FBgn0015391	FBgn0015391	glu	-2.0341	-13.261	-20.488	-18.276	-18.276	1.60928
FBgn0250820	FBgn0250820	meigo	-2.8104	-5.4149	-18.338	-18.266	-18.266	1.51606
FBgn0039566	FBgn0039566	CG4849	-6.881	-4.1201	-20.361	-18.265	-18.265	1.3558
FBgn0000259	FBgn0000259	CkIIbeta	-12.527	-12.15	-19.97	-18.25	-18.25	2.15171
FBgn0262955	FBgn0262955	RpII140	-3.9331	-15.988	-19.816	-18.243	-18.243	1.30125
FBgn0029861	FBgn0029861	CG3815	-6.7421	-9.2678	-19.955	-18.235	-18.235	1.08694
FBgn0033548	FBgn0033548	CG7637	-17.518	-13.255	-20.477	-18.232	-18.232	2.40051
FBgn0039726	FBgn0039726	eIF2B-alpha	-6.6358	-15.682	-18.865	-18.22	-18.22	1.3732
FBgn0003360	FBgn0003360	sesB	-26.023	-10.652	-20.789	-18.212	-18.212	3.12726
FBgn0011692	FBgn0011692	pav	-6.147	-1.7918	-18.238	-18.207	-18.207	1.89696
FBgn0029980	FBgn0029980	CG10778	-11.53	-4.8672	-20.661	-18.202	-18.202	1.27651
FBgn0063670	FBgn0063670	CG40228	-1.2673	-7.8939	-19.956	-18.202	-18.202	1.10059
FBgn0000581	FBgn0000581	E(Pc)	-10.202	-16.508	-20.719	-18.198	-18.198	1.23728
FBgn0259676	FBgn0259676	DNApol-alpha60	-5.555	-8.0951	-18.188	-19.671	-18.188	1.25273
FBgn0250838	FBgn0250838	CG30415	-3.4751	-9.0581	-19.768	-18.183	-18.183	2.22653
FBgn0036397	FBgn0036397	Nprl3	-6.3489	-3.3735	-19.736	-18.172	-18.172	0.73138
FBgn0283494	FBgn0283494	Ak2	NA	-10.072	-18.171	-21.651	-18.171	1.35687
FBgn0037356	FBgn0037356	CG12170	-3.0579	-7.0077	-18.171	-18.79	-18.171	1.16802
FBgn0032634	FBgn0032634	Rpb11	-4.7154	-8.9757	-21.105	-18.157	-18.157	2.06129
FBgn0283521	FBgn0283521	lola	-8.7069	-10.48	-21.077	-18.153	-18.153	2.44912
FBgn0035853	FBgn0035853	UbcE2M	-10.793	-15.089	-18.14	-18.243	-18.14	2.01912
FBgn0033210	FBgn0033210	U2A	-6.328	-7.5958	-19.641	-18.138	-18.138	1.89384
FBgn0262647	FBgn0262647	Nup160	-8.6538	-1.2385	-18.131	-19.337	-18.131	1.27898
FBgn0005648	FBgn0005648	Pabp2	-5.1693	-5.8196	-18.595	-18.13	-18.13	1.978
FBgn0037657	FBgn0037657	hyx	-12.737	6.5249	-18.119	-21.814	-18.119	1.51656
FBgn0000376	FBgn0000376	crm	-3.628	-11.13	-21.37	-18.117	-18.117	1.21436
FBgn0027841	FBgn0027841	CstF-64	-4.387	-4.7871	-19.791	-18.105	-18.105	1.10446
FBgn0017545	FBgn0017545	RpS3A	-4.0992	-11.36	-20.773	-18.07	-18.07	3.23202
FBgn0031868	FBgn0031868	Rat1	-1.1099	-8.4684	-20.579	-18.066	-18.066	1.40887
FBgn0050342	FBgn0050342	Prp38	-3.6505	-5.4718	-18.044	-18.128	-18.044	1.94719
FBgn0038426	FBgn0038426	mRpS33	0.95249	-1.7443	-21.039	-18.016	-18.016	1.85578
FBgn0001404	FBgn0001404	egh	-9.6218	-13.509	-21.102	-18.014	-18.014	1.39294
FBgn0020306	FBgn0020306	dom	-2.8947	-13.945	-18.005	-18.407	-18.005	1.67871
FBgn0029833	FBgn0029833	MCTS1	-8.6428	-3.9247	-21.521	-17.988	-17.988	1.6158
FBgn0067102	FBgn0067102	GlcT-1	-1.8379	-4.3747	-17.987	-20.463	-17.987	1.37269
FBgn0015818	FBgn0015818	Spx	-10.36	-5.7341	-17.976	-19.02	-17.976	1.61015
FBgn0004379	FBgn0004379	Klp67A	-5.9712	-15.324	-20.475	-17.967	-17.967	1.45398
FBgn0031676	FBgn0031676	CG14040	-6.8312	-2.9704	-18.249	-17.956	-17.956	1.17257
FBgn0031492	FBgn0031492	CG3542	-5.915	-15.276	-17.923	-18.05	-17.923	1.55543
FBgn0037105	FBgn0037105	S1P	-6.184	-7.2182	-19.252	-17.919	-17.919	1.15752
FBgn0043456	FBgn0043456	CG4747	-2.2104	-11.739	-19.087	-17.889	-17.889	2.27117
FBgn0001197	FBgn0001197	His2Av	-6.2019	-4.4509	-17.885	-18.153	-17.885	2.77316
FBgn0031078	FBgn0031078	Nup205	0.018305	-3.7626	-19.244	-17.878	-17.878	1.76432
FBgn0029999	FBgn0029999	CG1575	-4.0132	-8.8664	-17.871	-18.785	-17.871	1.32172
FBgn0039233	FBgn0039233	CG7006	-10.676	-6.6841	-20.878	-17.865	-17.865	1.69266
FBgn0051957	FBgn0051957	CG31957	-10.478	-11.224	-18.095	-17.86	-17.86	1.05097
FBgn0003278	FBgn0003278	RpI135	-0.034296	-8.5461	-20.397	-17.856	-17.856	1.3053
FBgn0034237	FBgn0034237	eIF3-S9	-11.333	-6.1161	-19.081	-17.852	-17.852	2.42804
FBgn0035027	FBgn0035027	CG3511	-1.1933	-2.6053	-19.636	-17.85	-17.85	1.07651
FBgn0033246	FBgn0033246	ACC	0.14912	-3.995	-19.846	-17.836	-17.836	1.75535
FBgn0003449	FBgn0003449	snf	-6.4386	-14.312	-19.762	-17.831	-17.831	2.39653
FBgn0030086	FBgn0030086	CG7033	-10.953	-0.32661	-19.353	-17.822	-17.822	2.4478
FBgn0028336	FBgn0286222	l(1)G0255	-11.021	-13.341	-21.378	-17.819	-17.819	1.99872
FBgn0011726	FBgn0011726	tsr	-2.0871	-6.2374	-19.76	-17.817	-17.817	3.61333
FBgn0013746	FBgn0013746	alien	-3.3121	-5.3553	-20.43	-17.816	-17.816	1.93723
FBgn0031977	FBgn0031977	baf	-14.84	-13.525	-21.327	-17.815	-17.815	2.52595
FBgn0263911	FBgn0263911	COX8	-1.3601	-14.915	-19.037	-17.809	-17.809	1.67219
FBgn0262125	FBgn0262125	Sec23	-5.4626	-10.905	-17.8	-19.091	-17.8	2.00436
FBgn0000546	FBgn0000546	EcR	-6.1305	-4.8805	-18.192	-17.781	-17.781	1.03041
FBgn0032054	FBgn0032054	CG13090	-10.314	-0.27966	-20.062	-17.77	-17.77	1.48328
FBgn0259176	FBgn0259176	bun	-9.4071	-2.03	-17.769	-19.154	-17.769	2.17214
FBgn0035632	FBgn0035632	Ppat-Dpck	-0.17601	-12.68	-18.283	-17.768	-17.768	1.19467
FBgn0032397	FBgn0032397	Tom70	-0.2409	-10.673	-19.993	-17.76	-17.76	1.38876
FBgn0029840	FBgn0029840	raptor	-0.63764	-11.062	-21.928	-17.756	-17.756	1.00879
FBgn0262524	FBgn0262524	ver	-4.7329	-9.6057	-17.755	-19.68	-17.755	1.27898
FBgn0261383	FBgn0261383	IntS6	-8.4304	-7.3097	-17.751	-19.24	-17.751	1.00725
FBgn0262512	FBgn0262512	Vha14-1	-1.7527	-6.6633	-21.886	-17.751	-17.751	2.01708
FBgn0040512	FBgn0040512	zetaCOP	-7.7581	-6.0573	-17.75	-18.079	-17.75	2.34625
FBgn0086447	FBgn0086447	l(2)37Cg	-5.1298	0.23586	-21.189	-17.734	-17.734	1.29688
FBgn0002174	FBgn0002174	l(2)tid	0.13207	-3.6053	-17.726	-18.762	-17.726	1.65876
FBgn0017579	FBgn0017579	RpL14	-5.6681	-8.6077	-20.944	-17.715	-17.715	3.46229
FBgn0262527	FBgn0262527	nsl1	-7.4754	-15.39	-20.292	-17.709	-17.709	1.55642
FBgn0005411	FBgn0005411	U2af50	-5.6513	2.1025	-18.52	-17.693	-17.693	1.94835
FBgn0032393	FBgn0032393	CG12264	-7.5992	-11.143	-17.858	-17.692	-17.692	1.86966
FBgn0033741	FBgn0033741	CG8545	-4.2406	-13.425	-17.683	-20.777	-17.683	1.98429
FBgn0027084	FBgn0027084	Aats-lys	-1.9158	-5.4392	-18.423	-17.678	-17.678	1.91704
FBgn0014269	FBgn0014269	prod	-4.1201	-4.5109	-17.669	-17.798	-17.669	1.56625
FBgn0035878	FBgn0035878	CG7182	-8.9136	-2.1483	-18.995	-17.662	-17.662	1.75354
FBgn0032194	FBgn0032194	CG4901	-3.2023	-5.4564	-20.268	-17.652	-17.652	1.23684
FBgn0036460	FBgn0036460	CG5114	-2.7433	-8.7738	-17.631	-19.122	-17.631	1.61213
FBgn0004363	FBgn0004363	porin	-11.239	-4.367	-20.094	-17.622	-17.622	2.79171
FBgn0030354	FBgn0030354	Upf1	-8.9269	-5.5229	-19.109	-17.621	-17.621	1.4653
FBgn0027054	FBgn0027054	CSN4	-27.296	-10.367	-17.618	-18.856	-17.618	1.57281
FBgn0039680	FBgn0039680	Cap-D2	-4.0756	-11.725	-17.584	-17.787	-17.584	1.37791
FBgn0036570	FBgn0036570	IntS9	-1.566	-5.5074	-19.418	-17.582	-17.582	1.11344
FBgn0004638	FBgn0004638	drk	-14.141	-8.7456	-20.046	-17.58	-17.58	1.9045
FBgn0037926	FBgn0037926	Elp1	-8.4684	-4.2297	-20.765	-17.569	-17.569	1.51884
FBgn0039867	FBgn0039867	CstF-50	-1.6371	-10.61	-20.394	-17.556	-17.556	1.29463
FBgn0032919	FBgn0032919	CG9253	-9.0716	-11.178	-17.537	-19.025	-17.537	1.76932
FBgn0250746	FBgn0250746	Prosbeta7	-5.3295	-10.24	-19.948	-17.536	-17.536	2.13874
FBgn0028982	FBgn0028982	Spt6	-6.7037	-7.3955	-20.667	-17.53	-17.53	1.62999
FBgn0010651	FBgn0010651	MFS14	-1.2407	-10.163	-18.597	-17.516	-17.516	1.51913
FBgn0003041	FBgn0003041	pbl	-2.5621	-8.3091	-17.599	-17.484	-17.484	1.43625
FBgn0002021	FBgn0002021	l(2)37Bb	-1.9893	-8.4016	-18.185	-17.483	-17.483	1.17458
FBgn0039904	FBgn0039904	Hcf	-10.229	-5.0553	-19.07	-17.48	-17.48	1.25169
FBgn0027338	FBgn0027338	Kap-alpha3	-6.9108	-10.008	-17.455	-17.531	-17.455	2.34602
FBgn0004436	FBgn0004436	Ubc6	-6.5989	-7.3629	-20.685	-17.455	-17.455	1.68575
FBgn0031286	FBgn0031286	CG3862	-1.6327	-15.954	-17.45	-18.09	-17.45	1.12191
FBgn0003887	FBgn0284243	betaTub56D	-16.803	-1.309	-17.873	-17.444	-17.444	3.48444
FBgn0030616	FBgn0030616	RpL37a	-1.3659	-3.7803	-17.43	-18.892	-17.43	3.23553
FBgn0037551	FBgn0037551	Gie	-5.6513	-7.3169	-18.66	-17.428	-17.428	2.13525
FBgn0027091	FBgn0027091	Aats-cys	-14.948	-15.331	-17.376	-18.705	-17.376	1.63123
FBgn0261353	FBgn0261353	Ccdc56	-5.4161	-12.12	-18.31	-17.376	-17.376	1.64154
FBgn0039407	FBgn0039407	CG14544	-4.0381	-11.819	-21.727	-17.375	-17.375	1.16552
FBgn0043884	FBgn0043884	mask	-4.8667	-0.22586	-18.779	-17.369	-17.369	1.47974
FBgn0010421	FBgn0010421	TfIIFbeta	-9.7056	-15.105	-20.643	-17.36	-17.36	1.4978
FBgn0030733	FBgn0030733	UQCR-14	-11.553	-3.6093	-19.599	-17.353	-17.353	2.42188
FBgn0262115	FBgn0262115	CG17683	-18.589	-2.2424	-17.352	-17.519	-17.352	1.34262
FBgn0032781	FBgn0032781	CG9987	0.80332	-2.3271	-17.35	-17.71	-17.35	1.80296
FBgn0011785	FBgn0011785	BRWD3	-7.4428	-14.092	-17.342	-18.398	-17.342	1.25969
FBgn0039359	FBgn0039359	RpL27	-6.8321	-9.9864	-18.555	-17.342	-17.342	3.30861
FBgn0250843	FBgn0250843	Prosalpha6	-16.6	-9.2007	-19.657	-17.333	-17.333	2.35523
FBgn0263605	FBgn0263605	l(3)72Dn	-1.6114	-4.5502	-17.322	-18.775	-17.322	1.11428
FBgn0027087	FBgn0027087	Aats-his	-1.3374	-2.2995	-18.054	-17.321	-17.321	2.00086
FBgn0250791	FBgn0250791	alphaSnap	-5.2405	-2.0329	-19.371	-17.32	-17.32	1.84313
FBgn0051648	FBgn0051648	CG31648	-1.9808	-5.679	-17.317	-17.582	-17.317	1.58051
[truncated: 1,553 more rows]

## Sheet: Fitness genes 2pct FDR 
Gene FlyBase 5	Gene FlyBase 6	Symbol	v.1 (Viswanatha et al., 2018 eLife)	v.2_60_days_without anti_CRISPR	v.2_IntAC_60_days_rep1	v.2_IntAC_60_days_rep2	v.2_IntAC_60_days_MAX	Log(FPKM+0.01)
[truncated: 2,510 more rows]

[truncated: 5 more sheets: Fitness genes 5pct FDR, PA sgRNA-level, PA gene-level, Cytidine sgRNA-level, Cytidine gene-level]
